# Supplementary material for: Sperm swimming behaviors are correlated with sperm haploid genetic variability in the Mexican tetra, Astyanax mexicanus
Source: PLoS One. 2019 Jun 26;14(6):e0218538. doi: 10.1371/journal.pone.0218538 (PMC6594619; doi:10.1371/journal.pone.0218538)
Supplement: S2 Table — (XLSX) [file pone.0218538.s002.xlsx]

## Sheet: compiled
	35_17male	arroyo#1	arroyo#2	arroyo#3	asty19tina_1	cmoror-12_3	Japa_3Feb	Molino#1	Molino#2	pach 163-11-12	tina_asty19-11	tina_asty-12	asty 195 1	asty 195 2	asty 195 3	asty 195 4	asty 168 1	asty 168 2	molino 3	molino 4	asty 163 1	asty 163 2	asty 163 3	asty 163 4	asty 163 5	asty 61	asty 62	asty 168 3
number	0	0	0	0	0	0	0	0	0	0	0	0	0	0	0	0	0	0	0	0	0	0	0	0	0	0	0	0
MAX	#REF!	#REF!	#REF!	#REF!	#REF!	#REF!	#REF!	#REF!	#REF!	#REF!	#REF!	#REF!	#REF!	#REF!	#REF!	#REF!	#REF!	#REF!	#REF!	#REF!	#REF!	#REF!	#REF!	#REF!	#REF!	#REF!	#REF!	#REF!
MIN	#REF!	#REF!	#REF!	#REF!	#REF!	#REF!	#REF!	#REF!	#REF!	#REF!	#REF!	#REF!	#REF!	#REF!	#REF!	#REF!	#REF!	#REF!	#REF!	#REF!	#REF!	#REF!	#REF!	#REF!	#REF!	#REF!	#REF!	#REF!
Mean	#REF!	#REF!	#REF!	#REF!	#REF!	#REF!	#REF!	#REF!	#REF!	#REF!	#REF!	#REF!	#REF!	#REF!	#REF!	#REF!	#REF!	#REF!	#REF!	#REF!	#REF!	#REF!	#REF!	#REF!	#REF!	#REF!	#REF!	#REF!
sd	#REF!	#REF!	#REF!	#REF!	#REF!	#REF!	#REF!	#REF!	#REF!	#REF!	#REF!	#REF!	#REF!	#REF!	#REF!	#REF!	#REF!	#REF!	#REF!	#REF!	#REF!	#REF!	#REF!	#REF!	#REF!	#REF!	#REF!	#REF!
co var	#REF!	#REF!	#REF!	#REF!	#REF!	#REF!	#REF!	#REF!	#REF!	#REF!	#REF!	#REF!	#REF!	#REF!	#REF!	#REF!	#REF!	#REF!	#REF!	#REF!	#REF!	#REF!	#REF!	#REF!	#REF!	#REF!	#REF!	#REF!
het		0.53	0.53	0.53	0.56		0.57	0.4	0.4	0.48	0.56	0.56	0.873	0.873	0.873	0.873	0.8	0.8	0.4	0.4	0.48	0.48	0.48	0.48	0.48	0.862	0.862	0.8

## Sheet: raw data 
	35_17male	arroyo#1	arroyo#2	arroyo#3	asty19tina_1	cmoror-12_3	Japa_3Feb	Molino#1	Molino#2	pach 163-11	tina_asty19-11	tina_asty-12	asty 195-1	asty 195-2	asty 195-3	asty 195-4	asty 168 1	asty 168 2	molino 3	molino 4	asty 163 1	asty 163 2	asty 163 3	asty 163 4	asty 163 5	asty 61	asty 62	asty 168
#REF!	244.052	171.601	187.968	174.528	184.442	187.973	192.435	198.6	242.496	142.218	155.071	146.086	169.741	174.649	205.005	192.259	195.161	230.745	221.795	276.203	211.747	223.679	196.265	159.681	186.28	204.711	176.221	191.653
#REF!	211.981	208.712	187.297	156.235	151.173	213.6	168.902	207.102	221.851	177.2	169.539	205.302	161.698	170.182	223.923	184.621	223.29	226.345	207.767	252.714	194.222	195.346	176.745	158.485	177.283	189.599	190.26	270.254
	205.075	185.166	173.149	155.209	126.349	195.262	159.763	225.53	239.863	168.887	138.055	184.174	182.018	205.77	183.056	176.456	230.521	218.603	241.636	218.037	203.19	219.716	192.031	178.239	198.28	142.78	211.376	210.39
	218.958	195.721	162.173	180.636	200.489	220.648	159.891	234.988	249.299	159.113	168.467	186.035	169.779	189.599	215.677	204.216	196.629	209.456	204.521	229.482	202.74	250.624	177.91	157.798	171.735	192.903	168.919	239.254
	231.537	177.392	185.94	159.944	201.273	208.99	188.764	201.002	255.372	144.499	174.287	149.164	233.794	167.481	197.003	187.966	210.244	227.19	273.616	273.827	182.417	185.526	179.977	127.366	169.779	179.996	168.003	244.095
	192.11	204.619	211.249	142.706	162.976	182.209	247.086	225.325	221.678	177.875	120.208	168.775	183.963	199.164	199.348	184.937	223.411	247.454	233.905	261.845	191.167	185.699	202.326	176.045	198.64	208.162	143.391	218.687
	181.529	217.3	182.128	167.296	186.919	208.245	177.674	181.729	222.627	163.478	163.228	170.671	168.173	196.321	182.172	192.588	118.406	211.025	274.607	229.341	166.709	240.809	154.555	128.561	174.526	139.309	202.2	235.297
	216	157.892	176.233	131.552	175.026	190.943	184.1	220.462	238.147	175.514	157.228	194.881	199.722	214.165	219.508	189.193	200.873	219.465	234.962	189.771	196.003	179.772	192.938	166.517	194.385	196.997	183.809	237.32
	200.031	178.284	154.077	161.793	184.158	185.702	168.893	206.497	196.158	181.448	176.777	153.73	146.803	183.822	239.581	151.824	223.036	252.676	169.71	252.151	206.32	159.917	38.21	177.724	213.657	97.098	181.485	228.373
	224.321	174.792	211.319	224.665	162.432	205.943	154.311	218.9	242.865	198.664	187.977	162.028	187.146	177.168	189.26	228.261	216.897	211.311	206.559	257.302	183.142	178.076	167.803	151.014	185.648	176.449	192.735	216.315
	227.535	169.507	187.368	175.183	161.094	233.404	181.618	239.128	224.011	148.762	156.872	162.012	203.355	178.333	199.636	201.927	189.156	194.667	238.818	203.843	200.801	225.986	171.685	144.222	176.808	269.362	172.904	179.257
	211.854	168.361	159.512	180.044	176.986	180.828	169.753	207.261	261.868	196.01	205.897	188.162	164.478	185.785	185.291	207.222	209.321	204.658	200.36	255.923	208.289	187.627	178.037	154.699	169.794	208.025	189.239	194.684
	209.546	154.146	150.548	212.281	157.797	148.597	205.823	176.819	238.672	184.924	184.372	166.46	210.297	204.216	185.336	209.143	180.276	229.283	236.768	224.869	210.414	210.95	156.311	178.179	166.089	205.308	182.472	171.841
	211.154	157.052	182.681	154.052	163.518	218.437	206.461	240.341	338.196	158.536	163.377	191.333	181.532	165.059	178.578	214.37	214.323	231.289	255.258	261.537	189.35	216.521	198.798	172.976	171.598	227.557	205.058	221.564
	258.007	171.293	166.716	161.284	178.045	170.534	232.001	224.071	218.751	161.971	172.905	165.715	215.105	182.671	216.403	214.07	223.272	230.928	237.289	282.814	165.695	196.234	163.814	188.099	196.046	192.281	185.188	210.791
	229.23	200.912		129.727	156.08	175.381	201.943	231.173	283.671	182.082	180.573	171.569	190.13	189.219	186.622	189.82	221.587	191.81	216.23	187.659	171.747	178.856	177.525	181.014	177.634	206.688	203.163	229.003
	199.424	216.31		148.903	148.772	203.807	220.46	191.423	195.742	153.154	195.716	197.987	186.219	164.294	219.841	185.311	206.586	218.257	188.853	266.095	170	208.471	168.056	132.865	184.003	205.894	56.321	220.226
	190.102	203.825		135.465	171.602	165.878	201.577	203.842	201.138	182.145	149.037	183.404	165.143	194.676	205.592	231.471	208.403	208.836	244.402	253.258	178.986	236.297	171.309	153.582	177.344	205.556	143.708	232.857
	251.803	177.989		157.373	160.485	223.386	228.023	183.774	249.87	200.562	170.836	144.679	177.939	175.105	190.97	198.982	218.961	223.385	278.01	224.205	199.492	212.434	192.524	180.499	182.442	140.44	212.579	229.418
	262.98	125.001		171.452	149.511	171.558	200.614	168.668	227.946	197.424	181.604	193.145	200.685	172.532	202.356	182.621	193.132	204.893	241.174	238.197	248.621	186.301	180.912	162.942	225.183	254.53	196.242	281.948
	197.639	229.845		202.238	110.457	195.545	163.453	206.012	207.955	180.41	132.019	144.807	206.17	204.135	227.238	211.839	204.191	186.79	236.908	250.242	162.049	173.319	174.149	169.28	181.835	189.734	194.579	208.127
	218.378	224.319		136.788	150.12	203.921	174.897	227.257	202.807	200.695	155.111	161.024	240.211	171.47	227.581	191.416	236.961	214.207	216.103	263.388	191.328	183.218	181.283	155.886	163.936	178.066	200.577	235.678
	283.639	181.195		189.011	159.811	179.427	199.161	181.04	236.58	188.532	196.96	189.063	182.187	201.181	191.714	210.241	200.303	186.87	241.157	189.152	170.436	112.071	182.744	154.611	181.165	194.679	196.881	235.848
	218.577	197.321		175.15	175.115	220.478	197.57	221.208	307.492	181.044	197.967	131.653	197.308	188.28	211.462	210.159	207.781	225.589	226.465	235.155	131.575	192.109	161.771	154.434	203.305	208.905	186.746	234.093
	186.657	175.616		168.991	198.949	191.919	204.362	215.674	201.234	174.425	155.077	177.116	192.991	163.71	168.04	181.294	213.053	181.899	210.162	187.796	197.19	179.329	179.735	158.79	192.228	356.355	171.412	227.94
	231.257	213.57		155.908	169.688	254.336	176.284	181.008	180.004	189.279	168.292	172.795	187.589	187.616	202.246	160.645	222.436	213.364	239.377	247.983	182.199	187.791	192.898	182.977	161.843	220.558	186.383	224.257
	181.54	209.634		179.014	137.768	219.857	174.028	221.921	226.596	202.865	177.37	195.597	191.703	186.761	217.589	185.748	225.104	202.953	235.219	277.525	188.195	255.702	163.258	174.395	213.552	230.815	192.595	207.01
	221.047	205.701		172.737	133.754		224.118	217.212	240.066	197.269	179.479	171.919	202.536	184.174	83.737	186.155	216.952	203.627	182.121	198.236	202.42	193.794	178.397	183.858	195.256	207.041	173.061	227.693
	248.476	184.843		150.52	190.003		210.117	191.651	263.579	155.322	194.113	178.81	196.991	161.208	250.361	188.896	194.422	232.767	201.37	282.005	187.286	201.985	164.149	145.728	158.382	247.575	165.177	169.008
	260.848	182.608		159.097	150.728		209.262	236.037	248.016	189.123	186.718	179.938	153.79	177.003	233.886	184.947	198.376	205.456	234.395	242.902	245.493	177.178	189.312	182.012	210.133	197.936	188.152	209.99
	231.552	166.93		192.347	157.949		207.632	192.358	302.92	257.177	163.615	162.114	164.177	205.374	218.517	210.894	208.747	246.021	233.301	222.991	163.404	210.777	158.672	165.545	209.856	186.122	177.429	239.28
	197.19	194.978		187.927	175.445		227.292	219.346	304.12	170.848	171.251	182.928	191.568	192.982	220.591	195.04	203.558	247.787	219.396	211.358	182.085	190.379	161.31	169.838	183.057	176.043	164.218	230.419
	222.682	190.72		192.378	196.799		210.819		223.186	195.164	164.852	166.643	201.547	205.913	194.386	203.657	219.379	226.16	243.581	234.164	216.854	218.226	181.166	152.647	211.889	199.089	189.476	242.707
	192.268	215.984		147.109	200.072		198.9		250.783	180.247	164.319	173.416	114.63	188.389	209.127	178.679	219.699	237.003	243.618	181.276	171.743	174.639	185.874	158.851	183.535	180.388	161.245	199.777
	199.101	184.448		164.521	209.736		174.529		234.786	189.216	187.107	142.046	180.155	183.835	196.168	198.093	232.722	226.592	238.01	263.088	211.637	201.057	188.003	167.511	206.164	211.738	191.634	208.857
	207.806	194.904		179.857	166.139		188.032		191.247	189.218	187.832	185.587	179.706	95.77	203.678	190.157	217.326	182.732	167.631	211.403	189.133	195.477	179.578	160.158	159.665	203.847	191.26	204.912
	203.574	215.254		179.042	140.357		188.291		235.697	175.611	160.462	199.106	176.474	176.136	187.923	196.702	204.332	222.162	163.918	239.022	212.047	206.515	178.101	162.561	169.107	193.604	195.002	216.114
	204.566	164.171		176.491	154.87		197.266		240.919	161.016	172.205	158.462	182.096	186.313	241.842	199.198	204.734	215.715	220.845	264.322	188.198	196.911	132.886	165.657	192.06	203.338	155.534	222.675
	225.501	150.041		152.861	157.396		204.587		231.858	166.65	173.818	154.674	78.23	177.896	205.164	240.738	208.479	233.27	241.199	212.98	217.659	187.979	176.997	181.397	172.459	204.815	213.191	219.62
	210.061	189.552		162.101	172.792		222.272		235.287	186.011	147.597	184.596	196.842	200.991	213.112	189.109	236.18	198.703	207.416	199.703	158.051	184.373	206.412	171.638	175.775	179.271	190.626	224.091
	203.075	186.297		169.538	172.098		191.885		236.882	165.654	204.795	215.893	174.819	160.012	183.641	191.635	203.728	225.006	227.5	236.025	189.532	181.982	171.418	157.191	164.681	221.862	163.518	222.644
	225.502	192.023		181.246	170.67		174.444		201.19	170.852	167.362	182.975	210.026	153.912	219.933	191.627	168.808	221.719	212.575	241.846	232.663	193.913	149.748	140.943	171.517	193.869	177.139	207.692
	187.733	177.28		177.53	180.401		201.358		210.442	156.045	178.676	153.507	188.214	173.307	188.43	178.728	224.923	257.447	215.901	250.339	198.913	181.472	189.44	166.235	155.116	196.627	215.743	215.779
	188.63	205.514		193.337	164.419		223.677		206.958	138.578	165.94	145.794	226.521	180.85	175.428	173.847	229.871	199.5	233.555	272.265	191.699	163.978	210.443	186.418	165.387	206.42	186.201	232.503
	199.107	185.194		171.377	176.783		168.051		272.389	176.218	188.162	187.629	168.878	201.828	177.582	279.467	194.7	221.842	210.215	259.933	209.125	189.156	165.327	187.359	145.578	197.288	167.575	242.76
	211.684	202.383		137.538	158.631		168.699		241.809	144.597	134.134	154.871	185.946	184.304	206.069	203.89	212.462	232.256	221.268	179.427	186.696	200.079	187.277	171.669	195.094	197.218	180.327	101.559
	221.138	175.727		197.151	171.267		172.122		344.383	136.302	184.448	183.175	198.209	199.88	204.005	193.349	239.559	215.31	232.682	265.84	213.032	157.739	178.463	181.744	167.978	206.799	188.269	197.148
	184.151	189.644		201.231	197.313		194.095		374.068	187.19	184.74	189.755	178.068	191.971	203.355	197.995	239.443	214.459	173.113	249.159	196.796	170	193.021	165.648	162.432	179.934	184.946	240.372
	190.809	221.282			194.054		189.423		235.692	174.545	159.557	165.034	206.888	174.552	217.346	204.65	193.236	248.095	208.267	229.054	204.481	191.902	156.929	179.011	179.593	125.984	172.851	187.303
	180.194	227.72			164.931				189.892	211.35	179.406	187.109	216.531	192.849	203.558	199.383	216.959	223.058	183.246	234.433	274.67	148.405	183.047	167.313	145.499	185.833	204.022	197.585
	214.425	199.841			149.913				223.782	209.472	157.618	171.809	193.452	188.86	183.055	215.36	225.016	236.784	206.722	253.158	158.543	176.465	185.179	161.453	160.021	214.459	152.377	217.246
	206.199	192.321			176.9				225.113	180.571	187.351	166.955	162.521	168.606	240.849	196.498	224.009	215.102	220.873	258.272	201.955	214.237	187.637	159.828	131.609	216.35	206.225	215.214
	202.086	226.13			136.125				324.893	158.006	172.569	164.076	220.115	152.643	201.359	220.459	258.12	221.225	219.443	217.648	159.261	199.038	171.347	171.772	159.201	234.239	179.212	230.443
	197.439	207.986			161.347					180.917	160.172	209.307	209.184	181.487	218.411	242.276	220.305	211.495	208.062	233.115	159.137	191.902	210.093	171.816	178.924	216.474	195.758	212.836
	230.23	233.606			153.734					173.72	189.737	164.469	189.145	170.22	194.803	183.897	189.842	239.626	244.077	237.378	198.969	195.265	173.67	162.72	173.948	222.121	191.995	206.696
	202.014	216.266			197.321					198.88	150.416	161.048	171.453	206.545	198.897	206.58	211.435	212.835	217.44	237.993	209.961	176.734	185.509	173.899	194.873	260.473	174.675	230.501
	187.627	195.483			198.707					181.242	161.988	186.875	78.447	200.711	197.133	202.69	228.403	222.188	205.447	180.447	228.481	177.25	183.104	64.195	159.005	218.564	216.113	237.465
	185.288	188.809			170.699					135.399	163.976	183.625	194.703	198.444	178.314	151.806	221.612	237.441	224.369	227.322	171.825	164.644	163.515	150.333	166.421	246.61	188.905	222.41
	207.617	206.526			191.61					132.308	192.416	195.064	184.657	183.986	203.115	193.465	204.071	178.278	176.678	222.9	240.15	168.689	222.297	196.184	159.706	117.351	214.136	229.384
	214.052	218.875			181.398					165.504	185.761	159.248	209.606	229.447	200.696	180.626	224.078	199.778	194.165	212.363	232.829	163.087	191.846	136.35	182.737	186.37	186.595	175.415
	176.855	196.539			164.095					196.927	168.238	219.76	186.529	224.022	195.142	141.739	199.7	194.975	214.248	236.544	183.053	171.814	185.485	164.402	186.955	141.937	193.857	182.483
	150.881	217.656			170.608					178.303	181.003	172.887	177.001	193.546	187.319	225.402	233.829	205.684	177.534	253.716	175.41	184.781	175.815	163.358	162.714	203.73	220.034	195.167
	214.736	230.662			173.707					170.48	171.619	191.712	185.615	198.209	243.609	200.044	231.79	225.256	267.864	231.456	183.647	179.566	181.376	181.046	172.42	104.211	198.114	233.778
	191.442	222.827			189.114					180.854	144.278	190.766	208.002	171.453	234.598	195.888	188.921	225.459	185.559	270.163	196.581	180.417	179.446	126.707	198.044	175.602	193.866	234.774
	201.291	216.606			169.955					209.385	148.354	178.964	164.027	160.253	171.342	213.187	199.553	233.646	235.761	217.38	202.831	150.213	171.046	181.258	154.777	163.11	212.271	204.669
	199.925	183.983			165.09					169.189	146.328	152.882	181.703	190.881	223.598	126.301	209.623	201.673	241.178	227.431	201.75	180.87	184.133	171.021	188.863	211.002	170.666	223.735
	182.477	171.618			185.703					175.155	169.957	110.209	194.607	157.561	245.408	199.58	203.666	247.721	212.087	207.155	207.378	166.85	182.332	156.751	165.679	178.084	185.397	238.626
	220.732	201.369			140					153.234	192.356	139.714	191.665	179.778	228.389	194.088	211.783	228.306	167.781	216.846	154.311	176.011	147.248	153.016	160.44	182.956	193.215	213.711
	296.798	130.572			165.362					192.762	174.925	149.255	175.266	161.003	196.851	191.396	227.999	195.489	201.69	281.839	196.755	195.274	170.792	156.185	159.063	83.439	202.594	211.805
	220.518	197.482			212.017					192.999	195.051	114.49	137.612	163.248	214.323	201.162	214.417	205.421	197.494	228.804	193.911	207.055	162.25	154.055	196.744	67.671	216.082	192.985
	185.08	192.641			175.14					156.218	161.227	172.204	181.177	192.182	198.767	190.063	208.994	209.351	248.183	253.114	168.077	187.334	162.585	176.113	141.202	185.519	172.283	199.714
	209.606	172.979			192.627					186.038	160.153	168.241	189.039	169.255	214.781	193.013	197.881	223.918	233.481	261.609	189.085	176.713	201.505	150.515	167.606	96.529	164.495	217.343
	181.683	179.551			188.032					164.615	183.104	162.125	180.974	231.259	192.693	200.352	187.908	187.994	209.591	260.585	217.373	192.416	181.461	175.616	143.136	202.776	187.409	207.916
	218.404	179.231			157.146					144.289	176.233	165.474	196.939	195.789	196.534	197.84	212.449	220.673	196.923	243.239	201.214	221.431	172.15	186.085	176.003	157.398	182.147	208.701
	214.674	215.546			156.978					192.191	157.21	203.676	205.327	180.995	190.585	175.317	198.494	208.75	236.634	248.366	239.208	221.145	165.715	182.794	217.506	237.528	187.043	235.614
	185.545	202.791			153.844					184.272	186.092		208.559	194.179	213.381	228.233	198.806	211.577	217.375	272.495	189.416	210.761	180.178	159.166	171.231		178.844	209.744
	197.585	204.954			150.148					172.003	131.826		206.114	190.244	189.003	185.441	196.367	236.298	170.509	239.927	174.645	171.126	180.178	176.469	188.558		60.133	264.246
	191.054				152.809					164.925	163.368		220.72	207.126	184.785	199.922	228.386	244.896	221.477	263.692	161.51	194.56	174.949	172.545	190.086		193.595	199.705
	196.736				169.921					208.42	198.04		184.788	201.923	204.044	195.506	189.357	211.254	247.858	214.943	239.808	176.816	187.603	170.317	173.817		198.305	226.442
	214.088				157.544					157.918	182.979		203.868	184.937		180.056	190.749	188.884	207.895	250.8	215.131	202.864	186.762	182.164	173.209		170.232	240.349
	257.793				171.89					194.089	184.211		195.293	209.241		191.191	226.509	233.711	213.329	230.705	194.527	192.385	185.309	149.496	174.335		230.106	259.241
	219.174				206.611					173.654	187.531		205.614	173.374		167.735	221.557	233.805	220.915	232.166	192.548	227.55	186.317	168.302	178.879		171.014	229.073
	196.461				173.979					180.011	139.12		183.42	187.489		195.036	193.659	227.419	212.917	246.333	262.505	153.883	190.934	180.805	202.384		161.028	221.347
	206.712				204.094					204.968	208.855		200.125	183.204		177.874	166.048	235.812	163.723	245.933	204.181	174.264	174.385	188.028	166.757		174.292	261.558
	171.969				178.032					212.148	206.096		170.473	179.665		213.299	198.707	196.233	198.396	245.803	190.844	228.742	189.786	177.717	178.231		198.078	237.247
	189.121				162.985					234.553	175.069		184.491	180.8		178.844	212.225	229.362	192.354	202.299	173.196	190.949	158.72	167.45	180.08		169.682	204.682
	207.937				168.648					195.885	181.127		211.119	179.487		240.405	208.423	203.723	226.722	223.686	214.382	141.267	177.572	161.447	185.432		181.91	214.158
	190.597				175.171					217.831	196.722		203.931	195.139		223.88	195.717	226.256	249.898	215.266	191.669	175.966	172.351	145.786	180.529		178.57	219.128
	211.265				177.792					162.855	155.081		197.74	173.017		224.111	204.9	210.818	228.94	246.907	152.591	228.173	194.365	154.28	198.753		209.296	217.379
	208.452				137.058					170.641	214.035		195.602	185.648		200.363	204.685	213.354	219.528	272.596	160.753	216.985	164.695	158.524	194.841		200.385	213.862
	220.845				170.743					171.127	151.487		192.865	200.769		214.176	205.602	220.258	185.101	272.517	187.455	200.251	185.884	151.002	172.503		179.392	221.668
	211.747				190.432					171.035	176.139		144.309	209.304		215.482	206.199	213.009	218.286	254.512	160.234	193.981	180.989	164.17	193.511		193.543	212.65
	219.729				179.513					211.97	186.25		205.765	188.555		215.656	196.684	248.955	208.42	246.666	187.107	188.213	151.815	169.518	162.364		179.751
	222.815				170.747					180.992	170.204		129.757	187.808		232.537	242.801	200.72	221.433	214.351	149.742	205.767	192.858	153.664	157.213		210.923
	164.597				161.335					150.283	218.984		165.593	197.295		206.228	194.325	233.338	242.73	235.671	206.548	211.149	190.276	169.659	194.056		173.142
	148.253				134.525					155.242	160.003		183.698	188.703		260.911	219.348	241.937	238.962	197.601	174.003	222.391	180.569	203.309	198.407		179.778
	183.413				151.476					169.479	152.738		200.328	200.238		213.074	214.563	201.418	197.848	216.157	169.045	199.09	181.227	175.011	167.316		195.355
	204.973				173.566					171.08	182.519		159.67	176.619		230.816	210.944	215.406	207.554	228.372	210.938	189.789	171.266	175.238	202.368		189.624
	224.267				162.779					197.528	152.778		171.987	221.369		187.001	201.055	231.552	222.283	193.229	167.38	226.451	183.346	202.374	163.973		174.157
	191.097				180.215					157.813	170.88		192.054	214.076		192.354	222.187	195.602	227.968	255.89	153.675	165.565	148.773	191.134	175.026		171.487
	219.394				182.464					162.5	137.481		204.546	163.145		205.567	201.927	233.38	226.516	233.528	189.011	194.109	175.16	200.09	208.067		213.192
	195.369				205.623					154.353	126.59		187.519	185.45			198.071	228.166	174.656	241.189	180.71	209.657	173.176	191.846	201.614		188.626
	190.914				202.195					192.205	175.391		201.437	214.545			241.537	209.057	195.447	289.461	198.837	175.756	194.558	170.388	159.425		193.241
	225.807				190.974					222.167	185.53		203.024	162.241			192.354	210.278	208.01	229.353	202.584	192.582	185.803	171.179	182.557		220.712
	190.784				191.695					184.582	167.544		185.72	210.48			242.235	243.327	207.358	274.992	190.465	224.086	175.411	164.981	182.338		142.955
	185.668				185.014					159.298	156.952		216.596	177.401			204.668	183.172	221.817	237.816	157.099	199.288	191.606	165.569	173.107		171.3
	195.063				165.455					164.158	180.454		180.081	184.029			215.601	207.966	209.231	180.405	176.491	258.858	184.912	158.629	215.739		215.329
	178.101				174.46					243.486	171.759		185.97	163.722			196.581	220.048	227.242	245.717	204.832	156.179	208.087	136.473	205.013		222.458
	213.685				187.84					202.817	170		207.397	147.74			180.544	232.887	180.071	220.702	159.24	197.292	173.899	151.267	175.657		207.485
	220.842				180.347						144.886		184.888	162.717			211.806	220.899	197.584	208.751	172.235	217.575	196.383	175.377	198.428		190.507
	199.907				154.003						185.351		172.693	144.105			198.118	218.84	226.295	215.498	194.654	198.417	230.272	176.142	194.022		192.169
	193.289				174.103						182.495		182.727	183.007			225.989	231.225	202.729	233.791	167.943	233.492	199.345	158.667	186.974		197.363
	189.41										158.204		172.812	244.205			205.532	179.923	192.226	249.347	151.708	209.122	160.312	168.415	171.018		202.094
	212.869										169.779		168.434	195.861			201.802	237.8	177.353	193.226	191.805	195.618	172.557	169.559	135.803		170.121
	213.283										137.928		191.131	181.129			199.97	222.325	224.348	244.25	178.216	182.888	193.436	160.091	172.937		192.965
	201.571										192.599		193.881	202.665			209.709	203.3	255.189	239.344	195.208	197.203	182.86	165.92	194.84		186.936
											155.322		224.257	216.996			203.851	208.694	224.14	252.824	161.802	165.766	182.963	177.526	185.313		174.525
											171.199		189.539	189.187			188.743	240.9	202.124	236.845	171.581	206.495	177.472	143.358	178.344		169.846
											157.686		208.445	160.112			218.993	223.319	201.074	209.347	207.923	182.681	175.559	184.194	193.853		181.951
											154.845		201.916	177.614			188.043	188.993	206.979	246.721	187.561	219.12	170.906	190.675	187.637		196.866
													189.721	158.121			210.299	209.485	245.691	262.188	216.2	194.897	213.397	168.981	174.181		179.078
													187.942	211.993			192.105	208.201	218.272	247.048	208.312	188.058	186.038	162.286	176.762		212.476
													191.991	173.954			203.84	218.49	222.375	249.54	187.231	225.326	184.691	177.338	185.779		195.898
													208.364	186.276			212.151	221.481	244.935	253.808	168.203	180.747	180.069	158.834	181.927		197.952
													190.988	203.492			222.156	243.364	212.309	248.339	203.335	176.17	190.57	178.637	221.042		164.349
													175.847	191.022			177.321	211.448	220.494	275.772	181.982	195.552	187.011	171.144	185.658		164.801
													209.285	164.45			180.55	232.587	256.27	236.347	204.082	184.391	179.314	236.475	185.559		178.356
													206.703	170.145			195.553	238.383	216.148	233.693	179.805	171.593	204.218	156.552	181.101		186.698
													167.389	190.841			216.408	243.718	242.205	255.591	176.706	180.157	189.228	120.566	160.173		158.685
													201.843				199.126	202.497	251.127	253.317	144.08	176.918	167.194	173.857	199.403		173.948
													205.436				209.642	215.233	241.845	253.362	154.903	218.104	199.482	180.978	140.613		179.358
													194.662				197.99	228.943	203.027	227.13	197.57		201.618	113.508			175.225
													223.899				205.252	186.451	258.508	249.253	191.184		186.962	134.354			183.85
													194.982				207.749	219.026	189.737	228.402	129.659		190.192	171.732			181.466
													203.616				208.787	267.718	191.216	267.925	202.04		198.563	169.418			182
													192.046				203.9	214.329	180.04	252.715	233.019		179.547	158.647			194.309
													182				190.635	215.151	231.145	241.385	168.272		183.003	166.529			160.685
													177.439				184.011	192.526	205.252	245.023	179.424		153.146	162.756			169.025
													175.967				189.529	167.296	217.303	206.867	168.856		163.57	179.059			175.602
													201.219				201.678	203.33	234.436	250.976	178.287		164.295	158.943			161.954
													196.561				197.159	229.616	210.238	225.491	150.411		169.125	173.099			150.648
													199.81				224.891	180.835	185.914	234.599	181.24		180.856	169.736			184.567
													197.538				201.246	201.457	199.279	266.7	200.63		184.107	162.678			189.865
													157.446				206.475	234.958	194.907	215.678	169.277		170.919	166.928			184.439
													223.559				234.957	215.305	156.829	263.778	182.455		206.14	194.552			187.12
													201.803				197.939	209.836	202.121	200.64	221.812		210.219	162.201			158.297
													206.975				187.2	103.846	243.931	228.314	204.672		214.521	152.121			191.848
													209.951				198.162	250.99	270.338	284.145	180.427		169.631	144.076			175.852
													182.462				232.163	211.698	200.684	251.898	210.577		133.645	126.301			158.493
													204.025				92.195	221.909	247.052	223.186	232.486		167.475	177.465			167.805
													211.787				188.308	225.138	200.174	256.122	155.549		196.088	155.467			174.959
													174.039				209.034	233.464	238.866	246.987			178.37	187.735			183.566
													207.186				211.946	205.762	214.148	231.933			213.166	169.408			171.12
													237.235				209.792	254.719	262.781	285.738			180.687	187.053			180.602
													227.435				213.494	209.019	184.216	235.197			166.817	157.552			190.072
													199.227				200.533	239.279	250.337	212.55			178.306	146.577			174.606
													172.425				164.73	209.467	223.887	215.778			173.983	177.628			172.244
													200.094				204.19	198.423	211.787	263.03			178.854	175.571			183.742
													243.908				202	208.852	259.158	240.065			210.568	195.344			174.621
													194.281				226.818	193.199		248.656			173.766	167.582			154.693
																	253.833	205.083		211.455			177.564	163.217			172.155
																	208.279	213.103		215.413			198.091	175.9			196.185
																	190.515	238.675		218.634			148.567				160.286
																	198.661	216.791		214.895			172.014				159.118
																	196.949	228.743		224.134			168.882				156.558
																	198.952	227.926		212.849			168.227				200.439
																	233.282	242.627		235.579			155.705				161.164
																	212.359	181.54		268.336			195.357				178.914
																	228.219	203.199					215.709				202.441
																	218.949	205.179					189.035				178.466
																	203.194	220.253					208.719				180.718
																	248.032	227.21					70.292				205.913
																	193.551	201.406					173.349				196.698
																	233.22	214.347					173.653				170.029
																	217.605	240.561					162.889				187.992
																	223.721	212.511					160.775				175.576
																	195.039	200.664					167.649				201.6
																	203.991	227.106					210.609				198.691
																	218.833	205.416					152.597				183.393
																	215.575	227.163					189.959				174.746
																	214.94	205.355					182.85				190.826
																	215.021	202.728					168.057				184.405
																	220.507	216.864					195.214				199.199
																	202	231.106					207.619				188.326
																	222.864	215.702					179.453				188.119
																	169.434	213.331					176.969				182.428
																	236.873	226.142					189.417				170.052
																	218.586	195.479					186.956				199.641
																	98.02	228.718					184.459				169.517
																	210.789	244.375					125.986				190.547
																	217.375	215.02					183.897				162.361
																	219.676	200.731					160.522				188.766
																	219.359	201.572					187.98				160.328
																	192.497	226.44					184.065				186.51
																	224.85	238.757					188.85				178.288
																	196.735	223.547					183.357				204.734
																	206.704	231.623					221.59				159.917
																	205.949	229.447					187.024				166.873
																	231.956	233.739					177.281				172.312
																	201.395	219.843					157.991				163.63
																	183.163	237.928					170.887				210.16
																	204.619	231.995					173.666				167.9
																	207.831	233.184					173.649				192.976
																	184.23	234.546					162.2				196.359
																	200.18	216.888					175.827				172.235
																	197.269	221.932					173.916				183.221
																	198.726	206.478					186.85				169.544
																	211.053	198.04					196.026				171.077
																	234.849	199.882					203.066				199.175
																	214.961	227.481					187.625				165.481
																	222.186	195.673					198.607				194.078
																	200.201	223.747					165.801				181.858
																	218.172	198.404					165.872				170.688
																	236.234	221.958					170.369				177.904
																	186.145	209.225					171.977				160.582
																	213.531	191.588					195.54				204.719
																	215.824	233.386					177.795				193.947
																	216.91	214.854					191.727				186.812
																	221.65	282.603					218.623				189.719
																	194.527	203.716					172.715				153.836
																	199.008	219.563					149.921				167.334
																	197.342	196.569					142.58				202.268
																	224.21	208.665					180.967				164.307
																	200	235.848					213.145				194.231
																	203.482	252.232									177.73
																	227.03	226.927									157.635
																	215.291	231.219									205.868
																	194.247	186.676									185.249
																	216.261	218.224									196.104
																	201.282	227.207									178.264
																	210.983	215.743									173.567
																	212.307	181.463									177.547
																	200.935	222.972									175.345
																	202.105	221.714									177.652
																	216.764	214.182									184.268
																	194.398	224.976									181.589
																	206.32	217.338									205.806
																	209.511	213.915									191.707
																	201.802	239.52									160.737
																	198.736	230.916									178.197
																		214.424									157.064
																		204.967									179.586
																		239.476									172.289
																		216.665									171.919
																		213.652									152.21
																		227.627									180.171
																		194.476									208.854
																		225.302									193.32
																		215.886									170.507
																		201.675									196.382
																		211.506									150.659
																		204.79									164.158
																		243.931									183.759
																		215.15									180.887
																		220.412									185.74
																		235.021									178.124
																		224.406									178.718
																		202.966									176.632
																		195.104									157.621
																		207.806									170.772
																		239.422									170.858
																		211.594									175.362
																		213.002									212.623
																		204.841									147.462
																		209.324									166.199
																		222.779									172.152
																		210.152									188.411
																		195.772
																		207.548
																		216.87
																		200.739
																		209.199
																		192.592
																		238.643
																		221.101
																		195.783
																		207.744
																		213.138
																		210.359
																		214.12
																		228.951
																		241.057
																		195.629
																		202.669
																		230.032
																		224.767
																		196.122
																		203.522
																		215.978
																		206.959
																		204.778
																		206.495
																		207.212
																		198.134
																		231.362
																		217.142
count	116	77	15	48	112	27	49	32	53	109	120	75	160	129	79	101	240	296	159	168	151	131	224	162	131	75	267	92
max	296.798	233.606	211.319	224.665	212.017	254.336	247.086	240.341	374.068	257.177	218.984	219.76	243.908	244.205	250.361	279.467	258.12	282.603	278.01	289.461	274.67	258.858	230.272	236.475	225.183	356.355	230.106	281.948
min	148.253	125.001	150.548	129.727	110.457	148.597	154.311	168.668	180.004	132.308	120.208	110.209	78.23	95.77	83.737	126.301	92.195	103.846	156.829	179.427	129.659	112.071	38.21	64.195	131.609	67.671	56.321	101.559
mean	207.637	192.902	178.557	169.445	170.991	198.4	193.606	209.292	241.94	178.724	171.013	172.242	189.672	185.427	203.173	198.714	207.651	216.984	217.81	237.875	190.104	193.103	179.378	166.148	179.783	192.665	181.957	218.78
stdev	23.2423	22.571	18.2419	21.0608	19.2373	23.4199	21.6703	19.9717	40.8947	22.4606	18.9989	21.0892	23.4879	19.6322	23.0893	22.1686	19.4773	18.272	24.8831	24.2734	24.5914	23.1368	20.4404	18.6775	18.2797	43.6015	19.5439	23.7617
co var	0.111937	0.117008	0.102163	0.124293	0.112505	0.118044	0.11193	0.0954248	0.169028	0.125673	0.111096	0.122439	0.123835	0.105876	0.113643	0.11156	0.0937985	0.0842089	0.114242	0.102043	0.129357	0.119815	0.113951	0.112415	0.101676	0.226307	0.107409	0.10861

## Sheet: to microns
	35_17male	arroyo#1	arroyo#2	arroyo#3	asty19tina_1	cmoror-12_3	Japa_3Feb	Molino#1	Molino#2	pach 163-11	tina_asty19-11	tina_asty-12	asty 195-1	asty 195-2	asty 195-3	asty 195-4	asty 168 1	asty 168 2	molino 3	molino 4	asty 163 1	asty 163 2	asty 163 3	asty 163 4	asty 163 5	asty 61	asty 62	asty 168
	#REF!	#REF!	#REF!	#REF!	#REF!	#REF!	#REF!	#REF!	#REF!	#REF!	#REF!	#REF!	#REF!	#REF!	#REF!	#REF!	#REF!	#REF!	#REF!	#REF!	#REF!	#REF!	#REF!	#REF!	#REF!	#REF!	#REF!	#REF!
	#REF!	#REF!	#REF!	#REF!	#REF!	#REF!	#REF!	#REF!	#REF!	#REF!	#REF!	#REF!	#REF!	#REF!	#REF!	#REF!	#REF!	#REF!	#REF!	#REF!	#REF!	#REF!	#REF!	#REF!	#REF!	#REF!	#REF!	#REF!
	#REF!	#REF!	#REF!	#REF!	#REF!	#REF!	#REF!	#REF!	#REF!	#REF!	#REF!	#REF!	#REF!	#REF!	#REF!	#REF!	#REF!	#REF!	#REF!	#REF!	#REF!	#REF!	#REF!	#REF!	#REF!	#REF!	#REF!	#REF!
	#REF!	#REF!	#REF!	#REF!	#REF!	#REF!	#REF!	#REF!	#REF!	#REF!	#REF!	#REF!	#REF!	#REF!	#REF!	#REF!	#REF!	#REF!	#REF!	#REF!	#REF!	#REF!	#REF!	#REF!	#REF!	#REF!	#REF!	#REF!
	#REF!	#REF!	#REF!	#REF!	#REF!	#REF!	#REF!	#REF!	#REF!	#REF!	#REF!	#REF!	#REF!	#REF!	#REF!	#REF!	#REF!	#REF!	#REF!	#REF!	#REF!	#REF!	#REF!	#REF!	#REF!	#REF!	#REF!	#REF!
	#REF!	#REF!	#REF!	#REF!	#REF!	#REF!	#REF!	#REF!	#REF!	#REF!	#REF!	#REF!	#REF!	#REF!	#REF!	#REF!	#REF!	#REF!	#REF!	#REF!	#REF!	#REF!	#REF!	#REF!	#REF!	#REF!	#REF!	#REF!
	#REF!	#REF!	#REF!	#REF!	#REF!	#REF!	#REF!	#REF!	#REF!	#REF!	#REF!	#REF!	#REF!	#REF!	#REF!	#REF!	#REF!	#REF!	#REF!	#REF!	#REF!	#REF!	#REF!	#REF!	#REF!	#REF!	#REF!	#REF!
	#REF!	#REF!	#REF!	#REF!	#REF!	#REF!	#REF!	#REF!	#REF!	#REF!	#REF!	#REF!	#REF!	#REF!	#REF!	#REF!	#REF!	#REF!	#REF!	#REF!	#REF!	#REF!	#REF!	#REF!	#REF!	#REF!	#REF!	#REF!
	#REF!	#REF!	#REF!	#REF!	#REF!	#REF!	#REF!	#REF!	#REF!	#REF!	#REF!	#REF!	#REF!	#REF!	#REF!	#REF!	#REF!	#REF!	#REF!	#REF!	#REF!	#REF!	#REF!	#REF!	#REF!	#REF!	#REF!	#REF!
	#REF!	#REF!	#REF!	#REF!	#REF!	#REF!	#REF!	#REF!	#REF!	#REF!	#REF!	#REF!	#REF!	#REF!	#REF!	#REF!	#REF!	#REF!	#REF!	#REF!	#REF!	#REF!	#REF!	#REF!	#REF!	#REF!	#REF!	#REF!
	#REF!	#REF!	#REF!	#REF!	#REF!	#REF!	#REF!	#REF!	#REF!	#REF!	#REF!	#REF!	#REF!	#REF!	#REF!	#REF!	#REF!	#REF!	#REF!	#REF!	#REF!	#REF!	#REF!	#REF!	#REF!	#REF!	#REF!	#REF!
	#REF!	#REF!	#REF!	#REF!	#REF!	#REF!	#REF!	#REF!	#REF!	#REF!	#REF!	#REF!	#REF!	#REF!	#REF!	#REF!	#REF!	#REF!	#REF!	#REF!	#REF!	#REF!	#REF!	#REF!	#REF!	#REF!	#REF!	#REF!
	#REF!	#REF!	#REF!	#REF!	#REF!	#REF!	#REF!	#REF!	#REF!	#REF!	#REF!	#REF!	#REF!	#REF!	#REF!	#REF!	#REF!	#REF!	#REF!	#REF!	#REF!	#REF!	#REF!	#REF!	#REF!	#REF!	#REF!	#REF!
	#REF!	#REF!	#REF!	#REF!	#REF!	#REF!	#REF!	#REF!	#REF!	#REF!	#REF!	#REF!	#REF!	#REF!	#REF!	#REF!	#REF!	#REF!	#REF!	#REF!	#REF!	#REF!	#REF!	#REF!	#REF!	#REF!	#REF!	#REF!
	#REF!	#REF!	#REF!	#REF!	#REF!	#REF!	#REF!	#REF!	#REF!	#REF!	#REF!	#REF!	#REF!	#REF!	#REF!	#REF!	#REF!	#REF!	#REF!	#REF!	#REF!	#REF!	#REF!	#REF!	#REF!	#REF!	#REF!	#REF!
	#REF!	#REF!		#REF!	#REF!	#REF!	#REF!	#REF!	#REF!	#REF!	#REF!	#REF!	#REF!	#REF!	#REF!	#REF!	#REF!	#REF!	#REF!	#REF!	#REF!	#REF!	#REF!	#REF!	#REF!	#REF!	#REF!	#REF!
	#REF!	#REF!		#REF!	#REF!	#REF!	#REF!	#REF!	#REF!	#REF!	#REF!	#REF!	#REF!	#REF!	#REF!	#REF!	#REF!	#REF!	#REF!	#REF!	#REF!	#REF!	#REF!	#REF!	#REF!	#REF!	#REF!	#REF!
	#REF!	#REF!		#REF!	#REF!	#REF!	#REF!	#REF!	#REF!	#REF!	#REF!	#REF!	#REF!	#REF!	#REF!	#REF!	#REF!	#REF!	#REF!	#REF!	#REF!	#REF!	#REF!	#REF!	#REF!	#REF!	#REF!	#REF!
	#REF!	#REF!		#REF!	#REF!	#REF!	#REF!	#REF!	#REF!	#REF!	#REF!	#REF!	#REF!	#REF!	#REF!	#REF!	#REF!	#REF!	#REF!	#REF!	#REF!	#REF!	#REF!	#REF!	#REF!	#REF!	#REF!	#REF!
	#REF!	#REF!		#REF!	#REF!	#REF!	#REF!	#REF!	#REF!	#REF!	#REF!	#REF!	#REF!	#REF!	#REF!	#REF!	#REF!	#REF!	#REF!	#REF!	#REF!	#REF!	#REF!	#REF!	#REF!	#REF!	#REF!	#REF!
	#REF!	#REF!		#REF!	#REF!	#REF!	#REF!	#REF!	#REF!	#REF!	#REF!	#REF!	#REF!	#REF!	#REF!	#REF!	#REF!	#REF!	#REF!	#REF!	#REF!	#REF!	#REF!	#REF!	#REF!	#REF!	#REF!	#REF!
	#REF!	#REF!		#REF!	#REF!	#REF!	#REF!	#REF!	#REF!	#REF!	#REF!	#REF!	#REF!	#REF!	#REF!	#REF!	#REF!	#REF!	#REF!	#REF!	#REF!	#REF!	#REF!	#REF!	#REF!	#REF!	#REF!	#REF!
	#REF!	#REF!		#REF!	#REF!	#REF!	#REF!	#REF!	#REF!	#REF!	#REF!	#REF!	#REF!	#REF!	#REF!	#REF!	#REF!	#REF!	#REF!	#REF!	#REF!	#REF!	#REF!	#REF!	#REF!	#REF!	#REF!	#REF!
	#REF!	#REF!		#REF!	#REF!	#REF!	#REF!	#REF!	#REF!	#REF!	#REF!	#REF!	#REF!	#REF!	#REF!	#REF!	#REF!	#REF!	#REF!	#REF!	#REF!	#REF!	#REF!	#REF!	#REF!	#REF!	#REF!	#REF!
	#REF!	#REF!		#REF!	#REF!	#REF!	#REF!	#REF!	#REF!	#REF!	#REF!	#REF!	#REF!	#REF!	#REF!	#REF!	#REF!	#REF!	#REF!	#REF!	#REF!	#REF!	#REF!	#REF!	#REF!	#REF!	#REF!	#REF!
	#REF!	#REF!		#REF!	#REF!	#REF!	#REF!	#REF!	#REF!	#REF!	#REF!	#REF!	#REF!	#REF!	#REF!	#REF!	#REF!	#REF!	#REF!	#REF!	#REF!	#REF!	#REF!	#REF!	#REF!	#REF!	#REF!	#REF!
	#REF!	#REF!		#REF!	#REF!	#REF!	#REF!	#REF!	#REF!	#REF!	#REF!	#REF!	#REF!	#REF!	#REF!	#REF!	#REF!	#REF!	#REF!	#REF!	#REF!	#REF!	#REF!	#REF!	#REF!	#REF!	#REF!	#REF!
	#REF!	#REF!		#REF!	#REF!		#REF!	#REF!	#REF!	#REF!	#REF!	#REF!	#REF!	#REF!	#REF!	#REF!	#REF!	#REF!	#REF!	#REF!	#REF!	#REF!	#REF!	#REF!	#REF!	#REF!	#REF!	#REF!
	#REF!	#REF!		#REF!	#REF!		#REF!	#REF!	#REF!	#REF!	#REF!	#REF!	#REF!	#REF!	#REF!	#REF!	#REF!	#REF!	#REF!	#REF!	#REF!	#REF!	#REF!	#REF!	#REF!	#REF!	#REF!	#REF!
	#REF!	#REF!		#REF!	#REF!		#REF!	#REF!	#REF!	#REF!	#REF!	#REF!	#REF!	#REF!	#REF!	#REF!	#REF!	#REF!	#REF!	#REF!	#REF!	#REF!	#REF!	#REF!	#REF!	#REF!	#REF!	#REF!
	#REF!	#REF!		#REF!	#REF!		#REF!	#REF!	#REF!	#REF!	#REF!	#REF!	#REF!	#REF!	#REF!	#REF!	#REF!	#REF!	#REF!	#REF!	#REF!	#REF!	#REF!	#REF!	#REF!	#REF!	#REF!	#REF!
	#REF!	#REF!		#REF!	#REF!		#REF!	#REF!	#REF!	#REF!	#REF!	#REF!	#REF!	#REF!	#REF!	#REF!	#REF!	#REF!	#REF!	#REF!	#REF!	#REF!	#REF!	#REF!	#REF!	#REF!	#REF!	#REF!
	#REF!	#REF!		#REF!	#REF!		#REF!		#REF!	#REF!	#REF!	#REF!	#REF!	#REF!	#REF!	#REF!	#REF!	#REF!	#REF!	#REF!	#REF!	#REF!	#REF!	#REF!	#REF!	#REF!	#REF!	#REF!
	#REF!	#REF!		#REF!	#REF!		#REF!		#REF!	#REF!	#REF!	#REF!	#REF!	#REF!	#REF!	#REF!	#REF!	#REF!	#REF!	#REF!	#REF!	#REF!	#REF!	#REF!	#REF!	#REF!	#REF!	#REF!
	#REF!	#REF!		#REF!	#REF!		#REF!		#REF!	#REF!	#REF!	#REF!	#REF!	#REF!	#REF!	#REF!	#REF!	#REF!	#REF!	#REF!	#REF!	#REF!	#REF!	#REF!	#REF!	#REF!	#REF!	#REF!
	#REF!	#REF!		#REF!	#REF!		#REF!		#REF!	#REF!	#REF!	#REF!	#REF!	#REF!	#REF!	#REF!	#REF!	#REF!	#REF!	#REF!	#REF!	#REF!	#REF!	#REF!	#REF!	#REF!	#REF!	#REF!
	#REF!	#REF!		#REF!	#REF!		#REF!		#REF!	#REF!	#REF!	#REF!	#REF!	#REF!	#REF!	#REF!	#REF!	#REF!	#REF!	#REF!	#REF!	#REF!	#REF!	#REF!	#REF!	#REF!	#REF!	#REF!
	#REF!	#REF!		#REF!	#REF!		#REF!		#REF!	#REF!	#REF!	#REF!	#REF!	#REF!	#REF!	#REF!	#REF!	#REF!	#REF!	#REF!	#REF!	#REF!	#REF!	#REF!	#REF!	#REF!	#REF!	#REF!
	#REF!	#REF!		#REF!	#REF!		#REF!		#REF!	#REF!	#REF!	#REF!	#REF!	#REF!	#REF!	#REF!	#REF!	#REF!	#REF!	#REF!	#REF!	#REF!	#REF!	#REF!	#REF!	#REF!	#REF!	#REF!
	#REF!	#REF!		#REF!	#REF!		#REF!		#REF!	#REF!	#REF!	#REF!	#REF!	#REF!	#REF!	#REF!	#REF!	#REF!	#REF!	#REF!	#REF!	#REF!	#REF!	#REF!	#REF!	#REF!	#REF!	#REF!
	#REF!	#REF!		#REF!	#REF!		#REF!		#REF!	#REF!	#REF!	#REF!	#REF!	#REF!	#REF!	#REF!	#REF!	#REF!	#REF!	#REF!	#REF!	#REF!	#REF!	#REF!	#REF!	#REF!	#REF!	#REF!
	#REF!	#REF!		#REF!	#REF!		#REF!		#REF!	#REF!	#REF!	#REF!	#REF!	#REF!	#REF!	#REF!	#REF!	#REF!	#REF!	#REF!	#REF!	#REF!	#REF!	#REF!	#REF!	#REF!	#REF!	#REF!
	#REF!	#REF!		#REF!	#REF!		#REF!		#REF!	#REF!	#REF!	#REF!	#REF!	#REF!	#REF!	#REF!	#REF!	#REF!	#REF!	#REF!	#REF!	#REF!	#REF!	#REF!	#REF!	#REF!	#REF!	#REF!
	#REF!	#REF!		#REF!	#REF!		#REF!		#REF!	#REF!	#REF!	#REF!	#REF!	#REF!	#REF!	#REF!	#REF!	#REF!	#REF!	#REF!	#REF!	#REF!	#REF!	#REF!	#REF!	#REF!	#REF!	#REF!
	#REF!	#REF!		#REF!	#REF!		#REF!		#REF!	#REF!	#REF!	#REF!	#REF!	#REF!	#REF!	#REF!	#REF!	#REF!	#REF!	#REF!	#REF!	#REF!	#REF!	#REF!	#REF!	#REF!	#REF!	#REF!
	#REF!	#REF!		#REF!	#REF!		#REF!		#REF!	#REF!	#REF!	#REF!	#REF!	#REF!	#REF!	#REF!	#REF!	#REF!	#REF!	#REF!	#REF!	#REF!	#REF!	#REF!	#REF!	#REF!	#REF!	#REF!
	#REF!	#REF!		#REF!	#REF!		#REF!		#REF!	#REF!	#REF!	#REF!	#REF!	#REF!	#REF!	#REF!	#REF!	#REF!	#REF!	#REF!	#REF!	#REF!	#REF!	#REF!	#REF!	#REF!	#REF!	#REF!
	#REF!	#REF!		#REF!	#REF!		#REF!		#REF!	#REF!	#REF!	#REF!	#REF!	#REF!	#REF!	#REF!	#REF!	#REF!	#REF!	#REF!	#REF!	#REF!	#REF!	#REF!	#REF!	#REF!	#REF!	#REF!
	#REF!	#REF!			#REF!		#REF!		#REF!	#REF!	#REF!	#REF!	#REF!	#REF!	#REF!	#REF!	#REF!	#REF!	#REF!	#REF!	#REF!	#REF!	#REF!	#REF!	#REF!	#REF!	#REF!	#REF!
	#REF!	#REF!			#REF!				#REF!	#REF!	#REF!	#REF!	#REF!	#REF!	#REF!	#REF!	#REF!	#REF!	#REF!	#REF!	#REF!	#REF!	#REF!	#REF!	#REF!	#REF!	#REF!	#REF!
	#REF!	#REF!			#REF!				#REF!	#REF!	#REF!	#REF!	#REF!	#REF!	#REF!	#REF!	#REF!	#REF!	#REF!	#REF!	#REF!	#REF!	#REF!	#REF!	#REF!	#REF!	#REF!	#REF!
	#REF!	#REF!			#REF!				#REF!	#REF!	#REF!	#REF!	#REF!	#REF!	#REF!	#REF!	#REF!	#REF!	#REF!	#REF!	#REF!	#REF!	#REF!	#REF!	#REF!	#REF!	#REF!	#REF!
	#REF!	#REF!			#REF!				#REF!	#REF!	#REF!	#REF!	#REF!	#REF!	#REF!	#REF!	#REF!	#REF!	#REF!	#REF!	#REF!	#REF!	#REF!	#REF!	#REF!	#REF!	#REF!	#REF!
	#REF!	#REF!			#REF!					#REF!	#REF!	#REF!	#REF!	#REF!	#REF!	#REF!	#REF!	#REF!	#REF!	#REF!	#REF!	#REF!	#REF!	#REF!	#REF!	#REF!	#REF!	#REF!
	#REF!	#REF!			#REF!					#REF!	#REF!	#REF!	#REF!	#REF!	#REF!	#REF!	#REF!	#REF!	#REF!	#REF!	#REF!	#REF!	#REF!	#REF!	#REF!	#REF!	#REF!	#REF!
	#REF!	#REF!			#REF!					#REF!	#REF!	#REF!	#REF!	#REF!	#REF!	#REF!	#REF!	#REF!	#REF!	#REF!	#REF!	#REF!	#REF!	#REF!	#REF!	#REF!	#REF!	#REF!
	#REF!	#REF!			#REF!					#REF!	#REF!	#REF!	#REF!	#REF!	#REF!	#REF!	#REF!	#REF!	#REF!	#REF!	#REF!	#REF!	#REF!	#REF!	#REF!	#REF!	#REF!	#REF!
	#REF!	#REF!			#REF!					#REF!	#REF!	#REF!	#REF!	#REF!	#REF!	#REF!	#REF!	#REF!	#REF!	#REF!	#REF!	#REF!	#REF!	#REF!	#REF!	#REF!	#REF!	#REF!
	#REF!	#REF!			#REF!					#REF!	#REF!	#REF!	#REF!	#REF!	#REF!	#REF!	#REF!	#REF!	#REF!	#REF!	#REF!	#REF!	#REF!	#REF!	#REF!	#REF!	#REF!	#REF!
	#REF!	#REF!			#REF!					#REF!	#REF!	#REF!	#REF!	#REF!	#REF!	#REF!	#REF!	#REF!	#REF!	#REF!	#REF!	#REF!	#REF!	#REF!	#REF!	#REF!	#REF!	#REF!
	#REF!	#REF!			#REF!					#REF!	#REF!	#REF!	#REF!	#REF!	#REF!	#REF!	#REF!	#REF!	#REF!	#REF!	#REF!	#REF!	#REF!	#REF!	#REF!	#REF!	#REF!	#REF!
	#REF!	#REF!			#REF!					#REF!	#REF!	#REF!	#REF!	#REF!	#REF!	#REF!	#REF!	#REF!	#REF!	#REF!	#REF!	#REF!	#REF!	#REF!	#REF!	#REF!	#REF!	#REF!
	#REF!	#REF!			#REF!					#REF!	#REF!	#REF!	#REF!	#REF!	#REF!	#REF!	#REF!	#REF!	#REF!	#REF!	#REF!	#REF!	#REF!	#REF!	#REF!	#REF!	#REF!	#REF!
	#REF!	#REF!			#REF!					#REF!	#REF!	#REF!	#REF!	#REF!	#REF!	#REF!	#REF!	#REF!	#REF!	#REF!	#REF!	#REF!	#REF!	#REF!	#REF!	#REF!	#REF!	#REF!
	#REF!	#REF!			#REF!					#REF!	#REF!	#REF!	#REF!	#REF!	#REF!	#REF!	#REF!	#REF!	#REF!	#REF!	#REF!	#REF!	#REF!	#REF!	#REF!	#REF!	#REF!	#REF!
	#REF!	#REF!			#REF!					#REF!	#REF!	#REF!	#REF!	#REF!	#REF!	#REF!	#REF!	#REF!	#REF!	#REF!	#REF!	#REF!	#REF!	#REF!	#REF!	#REF!	#REF!	#REF!
	#REF!	#REF!			#REF!					#REF!	#REF!	#REF!	#REF!	#REF!	#REF!	#REF!	#REF!	#REF!	#REF!	#REF!	#REF!	#REF!	#REF!	#REF!	#REF!	#REF!	#REF!	#REF!
	#REF!	#REF!			#REF!					#REF!	#REF!	#REF!	#REF!	#REF!	#REF!	#REF!	#REF!	#REF!	#REF!	#REF!	#REF!	#REF!	#REF!	#REF!	#REF!	#REF!	#REF!	#REF!
	#REF!	#REF!			#REF!					#REF!	#REF!	#REF!	#REF!	#REF!	#REF!	#REF!	#REF!	#REF!	#REF!	#REF!	#REF!	#REF!	#REF!	#REF!	#REF!	#REF!	#REF!	#REF!
	#REF!	#REF!			#REF!					#REF!	#REF!	#REF!	#REF!	#REF!	#REF!	#REF!	#REF!	#REF!	#REF!	#REF!	#REF!	#REF!	#REF!	#REF!	#REF!	#REF!	#REF!	#REF!
	#REF!	#REF!			#REF!					#REF!	#REF!	#REF!	#REF!	#REF!	#REF!	#REF!	#REF!	#REF!	#REF!	#REF!	#REF!	#REF!	#REF!	#REF!	#REF!	#REF!	#REF!	#REF!
	#REF!	#REF!			#REF!					#REF!	#REF!	#REF!	#REF!	#REF!	#REF!	#REF!	#REF!	#REF!	#REF!	#REF!	#REF!	#REF!	#REF!	#REF!	#REF!	#REF!	#REF!	#REF!
	#REF!	#REF!			#REF!					#REF!	#REF!	#REF!	#REF!	#REF!	#REF!	#REF!	#REF!	#REF!	#REF!	#REF!	#REF!	#REF!	#REF!	#REF!	#REF!	#REF!	#REF!	#REF!
	#REF!	#REF!			#REF!					#REF!	#REF!	#REF!	#REF!	#REF!	#REF!	#REF!	#REF!	#REF!	#REF!	#REF!	#REF!	#REF!	#REF!	#REF!	#REF!	#REF!	#REF!	#REF!
	#REF!	#REF!			#REF!					#REF!	#REF!	#REF!	#REF!	#REF!	#REF!	#REF!	#REF!	#REF!	#REF!	#REF!	#REF!	#REF!	#REF!	#REF!	#REF!	#REF!	#REF!	#REF!
	#REF!	#REF!			#REF!					#REF!	#REF!		#REF!	#REF!	#REF!	#REF!	#REF!	#REF!	#REF!	#REF!	#REF!	#REF!	#REF!	#REF!	#REF!		#REF!	#REF!
	#REF!	#REF!			#REF!					#REF!	#REF!		#REF!	#REF!	#REF!	#REF!	#REF!	#REF!	#REF!	#REF!	#REF!	#REF!	#REF!	#REF!	#REF!		#REF!	#REF!
	#REF!				#REF!					#REF!	#REF!		#REF!	#REF!	#REF!	#REF!	#REF!	#REF!	#REF!	#REF!	#REF!	#REF!	#REF!	#REF!	#REF!		#REF!	#REF!
	#REF!				#REF!					#REF!	#REF!		#REF!	#REF!	#REF!	#REF!	#REF!	#REF!	#REF!	#REF!	#REF!	#REF!	#REF!	#REF!	#REF!		#REF!	#REF!
	#REF!				#REF!					#REF!	#REF!		#REF!	#REF!		#REF!	#REF!	#REF!	#REF!	#REF!	#REF!	#REF!	#REF!	#REF!	#REF!		#REF!	#REF!
	#REF!				#REF!					#REF!	#REF!		#REF!	#REF!		#REF!	#REF!	#REF!	#REF!	#REF!	#REF!	#REF!	#REF!	#REF!	#REF!		#REF!	#REF!
	#REF!				#REF!					#REF!	#REF!		#REF!	#REF!		#REF!	#REF!	#REF!	#REF!	#REF!	#REF!	#REF!	#REF!	#REF!	#REF!		#REF!	#REF!
	#REF!				#REF!					#REF!	#REF!		#REF!	#REF!		#REF!	#REF!	#REF!	#REF!	#REF!	#REF!	#REF!	#REF!	#REF!	#REF!		#REF!	#REF!
	#REF!				#REF!					#REF!	#REF!		#REF!	#REF!		#REF!	#REF!	#REF!	#REF!	#REF!	#REF!	#REF!	#REF!	#REF!	#REF!		#REF!	#REF!
	#REF!				#REF!					#REF!	#REF!		#REF!	#REF!		#REF!	#REF!	#REF!	#REF!	#REF!	#REF!	#REF!	#REF!	#REF!	#REF!		#REF!	#REF!
	#REF!				#REF!					#REF!	#REF!		#REF!	#REF!		#REF!	#REF!	#REF!	#REF!	#REF!	#REF!	#REF!	#REF!	#REF!	#REF!		#REF!	#REF!
	#REF!				#REF!					#REF!	#REF!		#REF!	#REF!		#REF!	#REF!	#REF!	#REF!	#REF!	#REF!	#REF!	#REF!	#REF!	#REF!		#REF!	#REF!
	#REF!				#REF!					#REF!	#REF!		#REF!	#REF!		#REF!	#REF!	#REF!	#REF!	#REF!	#REF!	#REF!	#REF!	#REF!	#REF!		#REF!	#REF!
	#REF!				#REF!					#REF!	#REF!		#REF!	#REF!		#REF!	#REF!	#REF!	#REF!	#REF!	#REF!	#REF!	#REF!	#REF!	#REF!		#REF!	#REF!
	#REF!				#REF!					#REF!	#REF!		#REF!	#REF!		#REF!	#REF!	#REF!	#REF!	#REF!	#REF!	#REF!	#REF!	#REF!	#REF!		#REF!	#REF!
	#REF!				#REF!					#REF!	#REF!		#REF!	#REF!		#REF!	#REF!	#REF!	#REF!	#REF!	#REF!	#REF!	#REF!	#REF!	#REF!		#REF!	#REF!
	#REF!				#REF!					#REF!	#REF!		#REF!	#REF!		#REF!	#REF!	#REF!	#REF!	#REF!	#REF!	#REF!	#REF!	#REF!	#REF!		#REF!	#REF!
	#REF!				#REF!					#REF!	#REF!		#REF!	#REF!		#REF!	#REF!	#REF!	#REF!	#REF!	#REF!	#REF!	#REF!	#REF!	#REF!		#REF!
	#REF!				#REF!					#REF!	#REF!		#REF!	#REF!		#REF!	#REF!	#REF!	#REF!	#REF!	#REF!	#REF!	#REF!	#REF!	#REF!		#REF!
	#REF!				#REF!					#REF!	#REF!		#REF!	#REF!		#REF!	#REF!	#REF!	#REF!	#REF!	#REF!	#REF!	#REF!	#REF!	#REF!		#REF!
	#REF!				#REF!					#REF!	#REF!		#REF!	#REF!		#REF!	#REF!	#REF!	#REF!	#REF!	#REF!	#REF!	#REF!	#REF!	#REF!		#REF!
	#REF!				#REF!					#REF!	#REF!		#REF!	#REF!		#REF!	#REF!	#REF!	#REF!	#REF!	#REF!	#REF!	#REF!	#REF!	#REF!		#REF!
	#REF!				#REF!					#REF!	#REF!		#REF!	#REF!		#REF!	#REF!	#REF!	#REF!	#REF!	#REF!	#REF!	#REF!	#REF!	#REF!		#REF!
	#REF!				#REF!					#REF!	#REF!		#REF!	#REF!		#REF!	#REF!	#REF!	#REF!	#REF!	#REF!	#REF!	#REF!	#REF!	#REF!		#REF!
	#REF!				#REF!					#REF!	#REF!		#REF!	#REF!		#REF!	#REF!	#REF!	#REF!	#REF!	#REF!	#REF!	#REF!	#REF!	#REF!		#REF!
	#REF!				#REF!					#REF!	#REF!		#REF!	#REF!		#REF!	#REF!	#REF!	#REF!	#REF!	#REF!	#REF!	#REF!	#REF!	#REF!		#REF!
	#REF!				#REF!					#REF!	#REF!		#REF!	#REF!			#REF!	#REF!	#REF!	#REF!	#REF!	#REF!	#REF!	#REF!	#REF!		#REF!
	#REF!				#REF!					#REF!	#REF!		#REF!	#REF!			#REF!	#REF!	#REF!	#REF!	#REF!	#REF!	#REF!	#REF!	#REF!		#REF!
	#REF!				#REF!					#REF!	#REF!		#REF!	#REF!			#REF!	#REF!	#REF!	#REF!	#REF!	#REF!	#REF!	#REF!	#REF!		#REF!
	#REF!				#REF!					#REF!	#REF!		#REF!	#REF!			#REF!	#REF!	#REF!	#REF!	#REF!	#REF!	#REF!	#REF!	#REF!		#REF!
	#REF!				#REF!					#REF!	#REF!		#REF!	#REF!			#REF!	#REF!	#REF!	#REF!	#REF!	#REF!	#REF!	#REF!	#REF!		#REF!
	#REF!				#REF!					#REF!	#REF!		#REF!	#REF!			#REF!	#REF!	#REF!	#REF!	#REF!	#REF!	#REF!	#REF!	#REF!		#REF!
	#REF!				#REF!					#REF!	#REF!		#REF!	#REF!			#REF!	#REF!	#REF!	#REF!	#REF!	#REF!	#REF!	#REF!	#REF!		#REF!
	#REF!				#REF!					#REF!	#REF!		#REF!	#REF!			#REF!	#REF!	#REF!	#REF!	#REF!	#REF!	#REF!	#REF!	#REF!		#REF!
	#REF!				#REF!						#REF!		#REF!	#REF!			#REF!	#REF!	#REF!	#REF!	#REF!	#REF!	#REF!	#REF!	#REF!		#REF!
	#REF!				#REF!						#REF!		#REF!	#REF!			#REF!	#REF!	#REF!	#REF!	#REF!	#REF!	#REF!	#REF!	#REF!		#REF!
	#REF!				#REF!						#REF!		#REF!	#REF!			#REF!	#REF!	#REF!	#REF!	#REF!	#REF!	#REF!	#REF!	#REF!		#REF!
	#REF!										#REF!		#REF!	#REF!			#REF!	#REF!	#REF!	#REF!	#REF!	#REF!	#REF!	#REF!	#REF!		#REF!
	#REF!										#REF!		#REF!	#REF!			#REF!	#REF!	#REF!	#REF!	#REF!	#REF!	#REF!	#REF!	#REF!		#REF!
	#REF!										#REF!		#REF!	#REF!			#REF!	#REF!	#REF!	#REF!	#REF!	#REF!	#REF!	#REF!	#REF!		#REF!
	#REF!										#REF!		#REF!	#REF!			#REF!	#REF!	#REF!	#REF!	#REF!	#REF!	#REF!	#REF!	#REF!		#REF!
											#REF!		#REF!	#REF!			#REF!	#REF!	#REF!	#REF!	#REF!	#REF!	#REF!	#REF!	#REF!		#REF!
											#REF!		#REF!	#REF!			#REF!	#REF!	#REF!	#REF!	#REF!	#REF!	#REF!	#REF!	#REF!		#REF!
											#REF!		#REF!	#REF!			#REF!	#REF!	#REF!	#REF!	#REF!	#REF!	#REF!	#REF!	#REF!		#REF!
											#REF!		#REF!	#REF!			#REF!	#REF!	#REF!	#REF!	#REF!	#REF!	#REF!	#REF!	#REF!		#REF!
													#REF!	#REF!			#REF!	#REF!	#REF!	#REF!	#REF!	#REF!	#REF!	#REF!	#REF!		#REF!
													#REF!	#REF!			#REF!	#REF!	#REF!	#REF!	#REF!	#REF!	#REF!	#REF!	#REF!		#REF!
													#REF!	#REF!			#REF!	#REF!	#REF!	#REF!	#REF!	#REF!	#REF!	#REF!	#REF!		#REF!
													#REF!	#REF!			#REF!	#REF!	#REF!	#REF!	#REF!	#REF!	#REF!	#REF!	#REF!		#REF!
													#REF!	#REF!			#REF!	#REF!	#REF!	#REF!	#REF!	#REF!	#REF!	#REF!	#REF!		#REF!
													#REF!	#REF!			#REF!	#REF!	#REF!	#REF!	#REF!	#REF!	#REF!	#REF!	#REF!		#REF!
													#REF!	#REF!			#REF!	#REF!	#REF!	#REF!	#REF!	#REF!	#REF!	#REF!	#REF!		#REF!
													#REF!	#REF!			#REF!	#REF!	#REF!	#REF!	#REF!	#REF!	#REF!	#REF!	#REF!		#REF!
													#REF!	#REF!			#REF!	#REF!	#REF!	#REF!	#REF!	#REF!	#REF!	#REF!	#REF!		#REF!
													#REF!				#REF!	#REF!	#REF!	#REF!	#REF!	#REF!	#REF!	#REF!	#REF!		#REF!
													#REF!				#REF!	#REF!	#REF!	#REF!	#REF!	#REF!	#REF!	#REF!	#REF!		#REF!
													#REF!				#REF!	#REF!	#REF!	#REF!	#REF!		#REF!	#REF!			#REF!
													#REF!				#REF!	#REF!	#REF!	#REF!	#REF!		#REF!	#REF!			#REF!
													#REF!				#REF!	#REF!	#REF!	#REF!	#REF!		#REF!	#REF!			#REF!
													#REF!				#REF!	#REF!	#REF!	#REF!	#REF!		#REF!	#REF!			#REF!
													#REF!				#REF!	#REF!	#REF!	#REF!	#REF!		#REF!	#REF!			#REF!
													#REF!				#REF!	#REF!	#REF!	#REF!	#REF!		#REF!	#REF!			#REF!
													#REF!				#REF!	#REF!	#REF!	#REF!	#REF!		#REF!	#REF!			#REF!
													#REF!				#REF!	#REF!	#REF!	#REF!	#REF!		#REF!	#REF!			#REF!
													#REF!				#REF!	#REF!	#REF!	#REF!	#REF!		#REF!	#REF!			#REF!
													#REF!				#REF!	#REF!	#REF!	#REF!	#REF!		#REF!	#REF!			#REF!
													#REF!				#REF!	#REF!	#REF!	#REF!	#REF!		#REF!	#REF!			#REF!
													#REF!				#REF!	#REF!	#REF!	#REF!	#REF!		#REF!	#REF!			#REF!
													#REF!				#REF!	#REF!	#REF!	#REF!	#REF!		#REF!	#REF!			#REF!
													#REF!				#REF!	#REF!	#REF!	#REF!	#REF!		#REF!	#REF!			#REF!
													#REF!				#REF!	#REF!	#REF!	#REF!	#REF!		#REF!	#REF!			#REF!
													#REF!				#REF!	#REF!	#REF!	#REF!	#REF!		#REF!	#REF!			#REF!
													#REF!				#REF!	#REF!	#REF!	#REF!	#REF!		#REF!	#REF!			#REF!
													#REF!				#REF!	#REF!	#REF!	#REF!	#REF!		#REF!	#REF!			#REF!
													#REF!				#REF!	#REF!	#REF!	#REF!	#REF!		#REF!	#REF!			#REF!
													#REF!				#REF!	#REF!	#REF!	#REF!	#REF!		#REF!	#REF!			#REF!
													#REF!				#REF!	#REF!	#REF!	#REF!			#REF!	#REF!			#REF!
													#REF!				#REF!	#REF!	#REF!	#REF!			#REF!	#REF!			#REF!
													#REF!				#REF!	#REF!	#REF!	#REF!			#REF!	#REF!			#REF!
													#REF!				#REF!	#REF!	#REF!	#REF!			#REF!	#REF!			#REF!
													#REF!				#REF!	#REF!	#REF!	#REF!			#REF!	#REF!			#REF!
													#REF!				#REF!	#REF!	#REF!	#REF!			#REF!	#REF!			#REF!
													#REF!				#REF!	#REF!	#REF!	#REF!			#REF!	#REF!			#REF!
													#REF!				#REF!	#REF!	#REF!	#REF!			#REF!	#REF!			#REF!
													#REF!				#REF!	#REF!		#REF!			#REF!	#REF!			#REF!
																	#REF!	#REF!		#REF!			#REF!	#REF!			#REF!
																	#REF!	#REF!		#REF!			#REF!	#REF!			#REF!
																	#REF!	#REF!		#REF!			#REF!				#REF!
																	#REF!	#REF!		#REF!			#REF!				#REF!
																	#REF!	#REF!		#REF!			#REF!				#REF!
																	#REF!	#REF!		#REF!			#REF!				#REF!
																	#REF!	#REF!		#REF!			#REF!				#REF!
																	#REF!	#REF!		#REF!			#REF!				#REF!
																	#REF!	#REF!					#REF!				#REF!
																	#REF!	#REF!					#REF!				#REF!
																	#REF!	#REF!					#REF!				#REF!
																	#REF!	#REF!					#REF!				#REF!
																	#REF!	#REF!					#REF!				#REF!
																	#REF!	#REF!					#REF!				#REF!
																	#REF!	#REF!					#REF!				#REF!
																	#REF!	#REF!					#REF!				#REF!
																	#REF!	#REF!					#REF!				#REF!
																	#REF!	#REF!					#REF!				#REF!
																	#REF!	#REF!					#REF!				#REF!
																	#REF!	#REF!					#REF!				#REF!
																	#REF!	#REF!					#REF!				#REF!
																	#REF!	#REF!					#REF!				#REF!
																	#REF!	#REF!					#REF!				#REF!
																	#REF!	#REF!					#REF!				#REF!
																	#REF!	#REF!					#REF!				#REF!
																	#REF!	#REF!					#REF!				#REF!
																	#REF!	#REF!					#REF!				#REF!
																	#REF!	#REF!					#REF!				#REF!
																	#REF!	#REF!					#REF!				#REF!
																	#REF!	#REF!					#REF!				#REF!
																	#REF!	#REF!					#REF!				#REF!
																	#REF!	#REF!					#REF!				#REF!
																	#REF!	#REF!					#REF!				#REF!
																	#REF!	#REF!					#REF!				#REF!
																	#REF!	#REF!					#REF!				#REF!
																	#REF!	#REF!					#REF!				#REF!
																	#REF!	#REF!					#REF!				#REF!
																	#REF!	#REF!					#REF!				#REF!
																	#REF!	#REF!					#REF!				#REF!
																	#REF!	#REF!					#REF!				#REF!
																	#REF!	#REF!					#REF!				#REF!
																	#REF!	#REF!					#REF!				#REF!
																	#REF!	#REF!					#REF!				#REF!
																	#REF!	#REF!					#REF!				#REF!
																	#REF!	#REF!					#REF!				#REF!
																	#REF!	#REF!					#REF!				#REF!
																	#REF!	#REF!					#REF!				#REF!
																	#REF!	#REF!					#REF!				#REF!
																	#REF!	#REF!					#REF!				#REF!
																	#REF!	#REF!					#REF!				#REF!
																	#REF!	#REF!					#REF!				#REF!
																	#REF!	#REF!					#REF!				#REF!
																	#REF!	#REF!					#REF!				#REF!
																	#REF!	#REF!					#REF!				#REF!
																	#REF!	#REF!					#REF!				#REF!
																	#REF!	#REF!					#REF!				#REF!
																	#REF!	#REF!					#REF!				#REF!
																	#REF!	#REF!					#REF!				#REF!
																	#REF!	#REF!					#REF!				#REF!
																	#REF!	#REF!					#REF!				#REF!
																	#REF!	#REF!					#REF!				#REF!
																	#REF!	#REF!					#REF!				#REF!
																	#REF!	#REF!					#REF!				#REF!
																	#REF!	#REF!					#REF!				#REF!
																	#REF!	#REF!									#REF!
																	#REF!	#REF!									#REF!
																	#REF!	#REF!									#REF!
																	#REF!	#REF!									#REF!
																	#REF!	#REF!									#REF!
																	#REF!	#REF!									#REF!
																	#REF!	#REF!									#REF!
																	#REF!	#REF!									#REF!
																	#REF!	#REF!									#REF!
																	#REF!	#REF!									#REF!
																	#REF!	#REF!									#REF!
																	#REF!	#REF!									#REF!
																	#REF!	#REF!									#REF!
																	#REF!	#REF!									#REF!
																	#REF!	#REF!									#REF!
																	#REF!	#REF!									#REF!
																		#REF!									#REF!
																		#REF!									#REF!
																		#REF!									#REF!
																		#REF!									#REF!
																		#REF!									#REF!
																		#REF!									#REF!
																		#REF!									#REF!
																		#REF!									#REF!
																		#REF!									#REF!
																		#REF!									#REF!
																		#REF!									#REF!
																		#REF!									#REF!
																		#REF!									#REF!
																		#REF!									#REF!
																		#REF!									#REF!
																		#REF!									#REF!
																		#REF!									#REF!
																		#REF!									#REF!
																		#REF!									#REF!
																		#REF!									#REF!
																		#REF!									#REF!
																		#REF!									#REF!
																		#REF!									#REF!
																		#REF!									#REF!
																		#REF!									#REF!
																		#REF!									#REF!
																		#REF!									#REF!
																		#REF!
																		#REF!
																		#REF!
																		#REF!
																		#REF!
																		#REF!
																		#REF!
																		#REF!
																		#REF!
																		#REF!
																		#REF!
																		#REF!
																		#REF!
																		#REF!
																		#REF!
																		#REF!
																		#REF!
																		#REF!
																		#REF!
																		#REF!
																		#REF!
																		#REF!
																		#REF!
																		#REF!
																		#REF!
																		#REF!
																		#REF!
																		#REF!
																		#REF!
count	0	0	0	0	0	0	0	0	0	0	0	0	0	0	0	0	0	0	0	0	0	0	0	0	0	0	0	0
max	#REF!	#REF!	#REF!	#REF!	#REF!	#REF!	#REF!	#REF!	#REF!	#REF!	#REF!	#REF!	#REF!	#REF!	#REF!	#REF!	#REF!	#REF!	#REF!	#REF!	#REF!	#REF!	#REF!	#REF!	#REF!	#REF!	#REF!	#REF!
min	#REF!	#REF!	#REF!	#REF!	#REF!	#REF!	#REF!	#REF!	#REF!	#REF!	#REF!	#REF!	#REF!	#REF!	#REF!	#REF!	#REF!	#REF!	#REF!	#REF!	#REF!	#REF!	#REF!	#REF!	#REF!	#REF!	#REF!	#REF!
mean	#REF!	#REF!	#REF!	#REF!	#REF!	#REF!	#REF!	#REF!	#REF!	#REF!	#REF!	#REF!	#REF!	#REF!	#REF!	#REF!	#REF!	#REF!	#REF!	#REF!	#REF!	#REF!	#REF!	#REF!	#REF!	#REF!	#REF!	#REF!
stdev	#REF!	#REF!	#REF!	#REF!	#REF!	#REF!	#REF!	#REF!	#REF!	#REF!	#REF!	#REF!	#REF!	#REF!	#REF!	#REF!	#REF!	#REF!	#REF!	#REF!	#REF!	#REF!	#REF!	#REF!	#REF!	#REF!	#REF!	#REF!
co var	#REF!	#REF!	#REF!	#REF!	#REF!	#REF!	#REF!	#REF!	#REF!	#REF!	#REF!	#REF!	#REF!	#REF!	#REF!	#REF!	#REF!	#REF!	#REF!	#REF!	#REF!	#REF!	#REF!	#REF!	#REF!	#REF!	#REF!	#REF!

## Sheet: Sheet1
	35_17male	arroyo#1	arroyo#2	arroyo#3	asty19tina_1	cmoror-12_3	Japa_3Feb	Molino#1	Molino#2	pach 163-11-12	tina_asty19-11	tina_asty-12	asty 195 1	asty 195 2	asty 195 3	asty 195 4	asty 168 1	asty 168 2	molino 3	molino 4	asty 163 1	asty 163 2	asty 163 3	asty 163 4	asty 163 5	asty 61	asty 62	asty 168 3
number	116	77	15	48	112	27	49	32	53	109	120	75	160	129	79	101	240	296	159	168	151	131	224	162	131	75	267	92
MAX	28.7945	22.6638	20.5016	21.7963	20.5693	24.6749	23.9716	23.3172	36.291	24.9506	21.2452	21.3205	23.6632	23.6921	24.2893	27.1131	25.042	27.4173	26.9717	28.0827	26.6477	25.1136	22.3403	22.9421	21.8466	34.5725	22.3242	27.3538
MIN	14.3831	12.1272	14.6057	12.5857	10.7162	14.4164	14.9708	16.3637	17.4635	12.8361	11.6622	10.6922	7.58965	9.29133	8.12392	12.2534	8.94449	10.0748	15.2151	17.4075	12.5791	10.8728	3.70702	6.22801	12.7683	6.56524	5.4641	9.85296
Mean	20.1443	18.7148	17.3231	16.4391	16.5891	19.2482	18.7831	20.3049	23.4724	17.3392	16.5912	16.7105	18.4014	17.9896	19.7112	19.2787	20.1457	21.0512	21.1313	23.0779	18.4434	18.7343	17.4028	16.1192	17.442	18.6918	17.653	21.2254
sd	2.2549	2.18978	1.76978	2.04326	1.86635	2.27213	2.10239	1.9376	3.96749	2.17907	1.84322	2.04601	2.27873	1.90466	2.24005	2.15074	1.88963	1.7727	2.41408	2.35494	2.38578	2.24466	1.98306	1.81203	1.77344	4.23009	1.89609	2.30529
co var	0.111937	0.117008	0.102163	0.124293	0.112505	0.118044	0.11193	0.0954248	0.169028	0.125673	0.111096	0.122439	0.123835	0.105876	0.113643	0.11156	0.0937985	0.0842089	0.114242	0.102043	0.129357	0.119815	0.113951	0.112415	0.101676	0.226307	0.107409	0.10861
het		0.53	0.53	0.53	0.56		0.57	0.4	0.4	0.48	0.56	0.56	0.873	0.873	0.873	0.873	0.8	0.8	0.4	0.4	0.48	0.48	0.48	0.48	0.48	0.862	0.862	0.8
			number	MAX	MIN	Mean	sd	co var	het		0.439549
35_17male	Hybrid	Hybrid	116	28.7945	14.3831	20.1443	2.2549	0.111937	0.873	1	18.8386	0.912811
asty 195 1	Hybrid	Hybrid	160	23.6632	7.58965	18.4014	2.27873	0.123835	0.873	1
asty 195 2	Hybrid	Hybrid	129	23.6921	9.29133	17.9896	1.90466	0.105876	0.873	1
asty 195 3	Hybrid	Hybrid	79	24.2893	8.12392	19.7112	2.24005	0.113643	0.873	1
asty 195 4	Hybrid	Hybrid	101	27.1131	12.2534	19.2787	2.15074	0.11156	0.873	1
asty 61	Hybrid	Hybrid	75	34.5725	6.56524	18.6918	4.23009	0.226307	0.862	1
asty 62	Hybrid	Hybrid	267	22.3242	5.4641	17.653	1.89609	0.107409	0.862	1
asty 168 1	Epi	New	240	25.042	8.94449	20.1457	1.88963	0.0937985	0.8	2	21.2071	1.43625
asty 168 2	Epi	New	296	27.4173	10.0748	21.0512	1.7727	0.0842089	0.8	2
asty 168 3	Epi	New	92	27.3538	9.85296	21.2254	2.30529	0.10861	0.8	2
cmoror-12_3	Cmoro	New	27	24.6749	14.4164	19.2482	2.27213	0.118044	0.58	2
molino 3	Moli	New	159	26.9717	15.2151	21.1313	2.41408	0.114242	0.4	2
molino 4	Moli	New	168	28.0827	17.4075	23.0779	2.35494	0.102043	0.4	2
Molino#1	Moli	New	32	23.3172	16.3637	20.3049	1.9376	0.0954248	0.4	2
Molino#2	Moli	New	53	36.291	17.4635	23.4724	3.96749	0.169028	0.4	2
arroyo#1	Arr	Old	77	22.6638	12.1272	18.7148	2.18978	0.117008	0.53	3	17.4332	0.951263
arroyo#2	Arr	Old	15	20.5016	14.6057	17.3231	1.76978	0.102163	0.53	3
arroyo#3	Arr	Old	48	21.7963	12.5857	16.4391	2.04326	0.124293	0.53	3
asty 163 1	Pach	Old	151	26.6477	12.5791	18.4434	2.38578	0.129357	0.48	3
asty 163 2	Pach	Old	131	25.1136	10.8728	18.7343	2.24466	0.119815	0.48	3
asty 163 3	Pach	Old	224	22.3403	3.70702	17.4028	1.98306	0.113951	0.48	3
asty 163 4	Pach	Old	162	22.9421	6.22801	16.1192	1.81203	0.112415	0.48	3
asty 163 5	Pach	Old	131	21.8466	12.7683	17.442	1.77344	0.101676	0.48	3
asty19tina_1	Tina	Old	112	20.5693	10.7162	16.5891	1.86635	0.112505	0.56	3
Japa_3Feb	Japa	Old	49	23.9716	14.9708	18.7831	2.10239	0.11193	0.57	3
pach 163-11-12	Pach	Old	109	24.9506	12.8361	17.3392	2.17907	0.125673	0.48	3
tina_asty-12	Tina	Old	75	21.3205	10.6922	16.7105	2.04601	0.122439	0.56	3
tina_asty19-11	Tina	Old	120	21.2452	11.6622	16.5912	1.84322	0.111096	0.56	3

## Sheet: Raw by Locality
				35_17male	244.052	211.981	205.075	218.958	231.537	192.11	181.529	216	200.031	224.321	227.535	211.854	209.546	211.154	258.007	229.23	199.424	190.102	251.803	262.98	197.639	218.378	283.639	218.577	186.657	231.257	181.54	221.047	248.476	260.848	231.552	197.19	222.682	192.268	199.101	207.806	203.574	204.566	225.501	210.061	203.075	225.502	187.733	188.63	199.107
			arr	arroyo#1	171.601	208.712	185.166	195.721	177.392	204.619	217.3	157.892	178.284	174.792	169.507	168.361	154.146	157.052	171.293	200.912	216.31	203.825	177.989	125.001	229.845	224.319	181.195	197.321	175.616	213.57	209.634	205.701	184.843	182.608	166.93	194.978	190.72	215.984	184.448	194.904	215.254	164.171	150.041	189.552	186.297	192.023	177.28	205.514	185.194
			arr	arroyo#2	187.968	187.297	173.149	162.173	185.94	211.249	182.128	176.233	154.077	211.319	187.368	159.512	150.548	182.681	166.716
			arr	arroyo#3	174.528	156.235	155.209	180.636	159.944	142.706	167.296	131.552	161.793	224.665	175.183	180.044	212.281	154.052	161.284	129.727	148.903	135.465	157.373	171.452	202.238	136.788	189.011	175.15	168.991	155.908	179.014	172.737	150.52	159.097	192.347	187.927	192.378	147.109	164.521	179.857	179.042	176.491	152.861	162.101	169.538	181.246	177.53	193.337	171.377
			cmoro	cmoror-12_3	187.973	213.6	195.262	220.648	208.99	182.209	208.245	190.943	185.702	205.943	233.404	180.828	148.597	218.437	170.534	175.381	203.807	165.878	223.386	171.558	195.545	203.921	179.427	220.478	191.919	254.336	219.857
			epi	asty 168 1	195.161	223.29	230.521	196.629	210.244	223.411	118.406	200.873	223.036	216.897	189.156	209.321	180.276	214.323	223.272	221.587	206.586	208.403	218.961	193.132	204.191	236.961	200.303	207.781	213.053	222.436	225.104	216.952	194.422	198.376	208.747	203.558	219.379	219.699	232.722	217.326	204.332	204.734	208.479	236.18	203.728	168.808	224.923	229.871	194.7
			epi	asty 168 2	230.745	226.345	218.603	209.456	227.19	247.454	211.025	219.465	252.676	211.311	194.667	204.658	229.283	231.289	230.928	191.81	218.257	208.836	223.385	204.893	186.79	214.207	186.87	225.589	181.899	213.364	202.953	203.627	232.767	205.456	246.021	247.787	226.16	237.003	226.592	182.732	222.162	215.715	233.27	198.703	225.006	221.719	257.447	199.5	221.842
			epi	asty 168	191.653	270.254	210.39	239.254	244.095	218.687	235.297	237.32	228.373	216.315	179.257	194.684	171.841	221.564	210.791	229.003	220.226	232.857	229.418	281.948	208.127	235.678	235.848	234.093	227.94	224.257	207.01	227.693	169.008	209.99	239.28	230.419	242.707	199.777	208.857	204.912	216.114	222.675	219.62	224.091	222.644	207.692	215.779	232.503	242.76
			H4	asty 61	204.711	189.599	142.78	192.903	179.996	208.162	139.309	196.997	97.098	176.449	269.362	208.025	205.308	227.557	192.281	206.688	205.894	205.556	140.44	254.53	189.734	178.066	194.679	208.905	356.355	220.558	230.815	207.041	247.575	197.936	186.122	176.043	199.089	180.388	211.738	203.847	193.604	203.338	204.815	179.271	221.862	193.869	196.627	206.42	197.288
			H4	asty 62	176.221	190.26	211.376	168.919	168.003	143.391	202.2	183.809	181.485	192.735	172.904	189.239	182.472	205.058	185.188	203.163	56.321	143.708	212.579	196.242	194.579	200.577	196.881	186.746	171.412	186.383	192.595	173.061	165.177	188.152	177.429	164.218	189.476	161.245	191.634	191.26	195.002	155.534	213.191	190.626	163.518	177.139	215.743	186.201	167.575
			Hybrid	asty 195-1	169.741	161.698	182.018	169.779	233.794	183.963	168.173	199.722	146.803	187.146	203.355	164.478	210.297	181.532	215.105	190.13	186.219	165.143	177.939	200.685	206.17	240.211	182.187	197.308	192.991	187.589	191.703	202.536	196.991	153.79	164.177	191.568	201.547	114.63	180.155	179.706	176.474	182.096	78.23	196.842	174.819	210.026	188.214	226.521	168.878
			Hybrid	asty 195-2	174.649	170.182	205.77	189.599	167.481	199.164	196.321	214.165	183.822	177.168	178.333	185.785	204.216	165.059	182.671	189.219	164.294	194.676	175.105	172.532	204.135	171.47	201.181	188.28	163.71	187.616	186.761	184.174	161.208	177.003	205.374	192.982	205.913	188.389	183.835	95.77	176.136	186.313	177.896	200.991	160.012	153.912	173.307	180.85	201.828
			Hybrid	asty 195-3	205.005	223.923	183.056	215.677	197.003	199.348	182.172	219.508	239.581	189.26	199.636	185.291	185.336	178.578	216.403	186.622	219.841	205.592	190.97	202.356	227.238	227.581	191.714	211.462	168.04	202.246	217.589	83.737	250.361	233.886	218.517	220.591	194.386	209.127	196.168	203.678	187.923	241.842	205.164	213.112	183.641	219.933	188.43	175.428	177.582
			Hybrid	asty 195-4	192.259	184.621	176.456	204.216	187.966	184.937	192.588	189.193	151.824	228.261	201.927	207.222	209.143	214.37	214.07	189.82	185.311	231.471	198.982	182.621	211.839	191.416	210.241	210.159	181.294	160.645	185.748	186.155	188.896	184.947	210.894	195.04	203.657	178.679	198.093	190.157	196.702	199.198	240.738	189.109	191.635	191.627	178.728	173.847	279.467
			japa	Japa_3Feb	192.435	168.902	159.763	159.891	188.764	247.086	177.674	184.1	168.893	154.311	181.618	169.753	205.823	206.461	232.001	201.943	220.46	201.577	228.023	200.614	163.453	174.897	199.161	197.57	204.362	176.284	174.028	224.118	210.117	209.262	207.632	227.292	210.819	198.9	174.529	188.032	188.291	197.266	204.587	222.272	191.885	174.444	201.358	223.677	168.051
			moli	Molino#1	198.6	207.102	225.53	234.988	201.002	225.325	181.729	220.462	206.497	218.9	239.128	207.261	176.819	240.341	224.071	231.173	191.423	203.842	183.774	168.668	206.012	227.257	181.04	221.208	215.674	181.008	221.921	217.212	191.651	236.037	192.358	219.346
			moli	Molino#2	242.496	221.851	239.863	249.299	255.372	221.678	222.627	238.147	196.158	242.865	224.011	261.868	238.672	338.196	218.751	283.671	195.742	201.138	249.87	227.946	207.955	202.807	236.58	307.492	201.234	180.004	226.596	240.066	263.579	248.016	302.92	304.12	223.186	250.783	234.786	191.247	235.697	240.919	231.858	235.287	236.882	201.19	210.442	206.958	272.389
			moli	molino 3	221.795	207.767	241.636	204.521	273.616	233.905	274.607	234.962	169.71	206.559	238.818	200.36	236.768	255.258	237.289	216.23	188.853	244.402	278.01	241.174	236.908	216.103	241.157	226.465	210.162	239.377	235.219	182.121	201.37	234.395	233.301	219.396	243.581	243.618	238.01	167.631	163.918	220.845	241.199	207.416	227.5	212.575	215.901	233.555	210.215
			moli	molino 4	276.203	252.714	218.037	229.482	273.827	261.845	229.341	189.771	252.151	257.302	203.843	255.923	224.869	261.537	282.814	187.659	266.095	253.258	224.205	238.197	250.242	263.388	189.152	235.155	187.796	247.983	277.525	198.236	282.005	242.902	222.991	211.358	234.164	181.276	263.088	211.403	239.022	264.322	212.98	199.703	236.025	241.846	250.339	272.265	259.933
			pach	pach 163-11	142.218	177.2	168.887	159.113	144.499	177.875	163.478	175.514	181.448	198.664	148.762	196.01	184.924	158.536	161.971	182.082	153.154	182.145	200.562	197.424	180.41	200.695	188.532	181.044	174.425	189.279	202.865	197.269	155.322	189.123	257.177	170.848	195.164	180.247	189.216	189.218	175.611	161.016	166.65	186.011	165.654	170.852	156.045	138.578	176.218
			pach	asty 163 1	211.747	194.222	203.19	202.74	182.417	191.167	166.709	196.003	206.32	183.142	200.801	208.289	210.414	189.35	165.695	171.747	170	178.986	199.492	248.621	162.049	191.328	170.436	131.575	197.19	182.199	188.195	202.42	187.286	245.493	163.404	182.085	216.854	171.743	211.637	189.133	212.047	188.198	217.659	158.051	189.532	232.663	198.913	191.699	209.125
			pach	asty 163 2	223.679	195.346	219.716	250.624	185.526	185.699	240.809	179.772	159.917	178.076	225.986	187.627	210.95	216.521	196.234	178.856	208.471	236.297	212.434	186.301	173.319	183.218	112.071	192.109	179.329	187.791	255.702	193.794	201.985	177.178	210.777	190.379	218.226	174.639	201.057	195.477	206.515	196.911	187.979	184.373	181.982	193.913	181.472	163.978	189.156
			pach	asty 163 3	196.265	176.745	192.031	177.91	179.977	202.326	154.555	192.938	38.21	167.803	171.685	178.037	156.311	198.798	163.814	177.525	168.056	171.309	192.524	180.912	174.149	181.283	182.744	161.771	179.735	192.898	163.258	178.397	164.149	189.312	158.672	161.31	181.166	185.874	188.003	179.578	178.101	132.886	176.997	206.412	171.418	149.748	189.44	210.443	165.327
			pach	asty 163 4	159.681	158.485	178.239	157.798	127.366	176.045	128.561	166.517	177.724	151.014	144.222	154.699	178.179	172.976	188.099	181.014	132.865	153.582	180.499	162.942	169.28	155.886	154.611	154.434	158.79	182.977	174.395	183.858	145.728	182.012	165.545	169.838	152.647	158.851	167.511	160.158	162.561	165.657	181.397	171.638	157.191	140.943	166.235	186.418	187.359
			pach	asty 163 5	186.28	177.283	198.28	171.735	169.779	198.64	174.526	194.385	213.657	185.648	176.808	169.794	166.089	171.598	196.046	177.634	184.003	177.344	182.442	225.183	181.835	163.936	181.165	203.305	192.228	161.843	213.552	195.256	158.382	210.133	209.856	183.057	211.889	183.535	206.164	159.665	169.107	192.06	172.459	175.775	164.681	171.517	155.116	165.387	145.578
			tina	asty19tina_1	184.442	151.173	126.349	200.489	201.273	162.976	186.919	175.026	184.158	162.432	161.094	176.986	157.797	163.518	178.045	156.08	148.772	171.602	160.485	149.511	110.457	150.12	159.811	175.115	198.949	169.688	137.768	133.754	190.003	150.728	157.949	175.445	196.799	200.072	209.736	166.139	140.357	154.87	157.396	172.792	172.098	170.67	180.401	164.419	176.783
			tina	tina_asty19-11	155.071	169.539	138.055	168.467	174.287	120.208	163.228	157.228	176.777	187.977	156.872	205.897	184.372	163.377	172.905	180.573	195.716	149.037	170.836	181.604	132.019	155.111	196.96	197.967	155.077	168.292	177.37	179.479	194.113	186.718	163.615	171.251	164.852	164.319	187.107	187.832	160.462	172.205	173.818	147.597	204.795	167.362	178.676	165.94	188.162
			tina	tina_asty-12	146.086	205.302	184.174	186.035	149.164	168.775	170.671	194.881	153.73	162.028	162.012	188.162	166.46	191.333	165.715	171.569	197.987	183.404	144.679	193.145	144.807	161.024	189.063	131.653	177.116	172.795	195.597	171.919	178.81	179.938	162.114	182.928	166.643	173.416	142.046	185.587	199.106	158.462	154.674	184.596	215.893	182.975	153.507	145.794	187.629
			arr	arr	arr	cmoro	epi	epi	epi	H4	H4	Hybrid	Hybrid	Hybrid	Hybrid	japa	moli	moli	moli	moli	pach	pach	pach	pach	pach	pach	tina	tina	tina
		35_17male	arroyo#1	arroyo#2	arroyo#3	cmoror-12_3	asty 168 1	asty 168 2	asty 168	asty 61	asty 62	asty 195-1	asty 195-2	asty 195-3	asty 195-4	Japa_3Feb	Molino#1	Molino#2	molino 3	molino 4	pach 163-11	asty 163 1	asty 163 2	asty 163 3	asty 163 4	asty 163 5	asty19tina_1	tina_asty19-11	tina_asty-12
		244.052	171.601	187.968	174.528	187.973	195.161	230.745	191.653	204.711	176.221	169.741	174.649	205.005	192.259	192.435	198.6	242.496	221.795	276.203	142.218	211.747	223.679	196.265	159.681	186.28	184.442	155.071	146.086
		211.981	208.712	187.297	156.235	213.6	223.29	226.345	270.254	189.599	190.26	161.698	170.182	223.923	184.621	168.902	207.102	221.851	207.767	252.714	177.2	194.222	195.346	176.745	158.485	177.283	151.173	169.539	205.302
		205.075	185.166	173.149	155.209	195.262	230.521	218.603	210.39	142.78	211.376	182.018	205.77	183.056	176.456	159.763	225.53	239.863	241.636	218.037	168.887	203.19	219.716	192.031	178.239	198.28	126.349	138.055	184.174
		218.958	195.721	162.173	180.636	220.648	196.629	209.456	239.254	192.903	168.919	169.779	189.599	215.677	204.216	159.891	234.988	249.299	204.521	229.482	159.113	202.74	250.624	177.91	157.798	171.735	200.489	168.467	186.035
		231.537	177.392	185.94	159.944	208.99	210.244	227.19	244.095	179.996	168.003	233.794	167.481	197.003	187.966	188.764	201.002	255.372	273.616	273.827	144.499	182.417	185.526	179.977	127.366	169.779	201.273	174.287	149.164
		192.11	204.619	211.249	142.706	182.209	223.411	247.454	218.687	208.162	143.391	183.963	199.164	199.348	184.937	247.086	225.325	221.678	233.905	261.845	177.875	191.167	185.699	202.326	176.045	198.64	162.976	120.208	168.775
		181.529	217.3	182.128	167.296	208.245	118.406	211.025	235.297	139.309	202.2	168.173	196.321	182.172	192.588	177.674	181.729	222.627	274.607	229.341	163.478	166.709	240.809	154.555	128.561	174.526	186.919	163.228	170.671
		216	157.892	176.233	131.552	190.943	200.873	219.465	237.32	196.997	183.809	199.722	214.165	219.508	189.193	184.1	220.462	238.147	234.962	189.771	175.514	196.003	179.772	192.938	166.517	194.385	175.026	157.228	194.881
		200.031	178.284	154.077	161.793	185.702	223.036	252.676	228.373	97.098	181.485	146.803	183.822	239.581	151.824	168.893	206.497	196.158	169.71	252.151	181.448	206.32	159.917	38.21	177.724	213.657	184.158	176.777	153.73
		224.321	174.792	211.319	224.665	205.943	216.897	211.311	216.315	176.449	192.735	187.146	177.168	189.26	228.261	154.311	218.9	242.865	206.559	257.302	198.664	183.142	178.076	167.803	151.014	185.648	162.432	187.977	162.028
		227.535	169.507	187.368	175.183	233.404	189.156	194.667	179.257	269.362	172.904	203.355	178.333	199.636	201.927	181.618	239.128	224.011	238.818	203.843	148.762	200.801	225.986	171.685	144.222	176.808	161.094	156.872	162.012
		211.854	168.361	159.512	180.044	180.828	209.321	204.658	194.684	208.025	189.239	164.478	185.785	185.291	207.222	169.753	207.261	261.868	200.36	255.923	196.01	208.289	187.627	178.037	154.699	169.794	176.986	205.897	188.162
		209.546	154.146	150.548	212.281	148.597	180.276	229.283	171.841	205.308	182.472	210.297	204.216	185.336	209.143	205.823	176.819	238.672	236.768	224.869	184.924	210.414	210.95	156.311	178.179	166.089	157.797	184.372	166.46
		211.154	157.052	182.681	154.052	218.437	214.323	231.289	221.564	227.557	205.058	181.532	165.059	178.578	214.37	206.461	240.341	338.196	255.258	261.537	158.536	189.35	216.521	198.798	172.976	171.598	163.518	163.377	191.333
		258.007	171.293	166.716	161.284	170.534	223.272	230.928	210.791	192.281	185.188	215.105	182.671	216.403	214.07	232.001	224.071	218.751	237.289	282.814	161.971	165.695	196.234	163.814	188.099	196.046	178.045	172.905	165.715
		229.23	200.912		129.727	175.381	221.587	191.81	229.003	206.688	203.163	190.13	189.219	186.622	189.82	201.943	231.173	283.671	216.23	187.659	182.082	171.747	178.856	177.525	181.014	177.634	156.08	180.573	171.569
		199.424	216.31		148.903	203.807	206.586	218.257	220.226	205.894	56.321	186.219	164.294	219.841	185.311	220.46	191.423	195.742	188.853	266.095	153.154	170	208.471	168.056	132.865	184.003	148.772	195.716	197.987
		190.102	203.825		135.465	165.878	208.403	208.836	232.857	205.556	143.708	165.143	194.676	205.592	231.471	201.577	203.842	201.138	244.402	253.258	182.145	178.986	236.297	171.309	153.582	177.344	171.602	149.037	183.404
		251.803	177.989		157.373	223.386	218.961	223.385	229.418	140.44	212.579	177.939	175.105	190.97	198.982	228.023	183.774	249.87	278.01	224.205	200.562	199.492	212.434	192.524	180.499	182.442	160.485	170.836	144.679
		262.98	125.001		171.452	171.558	193.132	204.893	281.948	254.53	196.242	200.685	172.532	202.356	182.621	200.614	168.668	227.946	241.174	238.197	197.424	248.621	186.301	180.912	162.942	225.183	149.511	181.604	193.145
		197.639	229.845		202.238	195.545	204.191	186.79	208.127	189.734	194.579	206.17	204.135	227.238	211.839	163.453	206.012	207.955	236.908	250.242	180.41	162.049	173.319	174.149	169.28	181.835	110.457	132.019	144.807
		218.378	224.319		136.788	203.921	236.961	214.207	235.678	178.066	200.577	240.211	171.47	227.581	191.416	174.897	227.257	202.807	216.103	263.388	200.695	191.328	183.218	181.283	155.886	163.936	150.12	155.111	161.024
		283.639	181.195		189.011	179.427	200.303	186.87	235.848	194.679	196.881	182.187	201.181	191.714	210.241	199.161	181.04	236.58	241.157	189.152	188.532	170.436	112.071	182.744	154.611	181.165	159.811	196.96	189.063
		218.577	197.321		175.15	220.478	207.781	225.589	234.093	208.905	186.746	197.308	188.28	211.462	210.159	197.57	221.208	307.492	226.465	235.155	181.044	131.575	192.109	161.771	154.434	203.305	175.115	197.967	131.653
		186.657	175.616		168.991	191.919	213.053	181.899	227.94	356.355	171.412	192.991	163.71	168.04	181.294	204.362	215.674	201.234	210.162	187.796	174.425	197.19	179.329	179.735	158.79	192.228	198.949	155.077	177.116
		231.257	213.57		155.908	254.336	222.436	213.364	224.257	220.558	186.383	187.589	187.616	202.246	160.645	176.284	181.008	180.004	239.377	247.983	189.279	182.199	187.791	192.898	182.977	161.843	169.688	168.292	172.795
		181.54	209.634		179.014	219.857	225.104	202.953	207.01	230.815	192.595	191.703	186.761	217.589	185.748	174.028	221.921	226.596	235.219	277.525	202.865	188.195	255.702	163.258	174.395	213.552	137.768	177.37	195.597
		221.047	205.701		172.737		216.952	203.627	227.693	207.041	173.061	202.536	184.174	83.737	186.155	224.118	217.212	240.066	182.121	198.236	197.269	202.42	193.794	178.397	183.858	195.256	133.754	179.479	171.919
		248.476	184.843		150.52		194.422	232.767	169.008	247.575	165.177	196.991	161.208	250.361	188.896	210.117	191.651	263.579	201.37	282.005	155.322	187.286	201.985	164.149	145.728	158.382	190.003	194.113	178.81
		260.848	182.608		159.097		198.376	205.456	209.99	197.936	188.152	153.79	177.003	233.886	184.947	209.262	236.037	248.016	234.395	242.902	189.123	245.493	177.178	189.312	182.012	210.133	150.728	186.718	179.938
		231.552	166.93		192.347		208.747	246.021	239.28	186.122	177.429	164.177	205.374	218.517	210.894	207.632	192.358	302.92	233.301	222.991	257.177	163.404	210.777	158.672	165.545	209.856	157.949	163.615	162.114
		197.19	194.978		187.927		203.558	247.787	230.419	176.043	164.218	191.568	192.982	220.591	195.04	227.292	219.346	304.12	219.396	211.358	170.848	182.085	190.379	161.31	169.838	183.057	175.445	171.251	182.928
		222.682	190.72		192.378		219.379	226.16	242.707	199.089	189.476	201.547	205.913	194.386	203.657	210.819		223.186	243.581	234.164	195.164	216.854	218.226	181.166	152.647	211.889	196.799	164.852	166.643
		192.268	215.984		147.109		219.699	237.003	199.777	180.388	161.245	114.63	188.389	209.127	178.679	198.9		250.783	243.618	181.276	180.247	171.743	174.639	185.874	158.851	183.535	200.072	164.319	173.416
		199.101	184.448		164.521		232.722	226.592	208.857	211.738	191.634	180.155	183.835	196.168	198.093	174.529		234.786	238.01	263.088	189.216	211.637	201.057	188.003	167.511	206.164	209.736	187.107	142.046
		207.806	194.904		179.857		217.326	182.732	204.912	203.847	191.26	179.706	95.77	203.678	190.157	188.032		191.247	167.631	211.403	189.218	189.133	195.477	179.578	160.158	159.665	166.139	187.832	185.587
		203.574	215.254		179.042		204.332	222.162	216.114	193.604	195.002	176.474	176.136	187.923	196.702	188.291		235.697	163.918	239.022	175.611	212.047	206.515	178.101	162.561	169.107	140.357	160.462	199.106
		204.566	164.171		176.491		204.734	215.715	222.675	203.338	155.534	182.096	186.313	241.842	199.198	197.266		240.919	220.845	264.322	161.016	188.198	196.911	132.886	165.657	192.06	154.87	172.205	158.462
		225.501	150.041		152.861		208.479	233.27	219.62	204.815	213.191	78.23	177.896	205.164	240.738	204.587		231.858	241.199	212.98	166.65	217.659	187.979	176.997	181.397	172.459	157.396	173.818	154.674
		210.061	189.552		162.101		236.18	198.703	224.091	179.271	190.626	196.842	200.991	213.112	189.109	222.272		235.287	207.416	199.703	186.011	158.051	184.373	206.412	171.638	175.775	172.792	147.597	184.596
		203.075	186.297		169.538		203.728	225.006	222.644	221.862	163.518	174.819	160.012	183.641	191.635	191.885		236.882	227.5	236.025	165.654	189.532	181.982	171.418	157.191	164.681	172.098	204.795	215.893
		225.502	192.023		181.246		168.808	221.719	207.692	193.869	177.139	210.026	153.912	219.933	191.627	174.444		201.19	212.575	241.846	170.852	232.663	193.913	149.748	140.943	171.517	170.67	167.362	182.975
		187.733	177.28		177.53		224.923	257.447	215.779	196.627	215.743	188.214	173.307	188.43	178.728	201.358		210.442	215.901	250.339	156.045	198.913	181.472	189.44	166.235	155.116	180.401	178.676	153.507
		188.63	205.514		193.337		229.871	199.5	232.503	206.42	186.201	226.521	180.85	175.428	173.847	223.677		206.958	233.555	272.265	138.578	191.699	163.978	210.443	186.418	165.387	164.419	165.94	145.794
		199.107	185.194		171.377		194.7	221.842	242.76	197.288	167.575	168.878	201.828	177.582	279.467	168.051		272.389	210.215	259.933	176.218	209.125	189.156	165.327	187.359	145.578	176.783	188.162	187.629
		211.684	202.383		137.538		212.462	232.256	101.559	197.218	180.327	185.946	184.304	206.069	203.89	168.699		241.809	221.268	179.427	144.597	186.696	200.079	187.277	171.669	195.094	158.631	134.134	154.871
		221.138	175.727		197.151		239.559	215.31	197.148	206.799	188.269	198.209	199.88	204.005	193.349	172.122		344.383	232.682	265.84	136.302	213.032	157.739	178.463	181.744	167.978	171.267	184.448	183.175
		184.151	189.644		201.231		239.443	214.459	240.372	179.934	184.946	178.068	191.971	203.355	197.995	194.095		374.068	173.113	249.159	187.19	196.796	170	193.021	165.648	162.432	197.313	184.74	189.755
		190.809	221.282				193.236	248.095	187.303	125.984	172.851	206.888	174.552	217.346	204.65	189.423		235.692	208.267	229.054	174.545	204.481	191.902	156.929	179.011	179.593	194.054	159.557	165.034
		180.194	227.72				216.959	223.058	197.585	185.833	204.022	216.531	192.849	203.558	199.383			189.892	183.246	234.433	211.35	274.67	148.405	183.047	167.313	145.499	164.931	179.406	187.109
		214.425	199.841				225.016	236.784	217.246	214.459	152.377	193.452	188.86	183.055	215.36			223.782	206.722	253.158	209.472	158.543	176.465	185.179	161.453	160.021	149.913	157.618	171.809
		206.199	192.321				224.009	215.102	215.214	216.35	206.225	162.521	168.606	240.849	196.498			225.113	220.873	258.272	180.571	201.955	214.237	187.637	159.828	131.609	176.9	187.351	166.955
		202.086	226.13				258.12	221.225	230.443	234.239	179.212	220.115	152.643	201.359	220.459			324.893	219.443	217.648	158.006	159.261	199.038	171.347	171.772	159.201	136.125	172.569	164.076
		197.439	207.986				220.305	211.495	212.836	216.474	195.758	209.184	181.487	218.411	242.276				208.062	233.115	180.917	159.137	191.902	210.093	171.816	178.924	161.347	160.172	209.307
		230.23	233.606				189.842	239.626	206.696	222.121	191.995	189.145	170.22	194.803	183.897				244.077	237.378	173.72	198.969	195.265	173.67	162.72	173.948	153.734	189.737	164.469
		202.014	216.266				211.435	212.835	230.501	260.473	174.675	171.453	206.545	198.897	206.58				217.44	237.993	198.88	209.961	176.734	185.509	173.899	194.873	197.321	150.416	161.048
		187.627	195.483				228.403	222.188	237.465	218.564	216.113	78.447	200.711	197.133	202.69				205.447	180.447	181.242	228.481	177.25	183.104	64.195	159.005	198.707	161.988	186.875
		185.288	188.809				221.612	237.441	222.41	246.61	188.905	194.703	198.444	178.314	151.806				224.369	227.322	135.399	171.825	164.644	163.515	150.333	166.421	170.699	163.976	183.625
		207.617	206.526				204.071	178.278	229.384	117.351	214.136	184.657	183.986	203.115	193.465				176.678	222.9	132.308	240.15	168.689	222.297	196.184	159.706	191.61	192.416	195.064
		214.052	218.875				224.078	199.778	175.415	186.37	186.595	209.606	229.447	200.696	180.626				194.165	212.363	165.504	232.829	163.087	191.846	136.35	182.737	181.398	185.761	159.248
		176.855	196.539				199.7	194.975	182.483	141.937	193.857	186.529	224.022	195.142	141.739				214.248	236.544	196.927	183.053	171.814	185.485	164.402	186.955	164.095	168.238	219.76
		150.881	217.656				233.829	205.684	195.167	203.73	220.034	177.001	193.546	187.319	225.402				177.534	253.716	178.303	175.41	184.781	175.815	163.358	162.714	170.608	181.003	172.887
		214.736	230.662				231.79	225.256	233.778	104.211	198.114	185.615	198.209	243.609	200.044				267.864	231.456	170.48	183.647	179.566	181.376	181.046	172.42	173.707	171.619	191.712
		191.442	222.827				188.921	225.459	234.774	175.602	193.866	208.002	171.453	234.598	195.888				185.559	270.163	180.854	196.581	180.417	179.446	126.707	198.044	189.114	144.278	190.766
		201.291	216.606				199.553	233.646	204.669	163.11	212.271	164.027	160.253	171.342	213.187				235.761	217.38	209.385	202.831	150.213	171.046	181.258	154.777	169.955	148.354	178.964
		199.925	183.983				209.623	201.673	223.735	211.002	170.666	181.703	190.881	223.598	126.301				241.178	227.431	169.189	201.75	180.87	184.133	171.021	188.863	165.09	146.328	152.882
		182.477	171.618				203.666	247.721	238.626	178.084	185.397	194.607	157.561	245.408	199.58				212.087	207.155	175.155	207.378	166.85	182.332	156.751	165.679	185.703	169.957	110.209
		220.732	201.369				211.783	228.306	213.711	182.956	193.215	191.665	179.778	228.389	194.088				167.781	216.846	153.234	154.311	176.011	147.248	153.016	160.44	140	192.356	139.714
		296.798	130.572				227.999	195.489	211.805	83.439	202.594	175.266	161.003	196.851	191.396				201.69	281.839	192.762	196.755	195.274	170.792	156.185	159.063	165.362	174.925	149.255
		220.518	197.482				214.417	205.421	192.985	67.671	216.082	137.612	163.248	214.323	201.162				197.494	228.804	192.999	193.911	207.055	162.25	154.055	196.744	212.017	195.051	114.49
		185.08	192.641				208.994	209.351	199.714	185.519	172.283	181.177	192.182	198.767	190.063				248.183	253.114	156.218	168.077	187.334	162.585	176.113	141.202	175.14	161.227	172.204
		209.606	172.979				197.881	223.918	217.343	96.529	164.495	189.039	169.255	214.781	193.013				233.481	261.609	186.038	189.085	176.713	201.505	150.515	167.606	192.627	160.153	168.241
		181.683	179.551				187.908	187.994	207.916	202.776	187.409	180.974	231.259	192.693	200.352				209.591	260.585	164.615	217.373	192.416	181.461	175.616	143.136	188.032	183.104	162.125
		218.404	179.231				212.449	220.673	208.701	157.398	182.147	196.939	195.789	196.534	197.84				196.923	243.239	144.289	201.214	221.431	172.15	186.085	176.003	157.146	176.233	165.474
		214.674	215.546				198.494	208.75	235.614	237.528	187.043	205.327	180.995	190.585	175.317				236.634	248.366	192.191	239.208	221.145	165.715	182.794	217.506	156.978	157.21	203.676
		185.545	202.791				198.806	211.577	209.744		178.844	208.559	194.179	213.381	228.233				217.375	272.495	184.272	189.416	210.761	180.178	159.166	171.231	153.844	186.092
		197.585	204.954				196.367	236.298	264.246		60.133	206.114	190.244	189.003	185.441				170.509	239.927	172.003	174.645	171.126	180.178	176.469	188.558	150.148	131.826
		191.054					228.386	244.896	199.705		193.595	220.72	207.126	184.785	199.922				221.477	263.692	164.925	161.51	194.56	174.949	172.545	190.086	152.809	163.368
		196.736					189.357	211.254	226.442		198.305	184.788	201.923	204.044	195.506				247.858	214.943	208.42	239.808	176.816	187.603	170.317	173.817	169.921	198.04
		214.088					190.749	188.884	240.349		170.232	203.868	184.937		180.056				207.895	250.8	157.918	215.131	202.864	186.762	182.164	173.209	157.544	182.979
		257.793					226.509	233.711	259.241		230.106	195.293	209.241		191.191				213.329	230.705	194.089	194.527	192.385	185.309	149.496	174.335	171.89	184.211
		219.174					221.557	233.805	229.073		171.014	205.614	173.374		167.735				220.915	232.166	173.654	192.548	227.55	186.317	168.302	178.879	206.611	187.531
		196.461					193.659	227.419	221.347		161.028	183.42	187.489		195.036				212.917	246.333	180.011	262.505	153.883	190.934	180.805	202.384	173.979	139.12
		206.712					166.048	235.812	261.558		174.292	200.125	183.204		177.874				163.723	245.933	204.968	204.181	174.264	174.385	188.028	166.757	204.094	208.855
		171.969					198.707	196.233	237.247		198.078	170.473	179.665		213.299				198.396	245.803	212.148	190.844	228.742	189.786	177.717	178.231	178.032	206.096
		189.121					212.225	229.362	204.682		169.682	184.491	180.8		178.844				192.354	202.299	234.553	173.196	190.949	158.72	167.45	180.08	162.985	175.069
		207.937					208.423	203.723	214.158		181.91	211.119	179.487		240.405				226.722	223.686	195.885	214.382	141.267	177.572	161.447	185.432	168.648	181.127
		190.597					195.717	226.256	219.128		178.57	203.931	195.139		223.88				249.898	215.266	217.831	191.669	175.966	172.351	145.786	180.529	175.171	196.722
		211.265					204.9	210.818	217.379		209.296	197.74	173.017		224.111				228.94	246.907	162.855	152.591	228.173	194.365	154.28	198.753	177.792	155.081
		208.452					204.685	213.354	213.862		200.385	195.602	185.648		200.363				219.528	272.596	170.641	160.753	216.985	164.695	158.524	194.841	137.058	214.035
		220.845					205.602	220.258	221.668		179.392	192.865	200.769		214.176				185.101	272.517	171.127	187.455	200.251	185.884	151.002	172.503	170.743	151.487
		211.747					206.199	213.009	212.65		193.543	144.309	209.304		215.482				218.286	254.512	171.035	160.234	193.981	180.989	164.17	193.511	190.432	176.139
		219.729					196.684	248.955			179.751	205.765	188.555		215.656				208.42	246.666	211.97	187.107	188.213	151.815	169.518	162.364	179.513	186.25
		222.815					242.801	200.72			210.923	129.757	187.808		232.537				221.433	214.351	180.992	149.742	205.767	192.858	153.664	157.213	170.747	170.204
		164.597					194.325	233.338			173.142	165.593	197.295		206.228				242.73	235.671	150.283	206.548	211.149	190.276	169.659	194.056	161.335	218.984
		148.253					219.348	241.937			179.778	183.698	188.703		260.911				238.962	197.601	155.242	174.003	222.391	180.569	203.309	198.407	134.525	160.003
		183.413					214.563	201.418			195.355	200.328	200.238		213.074				197.848	216.157	169.479	169.045	199.09	181.227	175.011	167.316	151.476	152.738
		204.973					210.944	215.406			189.624	159.67	176.619		230.816				207.554	228.372	171.08	210.938	189.789	171.266	175.238	202.368	173.566	182.519
		224.267					201.055	231.552			174.157	171.987	221.369		187.001				222.283	193.229	197.528	167.38	226.451	183.346	202.374	163.973	162.779	152.778
		191.097					222.187	195.602			171.487	192.054	214.076		192.354				227.968	255.89	157.813	153.675	165.565	148.773	191.134	175.026	180.215	170.88
		219.394					201.927	233.38			213.192	204.546	163.145		205.567				226.516	233.528	162.5	189.011	194.109	175.16	200.09	208.067	182.464	137.481
		195.369					198.071	228.166			188.626	187.519	185.45						174.656	241.189	154.353	180.71	209.657	173.176	191.846	201.614	205.623	126.59
		190.914					241.537	209.057			193.241	201.437	214.545						195.447	289.461	192.205	198.837	175.756	194.558	170.388	159.425	202.195	175.391
		225.807					192.354	210.278			220.712	203.024	162.241						208.01	229.353	222.167	202.584	192.582	185.803	171.179	182.557	190.974	185.53
		190.784					242.235	243.327			142.955	185.72	210.48						207.358	274.992	184.582	190.465	224.086	175.411	164.981	182.338	191.695	167.544
		185.668					204.668	183.172			171.3	216.596	177.401						221.817	237.816	159.298	157.099	199.288	191.606	165.569	173.107	185.014	156.952
		195.063					215.601	207.966			215.329	180.081	184.029						209.231	180.405	164.158	176.491	258.858	184.912	158.629	215.739	165.455	180.454
		178.101					196.581	220.048			222.458	185.97	163.722						227.242	245.717	243.486	204.832	156.179	208.087	136.473	205.013	174.46	171.759
		213.685					180.544	232.887			207.485	207.397	147.74						180.071	220.702	202.817	159.24	197.292	173.899	151.267	175.657	187.84	170
		220.842					211.806	220.899			190.507	184.888	162.717						197.584	208.751		172.235	217.575	196.383	175.377	198.428	180.347	144.886
		199.907					198.118	218.84			192.169	172.693	144.105						226.295	215.498		194.654	198.417	230.272	176.142	194.022	154.003	185.351
		193.289					225.989	231.225			197.363	182.727	183.007						202.729	233.791		167.943	233.492	199.345	158.667	186.974	174.103	182.495
		189.41					205.532	179.923			202.094	172.812	244.205						192.226	249.347		151.708	209.122	160.312	168.415	171.018		158.204
		212.869					201.802	237.8			170.121	168.434	195.861						177.353	193.226		191.805	195.618	172.557	169.559	135.803		169.779
		213.283					199.97	222.325			192.965	191.131	181.129						224.348	244.25		178.216	182.888	193.436	160.091	172.937		137.928
		201.571					209.709	203.3			186.936	193.881	202.665						255.189	239.344		195.208	197.203	182.86	165.92	194.84		192.599
							203.851	208.694			174.525	224.257	216.996						224.14	252.824		161.802	165.766	182.963	177.526	185.313		155.322
							188.743	240.9			169.846	189.539	189.187						202.124	236.845		171.581	206.495	177.472	143.358	178.344		171.199
							218.993	223.319			181.951	208.445	160.112						201.074	209.347		207.923	182.681	175.559	184.194	193.853		157.686
							188.043	188.993			196.866	201.916	177.614						206.979	246.721		187.561	219.12	170.906	190.675	187.637		154.845
							210.299	209.485			179.078	189.721	158.121						245.691	262.188		216.2	194.897	213.397	168.981	174.181
							192.105	208.201			212.476	187.942	211.993						218.272	247.048		208.312	188.058	186.038	162.286	176.762
							203.84	218.49			195.898	191.991	173.954						222.375	249.54		187.231	225.326	184.691	177.338	185.779
							212.151	221.481			197.952	208.364	186.276						244.935	253.808		168.203	180.747	180.069	158.834	181.927
							222.156	243.364			164.349	190.988	203.492						212.309	248.339		203.335	176.17	190.57	178.637	221.042
							177.321	211.448			164.801	175.847	191.022						220.494	275.772		181.982	195.552	187.011	171.144	185.658
							180.55	232.587			178.356	209.285	164.45						256.27	236.347		204.082	184.391	179.314	236.475	185.559
							195.553	238.383			186.698	206.703	170.145						216.148	233.693		179.805	171.593	204.218	156.552	181.101
							216.408	243.718			158.685	167.389	190.841						242.205	255.591		176.706	180.157	189.228	120.566	160.173
							199.126	202.497			173.948	201.843							251.127	253.317		144.08	176.918	167.194	173.857	199.403
							209.642	215.233			179.358	205.436							241.845	253.362		154.903	218.104	199.482	180.978	140.613
							197.99	228.943			175.225	194.662							203.027	227.13		197.57		201.618	113.508
							205.252	186.451			183.85	223.899							258.508	249.253		191.184		186.962	134.354
							207.749	219.026			181.466	194.982							189.737	228.402		129.659		190.192	171.732
							208.787	267.718			182	203.616							191.216	267.925		202.04		198.563	169.418
							203.9	214.329			194.309	192.046							180.04	252.715		233.019		179.547	158.647
							190.635	215.151			160.685	182							231.145	241.385		168.272		183.003	166.529
							184.011	192.526			169.025	177.439							205.252	245.023		179.424		153.146	162.756
							189.529	167.296			175.602	175.967							217.303	206.867		168.856		163.57	179.059
							201.678	203.33			161.954	201.219							234.436	250.976		178.287		164.295	158.943
							197.159	229.616			150.648	196.561							210.238	225.491		150.411		169.125	173.099
							224.891	180.835			184.567	199.81							185.914	234.599		181.24		180.856	169.736
							201.246	201.457			189.865	197.538							199.279	266.7		200.63		184.107	162.678
							206.475	234.958			184.439	157.446							194.907	215.678		169.277		170.919	166.928
							234.957	215.305			187.12	223.559							156.829	263.778		182.455		206.14	194.552
							197.939	209.836			158.297	201.803							202.121	200.64		221.812		210.219	162.201
							187.2	103.846			191.848	206.975							243.931	228.314		204.672		214.521	152.121
							198.162	250.99			175.852	209.951							270.338	284.145		180.427		169.631	144.076
							232.163	211.698			158.493	182.462							200.684	251.898		210.577		133.645	126.301
							92.195	221.909			167.805	204.025							247.052	223.186		232.486		167.475	177.465
							188.308	225.138			174.959	211.787							200.174	256.122		155.549		196.088	155.467
							209.034	233.464			183.566	174.039							238.866	246.987				178.37	187.735
							211.946	205.762			171.12	207.186							214.148	231.933				213.166	169.408
							209.792	254.719			180.602	237.235							262.781	285.738				180.687	187.053
							213.494	209.019			190.072	227.435							184.216	235.197				166.817	157.552
							200.533	239.279			174.606	199.227							250.337	212.55				178.306	146.577
							164.73	209.467			172.244	172.425							223.887	215.778				173.983	177.628
							204.19	198.423			183.742	200.094							211.787	263.03				178.854	175.571
							202	208.852			174.621	243.908							259.158	240.065				210.568	195.344
							226.818	193.199			154.693	194.281								248.656				173.766	167.582
							253.833	205.083			172.155									211.455				177.564	163.217
							208.279	213.103			196.185									215.413				198.091	175.9
							190.515	238.675			160.286									218.634				148.567
							198.661	216.791			159.118									214.895				172.014
							196.949	228.743			156.558									224.134				168.882
							198.952	227.926			200.439									212.849				168.227
							233.282	242.627			161.164									235.579				155.705
							212.359	181.54			178.914									268.336				195.357
							228.219	203.199			202.441													215.709
							218.949	205.179			178.466													189.035
							203.194	220.253			180.718													208.719
							248.032	227.21			205.913													70.292
							193.551	201.406			196.698													173.349
							233.22	214.347			170.029													173.653
							217.605	240.561			187.992													162.889
							223.721	212.511			175.576													160.775
							195.039	200.664			201.6													167.649
							203.991	227.106			198.691													210.609
							218.833	205.416			183.393													152.597
							215.575	227.163			174.746													189.959
							214.94	205.355			190.826													182.85
							215.021	202.728			184.405													168.057
							220.507	216.864			199.199													195.214
							202	231.106			188.326													207.619
							222.864	215.702			188.119													179.453
							169.434	213.331			182.428													176.969
							236.873	226.142			170.052													189.417
							218.586	195.479			199.641													186.956
							98.02	228.718			169.517													184.459
							210.789	244.375			190.547													125.986
							217.375	215.02			162.361													183.897
							219.676	200.731			188.766													160.522
							219.359	201.572			160.328													187.98
							192.497	226.44			186.51													184.065
							224.85	238.757			178.288													188.85
							196.735	223.547			204.734													183.357
							206.704	231.623			159.917													221.59
							205.949	229.447			166.873													187.024
							231.956	233.739			172.312													177.281
							201.395	219.843			163.63													157.991
							183.163	237.928			210.16													170.887
							204.619	231.995			167.9													173.666
							207.831	233.184			192.976													173.649
							184.23	234.546			196.359													162.2
							200.18	216.888			172.235													175.827
							197.269	221.932			183.221													173.916
							198.726	206.478			169.544													186.85
							211.053	198.04			171.077													196.026
							234.849	199.882			199.175													203.066
							214.961	227.481			165.481													187.625
							222.186	195.673			194.078													198.607
							200.201	223.747			181.858													165.801
							218.172	198.404			170.688													165.872
							236.234	221.958			177.904													170.369
							186.145	209.225			160.582													171.977
							213.531	191.588			204.719													195.54
							215.824	233.386			193.947													177.795
							216.91	214.854			186.812													191.727
							221.65	282.603			189.719													218.623
							194.527	203.716			153.836													172.715
							199.008	219.563			167.334													149.921
							197.342	196.569			202.268													142.58
							224.21	208.665			164.307													180.967
							200	235.848			194.231													213.145
							203.482	252.232			177.73
							227.03	226.927			157.635
							215.291	231.219			205.868
							194.247	186.676			185.249
							216.261	218.224			196.104
							201.282	227.207			178.264
							210.983	215.743			173.567
							212.307	181.463			177.547
							200.935	222.972			175.345
							202.105	221.714			177.652
							216.764	214.182			184.268
							194.398	224.976			181.589
							206.32	217.338			205.806
							209.511	213.915			191.707
							201.802	239.52			160.737
							198.736	230.916			178.197
								214.424			157.064
								204.967			179.586
								239.476			172.289
								216.665			171.919
								213.652			152.21
								227.627			180.171
								194.476			208.854
								225.302			193.32
								215.886			170.507
								201.675			196.382
								211.506			150.659
								204.79			164.158
								243.931			183.759
								215.15			180.887
								220.412			185.74
								235.021			178.124
								224.406			178.718
								202.966			176.632
								195.104			157.621
								207.806			170.772
								239.422			170.858
								211.594			175.362
								213.002			212.623
								204.841			147.462
								209.324			166.199
								222.779			172.152
								210.152			188.411
								195.772
								207.548
								216.87
								200.739
								209.199
								192.592
								238.643
								221.101
								195.783
								207.744
								213.138
								210.359
								214.12
								228.951
								241.057
								195.629
								202.669
								230.032
								224.767
								196.122
								203.522
								215.978
								206.959
								204.778
								206.495
								207.212
								198.134
								231.362
								217.142
[truncated: 251 more columns]

## Sheet: Sheet3
Arroyo			Tinaja			Molino			Pachon			Hybrid_195			Surface			4Cave
171.601	1		184.442	1		198.6	1		142.218	1		169.741	1		195.161	1		204.711	1
208.712	1		151.173	1		207.102	1		177.2	1		161.698	1		223.29	1		189.599	1
185.166	1		126.349	1		225.53	1		168.887	1		182.018	1		230.521	1		142.78	1
195.721	1		200.489	1		234.988	1		159.113	1		169.779	1		196.629	1		192.903	1
177.392	1		201.273	1		201.002	1		144.499	1		233.794	1		210.244	1		179.996	1
204.619	1		162.976	1		225.325	1		177.875	1		183.963	1		223.411	1		208.162	1
217.3	1		186.919	1		181.729	1		163.478	1		168.173	1		118.406	1		139.309	1
157.892	1		175.026	1		220.462	1		175.514	1		199.722	1		200.873	1		196.997	1
178.284	1		184.158	1		206.497	1		181.448	1		146.803	1		223.036	1		97.098	1
174.792	1		162.432	1		218.9	1		198.664	1		187.146	1		216.897	1		176.449	1
169.507	1		161.094	1		239.128	1		148.762	1		203.355	1		189.156	1		269.362	1
168.361	1		176.986	1		207.261	1		196.01	1		164.478	1		209.321	1		208.025	1
154.146	1		157.797	1		176.819	1		184.924	1		210.297	1		180.276	1		205.308	1
157.052	1		163.518	1		240.341	1		158.536	1		181.532	1		214.323	1		227.557	1
171.293	1		178.045	1		224.071	1		161.971	1		215.105	1		223.272	1		192.281	1
200.912	1		156.08	1		231.173	1		182.082	1		190.13	1		221.587	1		206.688	1
216.31	1		148.772	1		191.423	1		153.154	1		186.219	1		206.586	1		205.894	1
203.825	1		171.602	1		203.842	1		182.145	1		165.143	1		208.403	1		205.556	1
177.989	1		160.485	1		183.774	1		200.562	1		177.939	1		218.961	1		140.44	1
125.001	1		149.511	1		168.668	1		197.424	1		200.685	1		193.132	1		254.53	1
229.845	1		110.457	1		206.012	1		180.41	1		206.17	1		204.191	1		189.734	1
224.319	1		150.12	1		227.257	1		200.695	1		240.211	1		236.961	1		178.066	1
181.195	1		159.811	1		181.04	1		188.532	1		182.187	1		200.303	1		194.679	1
197.321	1		175.115	1		221.208	1		181.044	1		197.308	1		207.781	1		208.905	1
175.616	1		198.949	1		215.674	1		174.425	1		192.991	1		213.053	1		356.355	1
213.57	1		169.688	1		181.008	1		189.279	1		187.589	1		222.436	1		220.558	1
209.634	1		137.768	1		221.921	1		202.865	1		191.703	1		225.104	1		230.815	1
205.701	1		133.754	1		217.212	1		197.269	1		202.536	1		216.952	1		207.041	1
184.843	1		190.003	1		191.651	1		155.322	1		196.991	1		194.422	1		247.575	1
182.608	1		150.728	1		236.037	1		189.123	1		153.79	1		198.376	1		197.936	1
166.93	1		157.949	1		192.358	1		257.177	1		164.177	1		208.747	1		186.122	1
194.978	1		175.445	1		219.346	1		170.848	1		191.568	1		203.558	1		176.043	1
190.72	1		196.799	1		242.496	2		195.164	1		201.547	1		219.379	1		199.089	1
215.984	1		200.072	1		221.851	2		180.247	1		114.63	1		219.699	1		180.388	1
184.448	1		209.736	1		239.863	2		189.216	1		180.155	1		232.722	1		211.738	1
194.904	1		166.139	1		249.299	2		189.218	1		179.706	1		217.326	1		203.847	1
215.254	1		140.357	1		255.372	2		175.611	1		176.474	1		204.332	1		193.604	1
164.171	1		154.87	1		221.678	2		161.016	1		182.096	1		204.734	1		203.338	1
150.041	1		157.396	1		222.627	2		166.65	1		78.23	1		208.479	1		204.815	1
189.552	1		172.792	1		238.147	2		186.011	1		196.842	1		236.18	1		179.271	1
186.297	1		172.098	1		196.158	2		165.654	1		174.819	1		203.728	1		221.862	1
192.023	1		170.67	1		242.865	2		170.852	1		210.026	1		168.808	1		193.869	1
177.28	1		180.401	1		224.011	2		156.045	1		188.214	1		224.923	1		196.627	1
205.514	1		164.419	1		261.868	2		138.578	1		226.521	1		229.871	1		206.42	1
185.194	1		176.783	1		238.672	2		176.218	1		168.878	1		194.7	1		197.288	1
202.383	1		158.631	1		338.196	2		144.597	1		185.946	1		212.462	1		197.218	1
175.727	1		171.267	1		218.751	2		136.302	1		198.209	1		239.559	1		206.799	1
189.644	1		197.313	1		283.671	2		187.19	1		178.068	1		239.443	1		179.934	1
221.282	1		194.054	1		195.742	2		174.545	1		206.888	1		193.236	1		125.984	1
227.72	1		164.931	1		201.138	2		211.35	1		216.531	1		216.959	1		185.833	1
199.841	1		149.913	1		249.87	2		209.472	1		193.452	1		225.016	1		214.459	1
192.321	1		176.9	1		227.946	2		180.571	1		162.521	1		224.009	1		216.35	1
226.13	1		136.125	1		207.955	2		158.006	1		220.115	1		258.12	1		234.239	1
207.986	1		161.347	1		202.807	2		180.917	1		209.184	1		220.305	1		216.474	1
233.606	1		153.734	1		236.58	2		173.72	1		189.145	1		189.842	1		222.121	1
216.266	1		197.321	1		307.492	2		198.88	1		171.453	1		211.435	1		260.473	1
195.483	1		198.707	1		201.234	2		181.242	1		78.447	1		228.403	1		218.564	1
188.809	1		170.699	1		180.004	2		135.399	1		194.703	1		221.612	1		246.61	1
206.526	1		191.61	1		226.596	2		132.308	1		184.657	1		204.071	1		117.351	1
218.875	1		181.398	1		240.066	2		165.504	1		209.606	1		224.078	1		186.37	1
196.539	1		164.095	1		263.579	2		196.927	1		186.529	1		199.7	1		141.937	1
217.656	1		170.608	1		248.016	2		178.303	1		177.001	1		233.829	1		203.73	1
230.662	1		173.707	1		302.92	2		170.48	1		185.615	1		231.79	1		104.211	1
222.827	1		189.114	1		304.12	2		180.854	1		208.002	1		188.921	1		175.602	1
216.606	1		169.955	1		223.186	2		209.385	1		164.027	1		199.553	1		163.11	1
183.983	1		165.09	1		250.783	2		169.189	1		181.703	1		209.623	1		211.002	1
171.618	1		185.703	1		234.786	2		175.155	1		194.607	1		203.666	1		178.084	1
201.369	1		140	1		191.247	2		153.234	1		191.665	1		211.783	1		182.956	1
130.572	1		165.362	1		235.697	2		192.762	1		175.266	1		227.999	1		83.439	1
197.482	1		212.017	1		240.919	2		192.999	1		137.612	1		214.417	1		67.671	1
192.641	1		175.14	1		231.858	2		156.218	1		181.177	1		208.994	1		185.519	1
172.979	1		192.627	1		235.287	2		186.038	1		189.039	1		197.881	1		96.529	1
179.551	1		188.032	1		236.882	2		164.615	1		180.974	1		187.908	1		202.776	1
179.231	1		157.146	1		201.19	2		144.289	1		196.939	1		212.449	1		157.398	1
215.546	1		156.978	1		210.442	2		192.191	1		205.327	1		198.494	1		237.528	1
202.791	1		153.844	1		206.958	2		184.272	1		208.559	1		198.806	1		176.221	2
204.954	1		150.148	1		272.389	2		172.003	1		206.114	1		196.367	1		190.26	2
187.968	2		152.809	1		241.809	2		164.925	1		220.72	1		228.386	1		211.376	2
187.297	2		169.921	1		344.383	2		208.42	1		184.788	1		189.357	1		168.919	2
173.149	2		157.544	1		374.068	2		157.918	1		203.868	1		190.749	1		168.003	2
162.173	2		171.89	1		235.692	2		194.089	1		195.293	1		226.509	1		143.391	2
185.94	2		206.611	1		189.892	2		173.654	1		205.614	1		221.557	1		202.2	2
211.249	2		173.979	1		223.782	2		180.011	1		183.42	1		193.659	1		183.809	2
182.128	2		204.094	1		225.113	2		204.968	1		200.125	1		166.048	1		181.485	2
176.233	2		178.032	1		324.893	2		212.148	1		170.473	1		198.707	1		192.735	2
154.077	2		162.985	1		221.795	3		234.553	1		184.491	1		212.225	1		172.904	2
211.319	2		168.648	1		207.767	3		195.885	1		211.119	1		208.423	1		189.239	2
187.368	2		175.171	1		241.636	3		217.831	1		203.931	1		195.717	1		182.472	2
159.512	2		177.792	1		204.521	3		162.855	1		197.74	1		204.9	1		205.058	2
150.548	2		137.058	1		273.616	3		170.641	1		195.602	1		204.685	1		185.188	2
182.681	2		170.743	1		233.905	3		171.127	1		192.865	1		205.602	1		203.163	2
166.716	2		190.432	1		274.607	3		171.035	1		144.309	1		206.199	1		56.321	2
174.528	3		179.513	1		234.962	3		211.97	1		205.765	1		196.684	1		143.708	2
156.235	3		170.747	1		169.71	3		180.992	1		129.757	1		242.801	1		212.579	2
155.209	3		161.335	1		206.559	3		150.283	1		165.593	1		194.325	1		196.242	2
180.636	3		134.525	1		238.818	3		155.242	1		183.698	1		219.348	1		194.579	2
159.944	3		151.476	1		200.36	3		169.479	1		200.328	1		214.563	1		200.577	2
142.706	3		173.566	1		236.768	3		171.08	1		159.67	1		210.944	1		196.881	2
167.296	3		162.779	1		255.258	3		197.528	1		171.987	1		201.055	1		186.746	2
131.552	3		180.215	1		237.289	3		157.813	1		192.054	1		222.187	1		171.412	2
161.793	3		182.464	1		216.23	3		162.5	1		204.546	1		201.927	1		186.383	2
224.665	3		205.623	1		188.853	3		154.353	1		187.519	1		198.071	1		192.595	2
175.183	3		202.195	1		244.402	3		192.205	1		201.437	1		241.537	1		173.061	2
180.044	3		190.974	1		278.01	3		222.167	1		203.024	1		192.354	1		165.177	2
212.281	3		191.695	1		241.174	3		184.582	1		185.72	1		242.235	1		188.152	2
154.052	3		185.014	1		236.908	3		159.298	1		216.596	1		204.668	1		177.429	2
161.284	3		165.455	1		216.103	3		164.158	1		180.081	1		215.601	1		164.218	2
129.727	3		174.46	1		241.157	3		243.486	1		185.97	1		196.581	1		189.476	2
148.903	3		187.84	1		226.465	3		202.817	1		207.397	1		180.544	1		161.245	2
135.465	3		180.347	1		210.162	3		211.747	2		184.888	1		211.806	1		191.634	2
157.373	3		154.003	1		239.377	3		194.222	2		172.693	1		198.118	1		191.26	2
171.452	3		174.103	1		235.219	3		203.19	2		182.727	1		225.989	1		195.002	2
202.238	3		155.071	2		182.121	3		202.74	2		172.812	1		205.532	1		155.534	2
136.788	3		169.539	2		201.37	3		182.417	2		168.434	1		201.802	1		213.191	2
189.011	3		138.055	2		234.395	3		191.167	2		191.131	1		199.97	1		190.626	2
175.15	3		168.467	2		233.301	3		166.709	2		193.881	1		209.709	1		163.518	2
168.991	3		174.287	2		219.396	3		196.003	2		224.257	1		203.851	1		177.139	2
155.908	3		120.208	2		243.581	3		206.32	2		189.539	1		188.743	1		215.743	2
179.014	3		163.228	2		243.618	3		183.142	2		208.445	1		218.993	1		186.201	2
172.737	3		157.228	2		238.01	3		200.801	2		201.916	1		188.043	1		167.575	2
150.52	3		176.777	2		167.631	3		208.289	2		189.721	1		210.299	1		180.327	2
159.097	3		187.977	2		163.918	3		210.414	2		187.942	1		192.105	1		188.269	2
192.347	3		156.872	2		220.845	3		189.35	2		191.991	1		203.84	1		184.946	2
187.927	3		205.897	2		241.199	3		165.695	2		208.364	1		212.151	1		172.851	2
192.378	3		184.372	2		207.416	3		171.747	2		190.988	1		222.156	1		204.022	2
147.109	3		163.377	2		227.5	3		170	2		175.847	1		177.321	1		152.377	2
164.521	3		172.905	2		212.575	3		178.986	2		209.285	1		180.55	1		206.225	2
179.857	3		180.573	2		215.901	3		199.492	2		206.703	1		195.553	1		179.212	2
179.042	3		195.716	2		233.555	3		248.621	2		167.389	1		216.408	1		195.758	2
176.491	3		149.037	2		210.215	3		162.049	2		201.843	1		199.126	1		191.995	2
152.861	3		170.836	2		221.268	3		191.328	2		205.436	1		209.642	1		174.675	2
162.101	3		181.604	2		232.682	3		170.436	2		194.662	1		197.99	1		216.113	2
169.538	3		132.019	2		173.113	3		131.575	2		223.899	1		205.252	1		188.905	2
181.246	3		155.111	2		208.267	3		197.19	2		194.982	1		207.749	1		214.136	2
177.53	3		196.96	2		183.246	3		182.199	2		203.616	1		208.787	1		186.595	2
193.337	3		197.967	2		206.722	3		188.195	2		192.046	1		203.9	1		193.857	2
171.377	3		155.077	2		220.873	3		202.42	2		182	1		190.635	1		220.034	2
137.538	3		168.292	2		219.443	3		187.286	2		177.439	1		184.011	1		198.114	2
197.151	3		177.37	2		208.062	3		245.493	2		175.967	1		189.529	1		193.866	2
201.231	3		179.479	2		244.077	3		163.404	2		201.219	1		201.678	1		212.271	2
			194.113	2		217.44	3		182.085	2		196.561	1		197.159	1		170.666	2
			186.718	2		205.447	3		216.854	2		199.81	1		224.891	1		185.397	2
			163.615	2		224.369	3		171.743	2		197.538	1		201.246	1		193.215	2
			171.251	2		176.678	3		211.637	2		157.446	1		206.475	1		202.594	2
			164.852	2		194.165	3		189.133	2		223.559	1		234.957	1		216.082	2
			164.319	2		214.248	3		212.047	2		201.803	1		197.939	1		172.283	2
			187.107	2		177.534	3		188.198	2		206.975	1		187.2	1		164.495	2
			187.832	2		267.864	3		217.659	2		209.951	1		198.162	1		187.409	2
			160.462	2		185.559	3		158.051	2		182.462	1		232.163	1		182.147	2
			172.205	2		235.761	3		189.532	2		204.025	1		92.195	1		187.043	2
			173.818	2		241.178	3		232.663	2		211.787	1		188.308	1		178.844	2
			147.597	2		212.087	3		198.913	2		174.039	1		209.034	1		60.133	2
			204.795	2		167.781	3		191.699	2		207.186	1		211.946	1		193.595	2
			167.362	2		201.69	3		209.125	2		237.235	1		209.792	1		198.305	2
			178.676	2		197.494	3		186.696	2		227.435	1		213.494	1		170.232	2
			165.94	2		248.183	3		213.032	2		199.227	1		200.533	1		230.106	2
			188.162	2		233.481	3		196.796	2		172.425	1		164.73	1		171.014	2
			134.134	2		209.591	3		204.481	2		200.094	1		204.19	1		161.028	2
			184.448	2		196.923	3		274.67	2		243.908	1		202	1		174.292	2
			184.74	2		236.634	3		158.543	2		194.281	1		226.818	1		198.078	2
			159.557	2		217.375	3		201.955	2		174.649	2		253.833	1		169.682	2
			179.406	2		170.509	3		159.261	2		170.182	2		208.279	1		181.91	2
			157.618	2		221.477	3		159.137	2		205.77	2		190.515	1		178.57	2
			187.351	2		247.858	3		198.969	2		189.599	2		198.661	1		209.296	2
			172.569	2		207.895	3		209.961	2		167.481	2		196.949	1		200.385	2
			160.172	2		213.329	3		228.481	2		199.164	2		198.952	1		179.392	2
			189.737	2		220.915	3		171.825	2		196.321	2		233.282	1		193.543	2
			150.416	2		212.917	3		240.15	2		214.165	2		212.359	1		179.751	2
			161.988	2		163.723	3		232.829	2		183.822	2		228.219	1		210.923	2
			163.976	2		198.396	3		183.053	2		177.168	2		218.949	1		173.142	2
			192.416	2		192.354	3		175.41	2		178.333	2		203.194	1		179.778	2
			185.761	2		226.722	3		183.647	2		185.785	2		248.032	1		195.355	2
			168.238	2		249.898	3		196.581	2		204.216	2		193.551	1		189.624	2
			181.003	2		228.94	3		202.831	2		165.059	2		233.22	1		174.157	2
			171.619	2		219.528	3		201.75	2		182.671	2		217.605	1		171.487	2
			144.278	2		185.101	3		207.378	2		189.219	2		223.721	1		213.192	2
			148.354	2		218.286	3		154.311	2		164.294	2		195.039	1		188.626	2
			146.328	2		208.42	3		196.755	2		194.676	2		203.991	1		193.241	2
			169.957	2		221.433	3		193.911	2		175.105	2		218.833	1		220.712	2
			192.356	2		242.73	3		168.077	2		172.532	2		215.575	1		142.955	2
			174.925	2		238.962	3		189.085	2		204.135	2		214.94	1		171.3	2
			195.051	2		197.848	3		217.373	2		171.47	2		215.021	1		215.329	2
			161.227	2		207.554	3		201.214	2		201.181	2		220.507	1		222.458	2
			160.153	2		222.283	3		239.208	2		188.28	2		202	1		207.485	2
			183.104	2		227.968	3		189.416	2		163.71	2		222.864	1		190.507	2
			176.233	2		226.516	3		174.645	2		187.616	2		169.434	1		192.169	2
			157.21	2		174.656	3		161.51	2		186.761	2		236.873	1		197.363	2
			186.092	2		195.447	3		239.808	2		184.174	2		218.586	1		202.094	2
			131.826	2		208.01	3		215.131	2		161.208	2		98.02	1		170.121	2
			163.368	2		207.358	3		194.527	2		177.003	2		210.789	1		192.965	2
			198.04	2		221.817	3		192.548	2		205.374	2		217.375	1		186.936	2
			182.979	2		209.231	3		262.505	2		192.982	2		219.676	1		174.525	2
			184.211	2		227.242	3		204.181	2		205.913	2		219.359	1		169.846	2
			187.531	2		180.071	3		190.844	2		188.389	2		192.497	1		181.951	2
			139.12	2		197.584	3		173.196	2		183.835	2		224.85	1		196.866	2
			208.855	2		226.295	3		214.382	2		95.77	2		196.735	1		179.078	2
			206.096	2		202.729	3		191.669	2		176.136	2		206.704	1		212.476	2
			175.069	2		192.226	3		152.591	2		186.313	2		205.949	1		195.898	2
			181.127	2		177.353	3		160.753	2		177.896	2		231.956	1		197.952	2
			196.722	2		224.348	3		187.455	2		200.991	2		201.395	1		164.349	2
			155.081	2		255.189	3		160.234	2		160.012	2		183.163	1		164.801	2
			214.035	2		224.14	3		187.107	2		153.912	2		204.619	1		178.356	2
			151.487	2		202.124	3		149.742	2		173.307	2		207.831	1		186.698	2
			176.139	2		201.074	3		206.548	2		180.85	2		184.23	1		158.685	2
			186.25	2		206.979	3		174.003	2		201.828	2		200.18	1		173.948	2
			170.204	2		245.691	3		169.045	2		184.304	2		197.269	1		179.358	2
			218.984	2		218.272	3		210.938	2		199.88	2		198.726	1		175.225	2
			160.003	2		222.375	3		167.38	2		191.971	2		211.053	1		183.85	2
			152.738	2		244.935	3		153.675	2		174.552	2		234.849	1		181.466	2
			182.519	2		212.309	3		189.011	2		192.849	2		214.961	1		182	2
			152.778	2		220.494	3		180.71	2		188.86	2		222.186	1		194.309	2
			170.88	2		256.27	3		198.837	2		168.606	2		200.201	1		160.685	2
			137.481	2		216.148	3		202.584	2		152.643	2		218.172	1		169.025	2
			126.59	2		242.205	3		190.465	2		181.487	2		236.234	1		175.602	2
			175.391	2		251.127	3		157.099	2		170.22	2		186.145	1		161.954	2
			185.53	2		241.845	3		176.491	2		206.545	2		213.531	1		150.648	2
			167.544	2		203.027	3		204.832	2		200.711	2		215.824	1		184.567	2
			156.952	2		258.508	3		159.24	2		198.444	2		216.91	1		189.865	2
			180.454	2		189.737	3		172.235	2		183.986	2		221.65	1		184.439	2
			171.759	2		191.216	3		194.654	2		229.447	2		194.527	1		187.12	2
			170	2		180.04	3		167.943	2		224.022	2		199.008	1		158.297	2
			144.886	2		231.145	3		151.708	2		193.546	2		197.342	1		191.848	2
			185.351	2		205.252	3		191.805	2		198.209	2		224.21	1		175.852	2
			182.495	2		217.303	3		178.216	2		171.453	2		200	1		158.493	2
			158.204	2		234.436	3		195.208	2		160.253	2		203.482	1		167.805	2
			169.779	2		210.238	3		161.802	2		190.881	2		227.03	1		174.959	2
			137.928	2		185.914	3		171.581	2		157.561	2		215.291	1		183.566	2
			192.599	2		199.279	3		207.923	2		179.778	2		194.247	1		171.12	2
			155.322	2		194.907	3		187.561	2		161.003	2		216.261	1		180.602	2
			171.199	2		156.829	3		216.2	2		163.248	2		201.282	1		190.072	2
			157.686	2		202.121	3		208.312	2		192.182	2		210.983	1		174.606	2
			154.845	2		243.931	3		187.231	2		169.255	2		212.307	1		172.244	2
			146.086	3		270.338	3		168.203	2		231.259	2		200.935	1		183.742	2
			205.302	3		200.684	3		203.335	2		195.789	2		202.105	1		174.621	2
			184.174	3		247.052	3		181.982	2		180.995	2		216.764	1		154.693	2
			186.035	3		200.174	3		204.082	2		194.179	2		194.398	1		172.155	2
			149.164	3		238.866	3		179.805	2		190.244	2		206.32	1		196.185	2
			168.775	3		214.148	3		176.706	2		207.126	2		209.511	1		160.286	2
			170.671	3		262.781	3		144.08	2		201.923	2		201.802	1		159.118	2
			194.881	3		184.216	3		154.903	2		184.937	2		198.736	1		156.558	2
			153.73	3		250.337	3		197.57	2		209.241	2		230.745	2		200.439	2
			162.028	3		223.887	3		191.184	2		173.374	2		226.345	2		161.164	2
			162.012	3		211.787	3		129.659	2		187.489	2		218.603	2		178.914	2
			188.162	3		259.158	3		202.04	2		183.204	2		209.456	2		202.441	2
			166.46	3		276.203	4		233.019	2		179.665	2		227.19	2		178.466	2
			191.333	3		252.714	4		168.272	2		180.8	2		247.454	2		180.718	2
			165.715	3		218.037	4		179.424	2		179.487	2		211.025	2		205.913	2
			171.569	3		229.482	4		168.856	2		195.139	2		219.465	2		196.698	2
			197.987	3		273.827	4		178.287	2		173.017	2		252.676	2		170.029	2
			183.404	3		261.845	4		150.411	2		185.648	2		211.311	2		187.992	2
			144.679	3		229.341	4		181.24	2		200.769	2		194.667	2		175.576	2
			193.145	3		189.771	4		200.63	2		209.304	2		204.658	2		201.6	2
			144.807	3		252.151	4		169.277	2		188.555	2		229.283	2		198.691	2
			161.024	3		257.302	4		182.455	2		187.808	2		231.289	2		183.393	2
			189.063	3		203.843	4		221.812	2		197.295	2		230.928	2		174.746	2
			131.653	3		255.923	4		204.672	2		188.703	2		191.81	2		190.826	2
			177.116	3		224.869	4		180.427	2		200.238	2		218.257	2		184.405	2
			172.795	3		261.537	4		210.577	2		176.619	2		208.836	2		199.199	2
			195.597	3		282.814	4		232.486	2		221.369	2		223.385	2		188.326	2
			171.919	3		187.659	4		155.549	2		214.076	2		204.893	2		188.119	2
			178.81	3		266.095	4		223.679	3		163.145	2		186.79	2		182.428	2
			179.938	3		253.258	4		195.346	3		185.45	2		214.207	2		170.052	2
			162.114	3		224.205	4		219.716	3		214.545	2		186.87	2		199.641	2
			182.928	3		238.197	4		250.624	3		162.241	2		225.589	2		169.517	2
			166.643	3		250.242	4		185.526	3		210.48	2		181.899	2		190.547	2
			173.416	3		263.388	4		185.699	3		177.401	2		213.364	2		162.361	2
			142.046	3		189.152	4		240.809	3		184.029	2		202.953	2		188.766	2
			185.587	3		235.155	4		179.772	3		163.722	2		203.627	2		160.328	2
			199.106	3		187.796	4		159.917	3		147.74	2		232.767	2		186.51	2
			158.462	3		247.983	4		178.076	3		162.717	2		205.456	2		178.288	2
			154.674	3		277.525	4		225.986	3		144.105	2		246.021	2		204.734	2
			184.596	3		198.236	4		187.627	3		183.007	2		247.787	2		159.917	2
			215.893	3		282.005	4		210.95	3		244.205	2		226.16	2		166.873	2
			182.975	3		242.902	4		216.521	3		195.861	2		237.003	2		172.312	2
			153.507	3		222.991	4		196.234	3		181.129	2		226.592	2		163.63	2
			145.794	3		211.358	4		178.856	3		202.665	2		182.732	2		210.16	2
			187.629	3		234.164	4		208.471	3		216.996	2		222.162	2		167.9	2
			154.871	3		181.276	4		236.297	3		189.187	2		215.715	2		192.976	2
			183.175	3		263.088	4		212.434	3		160.112	2		233.27	2		196.359	2
			189.755	3		211.403	4		186.301	3		177.614	2		198.703	2		172.235	2
			165.034	3		239.022	4		173.319	3		158.121	2		225.006	2		183.221	2
			187.109	3		264.322	4		183.218	3		211.993	2		221.719	2		169.544	2
			171.809	3		212.98	4		112.071	3		173.954	2		257.447	2		171.077	2
			166.955	3		199.703	4		192.109	3		186.276	2		199.5	2		199.175	2
			164.076	3		236.025	4		179.329	3		203.492	2		221.842	2		165.481	2
			209.307	3		241.846	4		187.791	3		191.022	2		232.256	2		194.078	2
			164.469	3		250.339	4		255.702	3		164.45	2		215.31	2		181.858	2
			161.048	3		272.265	4		193.794	3		170.145	2		214.459	2		170.688	2
			186.875	3		259.933	4		201.985	3		190.841	2		248.095	2		177.904	2
			183.625	3		179.427	4		177.178	3		205.005	3		223.058	2		160.582	2
			195.064	3		265.84	4		210.777	3		223.923	3		236.784	2		204.719	2
			159.248	3		249.159	4		190.379	3		183.056	3		215.102	2		193.947	2
			219.76	3		229.054	4		218.226	3		215.677	3		221.225	2		186.812	2
			172.887	3		234.433	4		174.639	3		197.003	3		211.495	2		189.719	2
			191.712	3		253.158	4		201.057	3		199.348	3		239.626	2		153.836	2
			190.766	3		258.272	4		195.477	3		182.172	3		212.835	2		167.334	2
			178.964	3		217.648	4		206.515	3		219.508	3		222.188	2		202.268	2
			152.882	3		233.115	4		196.911	3		239.581	3		237.441	2		164.307	2
			110.209	3		237.378	4		187.979	3		189.26	3		178.278	2		194.231	2
			139.714	3		237.993	4		184.373	3		199.636	3		199.778	2		177.73	2
			149.255	3		180.447	4		181.982	3		185.291	3		194.975	2		157.635	2
			114.49	3		227.322	4		193.913	3		185.336	3		205.684	2		205.868	2
			172.204	3		222.9	4		181.472	3		178.578	3		225.256	2		185.249	2
			168.241	3		212.363	4		163.978	3		216.403	3		225.459	2		196.104	2
			162.125	3		236.544	4		189.156	3		186.622	3		233.646	2		178.264	2
			165.474	3		253.716	4		200.079	3		219.841	3		201.673	2		173.567	2
			203.676	3		231.456	4		157.739	3		205.592	3		247.721	2		177.547	2
						270.163	4		170	3		190.97	3		228.306	2		175.345	2
						217.38	4		191.902	3		202.356	3		195.489	2		177.652	2
						227.431	4		148.405	3		227.238	3		205.421	2		184.268	2
						207.155	4		176.465	3		227.581	3		209.351	2		181.589	2
						216.846	4		214.237	3		191.714	3		223.918	2		205.806	2
						281.839	4		199.038	3		211.462	3		187.994	2		191.707	2
						228.804	4		191.902	3		168.04	3		220.673	2		160.737	2
						253.114	4		195.265	3		202.246	3		208.75	2		178.197	2
						261.609	4		176.734	3		217.589	3		211.577	2		157.064	2
						260.585	4		177.25	3		83.737	3		236.298	2		179.586	2
						243.239	4		164.644	3		250.361	3		244.896	2		172.289	2
						248.366	4		168.689	3		233.886	3		211.254	2		171.919	2
						272.495	4		163.087	3		218.517	3		188.884	2		152.21	2
						239.927	4		171.814	3		220.591	3		233.711	2		180.171	2
						263.692	4		184.781	3		194.386	3		233.805	2		208.854	2
						214.943	4		179.566	3		209.127	3		227.419	2		193.32	2
						250.8	4		180.417	3		196.168	3		235.812	2		170.507	2
						230.705	4		150.213	3		203.678	3		196.233	2		196.382	2
						232.166	4		180.87	3		187.923	3		229.362	2		150.659	2
						246.333	4		166.85	3		241.842	3		203.723	2		164.158	2
						245.933	4		176.011	3		205.164	3		226.256	2		183.759	2
						245.803	4		195.274	3		213.112	3		210.818	2		180.887	2
						202.299	4		207.055	3		183.641	3		213.354	2		185.74	2
						223.686	4		187.334	3		219.933	3		220.258	2		178.124	2
						215.266	4		176.713	3		188.43	3		213.009	2		178.718	2
						246.907	4		192.416	3		175.428	3		248.955	2		176.632	2
						272.596	4		221.431	3		177.582	3		200.72	2		157.621	2
						272.517	4		221.145	3		206.069	3		233.338	2		170.772	2
						254.512	4		210.761	3		204.005	3		241.937	2		170.858	2
						246.666	4		171.126	3		203.355	3		201.418	2		175.362	2
						214.351	4		194.56	3		217.346	3		215.406	2		212.623	2
						235.671	4		176.816	3		203.558	3		231.552	2		147.462	2
						197.601	4		202.864	3		183.055	3		195.602	2		166.199	2
						216.157	4		192.385	3		240.849	3		233.38	2		172.152	2
						228.372	4		227.55	3		201.359	3		228.166	2		188.411	2
						193.229	4		153.883	3		218.411	3		209.057	2
						255.89	4		174.264	3		194.803	3		210.278	2
						233.528	4		228.742	3		198.897	3		243.327	2
						241.189	4		190.949	3		197.133	3		183.172	2
						289.461	4		141.267	3		178.314	3		207.966	2
						229.353	4		175.966	3		203.115	3		220.048	2
						274.992	4		228.173	3		200.696	3		232.887	2
						237.816	4		216.985	3		195.142	3		220.899	2
						180.405	4		200.251	3		187.319	3		218.84	2
						245.717	4		193.981	3		243.609	3		231.225	2
						220.702	4		188.213	3		234.598	3		179.923	2
						208.751	4		205.767	3		171.342	3		237.8	2
						215.498	4		211.149	3		223.598	3		222.325	2
						233.791	4		222.391	3		245.408	3		203.3	2
						249.347	4		199.09	3		228.389	3		208.694	2
						193.226	4		189.789	3		196.851	3		240.9	2
						244.25	4		226.451	3		214.323	3		223.319	2
						239.344	4		165.565	3		198.767	3		188.993	2
						252.824	4		194.109	3		214.781	3		209.485	2
						236.845	4		209.657	3		192.693	3		208.201	2
						209.347	4		175.756	3		196.534	3		218.49	2
						246.721	4		192.582	3		190.585	3		221.481	2
						262.188	4		224.086	3		213.381	3		243.364	2
						247.048	4		199.288	3		189.003	3		211.448	2
						249.54	4		258.858	3		184.785	3		232.587	2
						253.808	4		156.179	3		204.044	3		238.383	2
						248.339	4		197.292	3		192.259	4		243.718	2
						275.772	4		217.575	3		184.621	4		202.497	2
						236.347	4		198.417	3		176.456	4		215.233	2
						233.693	4		233.492	3		204.216	4		228.943	2
						255.591	4		209.122	3		187.966	4		186.451	2
						253.317	4		195.618	3		184.937	4		219.026	2
						253.362	4		182.888	3		192.588	4		267.718	2
						227.13	4		197.203	3		189.193	4		214.329	2
						249.253	4		165.766	3		151.824	4		215.151	2
						228.402	4		206.495	3		228.261	4		192.526	2
						267.925	4		182.681	3		201.927	4		167.296	2
						252.715	4		219.12	3		207.222	4		203.33	2
						241.385	4		194.897	3		209.143	4		229.616	2
						245.023	4		188.058	3		214.37	4		180.835	2
						206.867	4		225.326	3		214.07	4		201.457	2
						250.976	4		180.747	3		189.82	4		234.958	2
						225.491	4		176.17	3		185.311	4		215.305	2
						234.599	4		195.552	3		231.471	4		209.836	2
						266.7	4		184.391	3		198.982	4		103.846	2
						215.678	4		171.593	3		182.621	4		250.99	2
						263.778	4		180.157	3		211.839	4		211.698	2
						200.64	4		176.918	3		191.416	4		221.909	2
						228.314	4		218.104	3		210.241	4		225.138	2
						284.145	4		196.265	4		210.159	4		233.464	2
						251.898	4		176.745	4		181.294	4		205.762	2
						223.186	4		192.031	4		160.645	4		254.719	2
						256.122	4		177.91	4		185.748	4		209.019	2
						246.987	4		179.977	4		186.155	4		239.279	2
						231.933	4		202.326	4		188.896	4		209.467	2
						285.738	4		154.555	4		184.947	4		198.423	2
						235.197	4		192.938	4		210.894	4		208.852	2
						212.55	4		38.21	4		195.04	4		193.199	2
						215.778	4		167.803	4		203.657	4		205.083	2
						263.03	4		171.685	4		178.679	4		213.103	2
						240.065	4		178.037	4		198.093	4		238.675	2
						248.656	4		156.311	4		190.157	4		216.791	2
						211.455	4		198.798	4		196.702	4		228.743	2
						215.413	4		163.814	4		199.198	4		227.926	2
						218.634	4		177.525	4		240.738	4		242.627	2
						214.895	4		168.056	4		189.109	4		181.54	2
						224.134	4		171.309	4		191.635	4		203.199	2
						212.849	4		192.524	4		191.627	4		205.179	2
						235.579	4		180.912	4		178.728	4		220.253	2
						268.336	4		174.149	4		173.847	4		227.21	2
									181.283	4		279.467	4		201.406	2
									182.744	4		203.89	4		214.347	2
									161.771	4		193.349	4		240.561	2
									179.735	4		197.995	4		212.511	2
									192.898	4		204.65	4		200.664	2
									163.258	4		199.383	4		227.106	2
									178.397	4		215.36	4		205.416	2
									164.149	4		196.498	4		227.163	2
									189.312	4		220.459	4		205.355	2
									158.672	4		242.276	4		202.728	2
									161.31	4		183.897	4		216.864	2
									181.166	4		206.58	4		231.106	2
									185.874	4		202.69	4		215.702	2
									188.003	4		151.806	4		213.331	2
									179.578	4		193.465	4		226.142	2
									178.101	4		180.626	4		195.479	2
									132.886	4		141.739	4		228.718	2
									176.997	4		225.402	4		244.375	2
									206.412	4		200.044	4		215.02	2
									171.418	4		195.888	4		200.731	2
									149.748	4		213.187	4		201.572	2
									189.44	4		126.301	4		226.44	2
									210.443	4		199.58	4		238.757	2
									165.327	4		194.088	4		223.547	2
									187.277	4		191.396	4		231.623	2
									178.463	4		201.162	4		229.447	2
									193.021	4		190.063	4		233.739	2
									156.929	4		193.013	4		219.843	2
									183.047	4		200.352	4		237.928	2
									185.179	4		197.84	4		231.995	2
									187.637	4		175.317	4		233.184	2
									171.347	4		228.233	4		234.546	2
									210.093	4		185.441	4		216.888	2
									173.67	4		199.922	4		221.932	2
									185.509	4		195.506	4		206.478	2
									183.104	4		180.056	4		198.04	2
									163.515	4		191.191	4		199.882	2
									222.297	4		167.735	4		227.481	2
									191.846	4		195.036	4		195.673	2
									185.485	4		177.874	4		223.747	2
									175.815	4		213.299	4		198.404	2
									181.376	4		178.844	4		221.958	2
									179.446	4		240.405	4		209.225	2
									171.046	4		223.88	4		191.588	2
									184.133	4		224.111	4		233.386	2
									182.332	4		200.363	4		214.854	2
									147.248	4		214.176	4		282.603	2
									170.792	4		215.482	4		203.716	2
									162.25	4		215.656	4		219.563	2
									162.585	4		232.537	4		196.569	2
									201.505	4		206.228	4		208.665	2
									181.461	4		260.911	4		235.848	2
									172.15	4		213.074	4		252.232	2
									165.715	4		230.816	4		226.927	2
									180.178	4		187.001	4		231.219	2
									180.178	4		192.354	4		186.676	2
									174.949	4		205.567	4		218.224	2
									187.603	4					227.207	2
									186.762	4					215.743	2
									185.309	4					181.463	2
									186.317	4					222.972	2
									190.934	4					221.714	2
									174.385	4					214.182	2
									189.786	4					224.976	2
									158.72	4					217.338	2
									177.572	4					213.915	2
									172.351	4					239.52	2
									194.365	4					230.916	2
									164.695	4					214.424	2
									185.884	4					204.967	2
									180.989	4					239.476	2
									151.815	4					216.665	2
									192.858	4					213.652	2
									190.276	4					227.627	2
									180.569	4					194.476	2
									181.227	4					225.302	2
									171.266	4					215.886	2
									183.346	4					201.675	2
									148.773	4					211.506	2
									175.16	4					204.79	2
									173.176	4					243.931	2
									194.558	4					215.15	2
									185.803	4					220.412	2
									175.411	4					235.021	2
									191.606	4					224.406	2
									184.912	4					202.966	2
									208.087	4					195.104	2
									173.899	4					207.806	2
									196.383	4					239.422	2
									230.272	4					211.594	2
									199.345	4					213.002	2
									160.312	4					204.841	2
									172.557	4					209.324	2
									193.436	4					222.779	2
									182.86	4					210.152	2
									182.963	4					195.772	2
									177.472	4					207.548	2
									175.559	4					216.87	2
									170.906	4					200.739	2
									213.397	4					209.199	2
									186.038	4					192.592	2
									184.691	4					238.643	2
									180.069	4					221.101	2
									190.57	4					195.783	2
									187.011	4					207.744	2
									179.314	4					213.138	2
									204.218	4					210.359	2
									189.228	4					214.12	2
									167.194	4					228.951	2
									199.482	4					241.057	2
									201.618	4					195.629	2
									186.962	4					202.669	2
									190.192	4					230.032	2
									198.563	4					224.767	2
									179.547	4					196.122	2
									183.003	4					203.522	2
									153.146	4					215.978	2
									163.57	4					206.959	2
									164.295	4					204.778	2
									169.125	4					206.495	2
									180.856	4					207.212	2
									184.107	4					198.134	2
									170.919	4					231.362	2
									206.14	4					217.142	2
									210.219	4					191.653	3
									214.521	4					270.254	3
									169.631	4					210.39	3
									133.645	4					239.254	3
									167.475	4					244.095	3
									196.088	4					218.687	3
									178.37	4					235.297	3
									213.166	4					237.32	3
									180.687	4					228.373	3
									166.817	4					216.315	3
									178.306	4					179.257	3
									173.983	4					194.684	3
									178.854	4					171.841	3
									210.568	4					221.564	3
									173.766	4					210.791	3
									177.564	4					229.003	3
									198.091	4					220.226	3
									148.567	4					232.857	3
									172.014	4					229.418	3
									168.882	4					281.948	3
									168.227	4					208.127	3
									155.705	4					235.678	3
									195.357	4					235.848	3
									215.709	4					234.093	3
									189.035	4					227.94	3
									208.719	4					224.257	3
									70.292	4					207.01	3
									173.349	4					227.693	3
									173.653	4					169.008	3
									162.889	4					209.99	3
									160.775	4					239.28	3
									167.649	4					230.419	3
									210.609	4					242.707	3
									152.597	4					199.777	3
									189.959	4					208.857	3
									182.85	4					204.912	3
									168.057	4					216.114	3
									195.214	4					222.675	3
									207.619	4					219.62	3
									179.453	4					224.091	3
									176.969	4					222.644	3
									189.417	4					207.692	3
									186.956	4					215.779	3
									184.459	4					232.503	3
									125.986	4					242.76	3
									183.897	4					101.559	3
									160.522	4					197.148	3
									187.98	4					240.372	3
									184.065	4					187.303	3
									188.85	4					197.585	3
									183.357	4					217.246	3
									221.59	4					215.214	3
									187.024	4					230.443	3
									177.281	4					212.836	3
									157.991	4					206.696	3
									170.887	4					230.501	3
									173.666	4					237.465	3
									173.649	4					222.41	3
									162.2	4					229.384	3
									175.827	4					175.415	3
									173.916	4					182.483	3
									186.85	4					195.167	3
									196.026	4					233.778	3
									203.066	4					234.774	3
									187.625	4					204.669	3
									198.607	4					223.735	3
									165.801	4					238.626	3
									165.872	4					213.711	3
									170.369	4					211.805	3
									171.977	4					192.985	3
									195.54	4					199.714	3
									177.795	4					217.343	3
									191.727	4					207.916	3
									218.623	4					208.701	3
									172.715	4					235.614	3
									149.921	4					209.744	3
									142.58	4					264.246	3
									180.967	4					199.705	3
									213.145	4					226.442	3
									159.681	5					240.349	3
									158.485	5					259.241	3
									178.239	5					229.073	3
									157.798	5					221.347	3
									127.366	5					261.558	3
									176.045	5					237.247	3
									128.561	5					204.682	3
									166.517	5					214.158	3
									177.724	5					219.128	3
									151.014	5					217.379	3
									144.222	5					213.862	3
									154.699	5					221.668	3
									178.179	5					212.65	3
									172.976	5
									188.099	5
									181.014	5
									132.865	5
									153.582	5
									180.499	5
									162.942	5
									169.28	5
									155.886	5
									154.611	5
									154.434	5
									158.79	5
									182.977	5
									174.395	5
									183.858	5
									145.728	5
									182.012	5
									165.545	5
									169.838	5
									152.647	5
									158.851	5
									167.511	5
									160.158	5
									162.561	5
									165.657	5
									181.397	5
									171.638	5
									157.191	5
									140.943	5
									166.235	5
									186.418	5
									187.359	5
									171.669	5
									181.744	5
									165.648	5
									179.011	5
									167.313	5
									161.453	5
									159.828	5
									171.772	5
									171.816	5
									162.72	5
									173.899	5
									64.195	5
									150.333	5
									196.184	5
									136.35	5
									164.402	5
									163.358	5
									181.046	5
									126.707	5
									181.258	5
									171.021	5
									156.751	5
									153.016	5
									156.185	5
									154.055	5
									176.113	5
									150.515	5
									175.616	5
									186.085	5
									182.794	5
									159.166	5
									176.469	5
									172.545	5
									170.317	5
									182.164	5
									149.496	5
									168.302	5
									180.805	5
									188.028	5
									177.717	5
									167.45	5
									161.447	5
									145.786	5
									154.28	5
									158.524	5
									151.002	5
									164.17	5
									169.518	5
									153.664	5
									169.659	5
									203.309	5
									175.011	5
									175.238	5
									202.374	5
									191.134	5
									200.09	5
									191.846	5
									170.388	5
									171.179	5
									164.981	5
									165.569	5
									158.629	5
									136.473	5
									151.267	5
									175.377	5
									176.142	5
									158.667	5
									168.415	5
									169.559	5
									160.091	5
									165.92	5
									177.526	5
									143.358	5
									184.194	5
									190.675	5
									168.981	5
									162.286	5
									177.338	5
									158.834	5
									178.637	5
									171.144	5
									236.475	5
									156.552	5
									120.566	5
									173.857	5
									180.978	5
									113.508	5
									134.354	5
									171.732	5
									169.418	5
									158.647	5
									166.529	5
									162.756	5
									179.059	5
									158.943	5
									173.099	5
									169.736	5
									162.678	5
									166.928	5
									194.552	5
									162.201	5
									152.121	5
									144.076	5
									126.301	5
									177.465	5
									155.467	5
									187.735	5
									169.408	5
									187.053	5
									157.552	5
									146.577	5
									177.628	5
									175.571	5
									195.344	5
									167.582	5
									163.217	5
									175.9	5
									186.28	6
									177.283	6
									198.28	6
									171.735	6
									169.779	6
									198.64	6
									174.526	6
									194.385	6
									213.657	6
									185.648	6
									176.808	6
									169.794	6
									166.089	6
									171.598	6
									196.046	6
									177.634	6
									184.003	6
									177.344	6
									182.442	6
									225.183	6
									181.835	6
									163.936	6
									181.165	6
									203.305	6
									192.228	6
									161.843	6
									213.552	6
									195.256	6
									158.382	6
									210.133	6
									209.856	6
									183.057	6
									211.889	6
									183.535	6
									206.164	6
									159.665	6
									169.107	6
									192.06	6
									172.459	6
									175.775	6
									164.681	6
									171.517	6
									155.116	6
									165.387	6
									145.578	6
									195.094	6
									167.978	6
									162.432	6
									179.593	6
									145.499	6
									160.021	6
									131.609	6
									159.201	6
									178.924	6
									173.948	6
									194.873	6
									159.005	6
									166.421	6
									159.706	6
									182.737	6
									186.955	6
									162.714	6
									172.42	6
									198.044	6
									154.777	6
									188.863	6
									165.679	6
									160.44	6
									159.063	6
									196.744	6
									141.202	6
									167.606	6
									143.136	6
									176.003	6
									217.506	6
									171.231	6
									188.558	6
									190.086	6
									173.817	6
									173.209	6
									174.335	6
									178.879	6
									202.384	6
									166.757	6
									178.231	6
									180.08	6
									185.432	6
									180.529	6
									198.753	6
									194.841	6
									172.503	6
									193.511	6
									162.364	6
									157.213	6
									194.056	6
									198.407	6
									167.316	6
									202.368	6
									163.973	6
									175.026	6
									208.067	6
									201.614	6
									159.425	6
									182.557	6
									182.338	6
									173.107	6
									215.739	6
									205.013	6
									175.657	6
									198.428	6
									194.022	6
									186.974	6
									171.018	6
									135.803	6
									172.937	6
									194.84	6
									185.313	6
									178.344	6
									193.853	6
									187.637	6
									174.181	6
									176.762	6
									185.779	6
									181.927	6
									221.042	6
									185.658	6
									185.559	6
									181.101	6
									160.173	6
									199.403	6
									140.613	6

## Sheet: Sheet2
pxls/mcrn	10.3075
																														Rebecca's measurments
		20.1443				19.2482										18.7831
			arr	arr	arr	cmoro	epi	epi	epi	H4	H4	Hybrid	Hybrid	Hybrid	Hybrid	japa	moli	moli	moli	moli	pach	pach	pach	pach	pach	pach	tina	tina	tina	Tina/Curve	Tina/Curve	Yerb/epi	Toro	Chica (eyes)	Tina/Moli
		35_17male	arroyo#1	arroyo#2	arroyo#3	cmoror-12_3	asty 168 1	asty 168 2	asty 168	asty 61	asty 62	asty 195-1	asty 195-2	asty 195-3	asty 195-4	Japa_3Feb	Molino#1	Molino#2	molino 3	molino 4	pach 163-11	asty 163 1	asty 163 2	asty 163 3	asty 163 4	asty 163 5	asty19tina_1	tina_asty19-11	tina_asty-12	Asty29	Asty29				Asty204
	Mean	207.637	192.902	178.557	169.445	198.4	207.651	216.984	218.78	192.665	181.957	189.672	185.427	203.173	198.714	193.606	209.292	241.94	217.81	237.875	178.724	190.104	193.103	179.378	166.148	179.783	170.991	171.013	172.242	200	185.4	196.4	195.6	167.7	219.3
	StDev	23.2423	22.571	18.2419	21.0608	23.4199	19.4773	18.272	23.7617	43.6015	19.5439	23.4879	19.6322	23.0893	22.1686	21.6703	19.9717	40.8947	24.8831	24.2734	22.4606	24.5914	23.1368	20.4404	18.6775	18.2797	19.2373	18.9989	21.0892	29.05	25.51	23.3	34.37	23.95	24.2
			Arroyo				Surface			4CaveHyb		Hybrid					Moli				Pach						Tina
	GrandMean		180.301	17.4923			214.472	20.8074		187.311	18.1724	194.246	18.8452				226.73	21.9966			181.207	17.5802					178.562	17.3235
	Stdev		11.8251	1.14724			5.97509	0.579686		7.57168	0.734582	8.13139	0.788884				15.6971	1.52289			9.58119	0.929539					14.3042	1.38775
		244.052	171.601	187.968	174.528	187.973	195.161	230.745	191.653	204.711	176.221	169.741	174.649	205.005	192.259	192.435	198.6	242.496	221.795	276.203	142.218	211.747	223.679	196.265	159.681	186.28	184.442	155.071	146.086
		211.981	208.712	187.297	156.235	213.6	223.29	226.345	270.254	189.599	190.26	161.698	170.182	223.923	184.621	168.902	207.102	221.851	207.767	252.714	177.2	194.222	195.346	176.745	158.485	177.283	151.173	169.539	205.302
		205.075	185.166	173.149	155.209	195.262	230.521	218.603	210.39	142.78	211.376	182.018	205.77	183.056	176.456	159.763	225.53	239.863	241.636	218.037	168.887	203.19	219.716	192.031	178.239	198.28	126.349	138.055	184.174
		218.958	195.721	162.173	180.636	220.648	196.629	209.456	239.254	192.903	168.919	169.779	189.599	215.677	204.216	159.891	234.988	249.299	204.521	229.482	159.113	202.74	250.624	177.91	157.798	171.735	200.489	168.467	186.035
		231.537	177.392	185.94	159.944	208.99	210.244	227.19	244.095	179.996	168.003	233.794	167.481	197.003	187.966	188.764	201.002	255.372	273.616	273.827	144.499	182.417	185.526	179.977	127.366	169.779	201.273	174.287	149.164
		192.11	204.619	211.249	142.706	182.209	223.411	247.454	218.687	208.162	143.391	183.963	199.164	199.348	184.937	247.086	225.325	221.678	233.905	261.845	177.875	191.167	185.699	202.326	176.045	198.64	162.976	120.208	168.775
		181.529	217.3	182.128	167.296	208.245	118.406	211.025	235.297	139.309	202.2	168.173	196.321	182.172	192.588	177.674	181.729	222.627	274.607	229.341	163.478	166.709	240.809	154.555	128.561	174.526	186.919	163.228	170.671
		216	157.892	176.233	131.552	190.943	200.873	219.465	237.32	196.997	183.809	199.722	214.165	219.508	189.193	184.1	220.462	238.147	234.962	189.771	175.514	196.003	179.772	192.938	166.517	194.385	175.026	157.228	194.881
		200.031	178.284	154.077	161.793	185.702	223.036	252.676	228.373	97.098	181.485	146.803	183.822	239.581	151.824	168.893	206.497	196.158	169.71	252.151	181.448	206.32	159.917	38.21	177.724	213.657	184.158	176.777	153.73
		224.321	174.792	211.319	224.665	205.943	216.897	211.311	216.315	176.449	192.735	187.146	177.168	189.26	228.261	154.311	218.9	242.865	206.559	257.302	198.664	183.142	178.076	167.803	151.014	185.648	162.432	187.977	162.028
		227.535	169.507	187.368	175.183	233.404	189.156	194.667	179.257	269.362	172.904	203.355	178.333	199.636	201.927	181.618	239.128	224.011	238.818	203.843	148.762	200.801	225.986	171.685	144.222	176.808	161.094	156.872	162.012
		211.854	168.361	159.512	180.044	180.828	209.321	204.658	194.684	208.025	189.239	164.478	185.785	185.291	207.222	169.753	207.261	261.868	200.36	255.923	196.01	208.289	187.627	178.037	154.699	169.794	176.986	205.897	188.162
		209.546	154.146	150.548	212.281	148.597	180.276	229.283	171.841	205.308	182.472	210.297	204.216	185.336	209.143	205.823	176.819	238.672	236.768	224.869	184.924	210.414	210.95	156.311	178.179	166.089	157.797	184.372	166.46
		211.154	157.052	182.681	154.052	218.437	214.323	231.289	221.564	227.557	205.058	181.532	165.059	178.578	214.37	206.461	240.341	338.196	255.258	261.537	158.536	189.35	216.521	198.798	172.976	171.598	163.518	163.377	191.333
		258.007	171.293	166.716	161.284	170.534	223.272	230.928	210.791	192.281	185.188	215.105	182.671	216.403	214.07	232.001	224.071	218.751	237.289	282.814	161.971	165.695	196.234	163.814	188.099	196.046	178.045	172.905	165.715
		229.23	200.912		129.727	175.381	221.587	191.81	229.003	206.688	203.163	190.13	189.219	186.622	189.82	201.943	231.173	283.671	216.23	187.659	182.082	171.747	178.856	177.525	181.014	177.634	156.08	180.573	171.569
		199.424	216.31		148.903	203.807	206.586	218.257	220.226	205.894	56.321	186.219	164.294	219.841	185.311	220.46	191.423	195.742	188.853	266.095	153.154	170	208.471	168.056	132.865	184.003	148.772	195.716	197.987
		190.102	203.825		135.465	165.878	208.403	208.836	232.857	205.556	143.708	165.143	194.676	205.592	231.471	201.577	203.842	201.138	244.402	253.258	182.145	178.986	236.297	171.309	153.582	177.344	171.602	149.037	183.404
		251.803	177.989		157.373	223.386	218.961	223.385	229.418	140.44	212.579	177.939	175.105	190.97	198.982	228.023	183.774	249.87	278.01	224.205	200.562	199.492	212.434	192.524	180.499	182.442	160.485	170.836	144.679
		262.98	125.001		171.452	171.558	193.132	204.893	281.948	254.53	196.242	200.685	172.532	202.356	182.621	200.614	168.668	227.946	241.174	238.197	197.424	248.621	186.301	180.912	162.942	225.183	149.511	181.604	193.145
		197.639	229.845		202.238	195.545	204.191	186.79	208.127	189.734	194.579	206.17	204.135	227.238	211.839	163.453	206.012	207.955	236.908	250.242	180.41	162.049	173.319	174.149	169.28	181.835	110.457	132.019	144.807
		218.378	224.319		136.788	203.921	236.961	214.207	235.678	178.066	200.577	240.211	171.47	227.581	191.416	174.897	227.257	202.807	216.103	263.388	200.695	191.328	183.218	181.283	155.886	163.936	150.12	155.111	161.024
		283.639	181.195		189.011	179.427	200.303	186.87	235.848	194.679	196.881	182.187	201.181	191.714	210.241	199.161	181.04	236.58	241.157	189.152	188.532	170.436	112.071	182.744	154.611	181.165	159.811	196.96	189.063
		218.577	197.321		175.15	220.478	207.781	225.589	234.093	208.905	186.746	197.308	188.28	211.462	210.159	197.57	221.208	307.492	226.465	235.155	181.044	131.575	192.109	161.771	154.434	203.305	175.115	197.967	131.653
		186.657	175.616		168.991	191.919	213.053	181.899	227.94	356.355	171.412	192.991	163.71	168.04	181.294	204.362	215.674	201.234	210.162	187.796	174.425	197.19	179.329	179.735	158.79	192.228	198.949	155.077	177.116
		231.257	213.57		155.908	254.336	222.436	213.364	224.257	220.558	186.383	187.589	187.616	202.246	160.645	176.284	181.008	180.004	239.377	247.983	189.279	182.199	187.791	192.898	182.977	161.843	169.688	168.292	172.795
		181.54	209.634		179.014	219.857	225.104	202.953	207.01	230.815	192.595	191.703	186.761	217.589	185.748	174.028	221.921	226.596	235.219	277.525	202.865	188.195	255.702	163.258	174.395	213.552	137.768	177.37	195.597
		221.047	205.701		172.737		216.952	203.627	227.693	207.041	173.061	202.536	184.174	83.737	186.155	224.118	217.212	240.066	182.121	198.236	197.269	202.42	193.794	178.397	183.858	195.256	133.754	179.479	171.919
		248.476	184.843		150.52		194.422	232.767	169.008	247.575	165.177	196.991	161.208	250.361	188.896	210.117	191.651	263.579	201.37	282.005	155.322	187.286	201.985	164.149	145.728	158.382	190.003	194.113	178.81
		260.848	182.608		159.097		198.376	205.456	209.99	197.936	188.152	153.79	177.003	233.886	184.947	209.262	236.037	248.016	234.395	242.902	189.123	245.493	177.178	189.312	182.012	210.133	150.728	186.718	179.938
		231.552	166.93		192.347		208.747	246.021	239.28	186.122	177.429	164.177	205.374	218.517	210.894	207.632	192.358	302.92	233.301	222.991	257.177	163.404	210.777	158.672	165.545	209.856	157.949	163.615	162.114
		197.19	194.978		187.927		203.558	247.787	230.419	176.043	164.218	191.568	192.982	220.591	195.04	227.292	219.346	304.12	219.396	211.358	170.848	182.085	190.379	161.31	169.838	183.057	175.445	171.251	182.928
		222.682	190.72		192.378		219.379	226.16	242.707	199.089	189.476	201.547	205.913	194.386	203.657	210.819		223.186	243.581	234.164	195.164	216.854	218.226	181.166	152.647	211.889	196.799	164.852	166.643
		192.268	215.984		147.109		219.699	237.003	199.777	180.388	161.245	114.63	188.389	209.127	178.679	198.9		250.783	243.618	181.276	180.247	171.743	174.639	185.874	158.851	183.535	200.072	164.319	173.416
		199.101	184.448		164.521		232.722	226.592	208.857	211.738	191.634	180.155	183.835	196.168	198.093	174.529		234.786	238.01	263.088	189.216	211.637	201.057	188.003	167.511	206.164	209.736	187.107	142.046
		207.806	194.904		179.857		217.326	182.732	204.912	203.847	191.26	179.706	95.77	203.678	190.157	188.032		191.247	167.631	211.403	189.218	189.133	195.477	179.578	160.158	159.665	166.139	187.832	185.587
		203.574	215.254		179.042		204.332	222.162	216.114	193.604	195.002	176.474	176.136	187.923	196.702	188.291		235.697	163.918	239.022	175.611	212.047	206.515	178.101	162.561	169.107	140.357	160.462	199.106
		204.566	164.171		176.491		204.734	215.715	222.675	203.338	155.534	182.096	186.313	241.842	199.198	197.266		240.919	220.845	264.322	161.016	188.198	196.911	132.886	165.657	192.06	154.87	172.205	158.462
		225.501	150.041		152.861		208.479	233.27	219.62	204.815	213.191	78.23	177.896	205.164	240.738	204.587		231.858	241.199	212.98	166.65	217.659	187.979	176.997	181.397	172.459	157.396	173.818	154.674
		210.061	189.552		162.101		236.18	198.703	224.091	179.271	190.626	196.842	200.991	213.112	189.109	222.272		235.287	207.416	199.703	186.011	158.051	184.373	206.412	171.638	175.775	172.792	147.597	184.596
		203.075	186.297		169.538		203.728	225.006	222.644	221.862	163.518	174.819	160.012	183.641	191.635	191.885		236.882	227.5	236.025	165.654	189.532	181.982	171.418	157.191	164.681	172.098	204.795	215.893
		225.502	192.023		181.246		168.808	221.719	207.692	193.869	177.139	210.026	153.912	219.933	191.627	174.444		201.19	212.575	241.846	170.852	232.663	193.913	149.748	140.943	171.517	170.67	167.362	182.975
		187.733	177.28		177.53		224.923	257.447	215.779	196.627	215.743	188.214	173.307	188.43	178.728	201.358		210.442	215.901	250.339	156.045	198.913	181.472	189.44	166.235	155.116	180.401	178.676	153.507
		188.63	205.514		193.337		229.871	199.5	232.503	206.42	186.201	226.521	180.85	175.428	173.847	223.677		206.958	233.555	272.265	138.578	191.699	163.978	210.443	186.418	165.387	164.419	165.94	145.794
		199.107	185.194		171.377		194.7	221.842	242.76	197.288	167.575	168.878	201.828	177.582	279.467	168.051		272.389	210.215	259.933	176.218	209.125	189.156	165.327	187.359	145.578	176.783	188.162	187.629
		211.684	202.383		137.538		212.462	232.256	101.559	197.218	180.327	185.946	184.304	206.069	203.89	168.699		241.809	221.268	179.427	144.597	186.696	200.079	187.277	171.669	195.094	158.631	134.134	154.871
		221.138	175.727		197.151		239.559	215.31	197.148	206.799	188.269	198.209	199.88	204.005	193.349	172.122		344.383	232.682	265.84	136.302	213.032	157.739	178.463	181.744	167.978	171.267	184.448	183.175
		184.151	189.644		201.231		239.443	214.459	240.372	179.934	184.946	178.068	191.971	203.355	197.995	194.095		374.068	173.113	249.159	187.19	196.796	170	193.021	165.648	162.432	197.313	184.74	189.755
		190.809	221.282				193.236	248.095	187.303	125.984	172.851	206.888	174.552	217.346	204.65	189.423		235.692	208.267	229.054	174.545	204.481	191.902	156.929	179.011	179.593	194.054	159.557	165.034
		180.194	227.72				216.959	223.058	197.585	185.833	204.022	216.531	192.849	203.558	199.383			189.892	183.246	234.433	211.35	274.67	148.405	183.047	167.313	145.499	164.931	179.406	187.109
		214.425	199.841				225.016	236.784	217.246	214.459	152.377	193.452	188.86	183.055	215.36			223.782	206.722	253.158	209.472	158.543	176.465	185.179	161.453	160.021	149.913	157.618	171.809
		206.199	192.321				224.009	215.102	215.214	216.35	206.225	162.521	168.606	240.849	196.498			225.113	220.873	258.272	180.571	201.955	214.237	187.637	159.828	131.609	176.9	187.351	166.955
		202.086	226.13				258.12	221.225	230.443	234.239	179.212	220.115	152.643	201.359	220.459			324.893	219.443	217.648	158.006	159.261	199.038	171.347	171.772	159.201	136.125	172.569	164.076
		197.439	207.986				220.305	211.495	212.836	216.474	195.758	209.184	181.487	218.411	242.276				208.062	233.115	180.917	159.137	191.902	210.093	171.816	178.924	161.347	160.172	209.307
		230.23	233.606				189.842	239.626	206.696	222.121	191.995	189.145	170.22	194.803	183.897				244.077	237.378	173.72	198.969	195.265	173.67	162.72	173.948	153.734	189.737	164.469
		202.014	216.266				211.435	212.835	230.501	260.473	174.675	171.453	206.545	198.897	206.58				217.44	237.993	198.88	209.961	176.734	185.509	173.899	194.873	197.321	150.416	161.048
		187.627	195.483				228.403	222.188	237.465	218.564	216.113	78.447	200.711	197.133	202.69				205.447	180.447	181.242	228.481	177.25	183.104	64.195	159.005	198.707	161.988	186.875
		185.288	188.809				221.612	237.441	222.41	246.61	188.905	194.703	198.444	178.314	151.806				224.369	227.322	135.399	171.825	164.644	163.515	150.333	166.421	170.699	163.976	183.625
		207.617	206.526				204.071	178.278	229.384	117.351	214.136	184.657	183.986	203.115	193.465				176.678	222.9	132.308	240.15	168.689	222.297	196.184	159.706	191.61	192.416	195.064
		214.052	218.875				224.078	199.778	175.415	186.37	186.595	209.606	229.447	200.696	180.626				194.165	212.363	165.504	232.829	163.087	191.846	136.35	182.737	181.398	185.761	159.248
		176.855	196.539				199.7	194.975	182.483	141.937	193.857	186.529	224.022	195.142	141.739				214.248	236.544	196.927	183.053	171.814	185.485	164.402	186.955	164.095	168.238	219.76
		150.881	217.656				233.829	205.684	195.167	203.73	220.034	177.001	193.546	187.319	225.402				177.534	253.716	178.303	175.41	184.781	175.815	163.358	162.714	170.608	181.003	172.887
		214.736	230.662				231.79	225.256	233.778	104.211	198.114	185.615	198.209	243.609	200.044				267.864	231.456	170.48	183.647	179.566	181.376	181.046	172.42	173.707	171.619	191.712
		191.442	222.827				188.921	225.459	234.774	175.602	193.866	208.002	171.453	234.598	195.888				185.559	270.163	180.854	196.581	180.417	179.446	126.707	198.044	189.114	144.278	190.766
		201.291	216.606				199.553	233.646	204.669	163.11	212.271	164.027	160.253	171.342	213.187				235.761	217.38	209.385	202.831	150.213	171.046	181.258	154.777	169.955	148.354	178.964
		199.925	183.983				209.623	201.673	223.735	211.002	170.666	181.703	190.881	223.598	126.301				241.178	227.431	169.189	201.75	180.87	184.133	171.021	188.863	165.09	146.328	152.882
		182.477	171.618				203.666	247.721	238.626	178.084	185.397	194.607	157.561	245.408	199.58				212.087	207.155	175.155	207.378	166.85	182.332	156.751	165.679	185.703	169.957	110.209
		220.732	201.369				211.783	228.306	213.711	182.956	193.215	191.665	179.778	228.389	194.088				167.781	216.846	153.234	154.311	176.011	147.248	153.016	160.44	140	192.356	139.714
		296.798	130.572				227.999	195.489	211.805	83.439	202.594	175.266	161.003	196.851	191.396				201.69	281.839	192.762	196.755	195.274	170.792	156.185	159.063	165.362	174.925	149.255
		220.518	197.482				214.417	205.421	192.985	67.671	216.082	137.612	163.248	214.323	201.162				197.494	228.804	192.999	193.911	207.055	162.25	154.055	196.744	212.017	195.051	114.49
		185.08	192.641				208.994	209.351	199.714	185.519	172.283	181.177	192.182	198.767	190.063				248.183	253.114	156.218	168.077	187.334	162.585	176.113	141.202	175.14	161.227	172.204
		209.606	172.979				197.881	223.918	217.343	96.529	164.495	189.039	169.255	214.781	193.013				233.481	261.609	186.038	189.085	176.713	201.505	150.515	167.606	192.627	160.153	168.241
		181.683	179.551				187.908	187.994	207.916	202.776	187.409	180.974	231.259	192.693	200.352				209.591	260.585	164.615	217.373	192.416	181.461	175.616	143.136	188.032	183.104	162.125
		218.404	179.231				212.449	220.673	208.701	157.398	182.147	196.939	195.789	196.534	197.84				196.923	243.239	144.289	201.214	221.431	172.15	186.085	176.003	157.146	176.233	165.474
		214.674	215.546				198.494	208.75	235.614	237.528	187.043	205.327	180.995	190.585	175.317				236.634	248.366	192.191	239.208	221.145	165.715	182.794	217.506	156.978	157.21	203.676
		185.545	202.791				198.806	211.577	209.744		178.844	208.559	194.179	213.381	228.233				217.375	272.495	184.272	189.416	210.761	180.178	159.166	171.231	153.844	186.092
		197.585	204.954				196.367	236.298	264.246		60.133	206.114	190.244	189.003	185.441				170.509	239.927	172.003	174.645	171.126	180.178	176.469	188.558	150.148	131.826
		191.054					228.386	244.896	199.705		193.595	220.72	207.126	184.785	199.922				221.477	263.692	164.925	161.51	194.56	174.949	172.545	190.086	152.809	163.368
		196.736					189.357	211.254	226.442		198.305	184.788	201.923	204.044	195.506				247.858	214.943	208.42	239.808	176.816	187.603	170.317	173.817	169.921	198.04
		214.088					190.749	188.884	240.349		170.232	203.868	184.937		180.056				207.895	250.8	157.918	215.131	202.864	186.762	182.164	173.209	157.544	182.979
		257.793					226.509	233.711	259.241		230.106	195.293	209.241		191.191				213.329	230.705	194.089	194.527	192.385	185.309	149.496	174.335	171.89	184.211
		219.174					221.557	233.805	229.073		171.014	205.614	173.374		167.735				220.915	232.166	173.654	192.548	227.55	186.317	168.302	178.879	206.611	187.531
		196.461					193.659	227.419	221.347		161.028	183.42	187.489		195.036				212.917	246.333	180.011	262.505	153.883	190.934	180.805	202.384	173.979	139.12
		206.712					166.048	235.812	261.558		174.292	200.125	183.204		177.874				163.723	245.933	204.968	204.181	174.264	174.385	188.028	166.757	204.094	208.855
		171.969					198.707	196.233	237.247		198.078	170.473	179.665		213.299				198.396	245.803	212.148	190.844	228.742	189.786	177.717	178.231	178.032	206.096
		189.121					212.225	229.362	204.682		169.682	184.491	180.8		178.844				192.354	202.299	234.553	173.196	190.949	158.72	167.45	180.08	162.985	175.069
		207.937					208.423	203.723	214.158		181.91	211.119	179.487		240.405				226.722	223.686	195.885	214.382	141.267	177.572	161.447	185.432	168.648	181.127
		190.597					195.717	226.256	219.128		178.57	203.931	195.139		223.88				249.898	215.266	217.831	191.669	175.966	172.351	145.786	180.529	175.171	196.722
		211.265					204.9	210.818	217.379		209.296	197.74	173.017		224.111				228.94	246.907	162.855	152.591	228.173	194.365	154.28	198.753	177.792	155.081
		208.452					204.685	213.354	213.862		200.385	195.602	185.648		200.363				219.528	272.596	170.641	160.753	216.985	164.695	158.524	194.841	137.058	214.035
		220.845					205.602	220.258	221.668		179.392	192.865	200.769		214.176				185.101	272.517	171.127	187.455	200.251	185.884	151.002	172.503	170.743	151.487
		211.747					206.199	213.009	212.65		193.543	144.309	209.304		215.482				218.286	254.512	171.035	160.234	193.981	180.989	164.17	193.511	190.432	176.139
		219.729					196.684	248.955			179.751	205.765	188.555		215.656				208.42	246.666	211.97	187.107	188.213	151.815	169.518	162.364	179.513	186.25
		222.815					242.801	200.72			210.923	129.757	187.808		232.537				221.433	214.351	180.992	149.742	205.767	192.858	153.664	157.213	170.747	170.204
		164.597					194.325	233.338			173.142	165.593	197.295		206.228				242.73	235.671	150.283	206.548	211.149	190.276	169.659	194.056	161.335	218.984
		148.253					219.348	241.937			179.778	183.698	188.703		260.911				238.962	197.601	155.242	174.003	222.391	180.569	203.309	198.407	134.525	160.003
		183.413					214.563	201.418			195.355	200.328	200.238		213.074				197.848	216.157	169.479	169.045	199.09	181.227	175.011	167.316	151.476	152.738
		204.973					210.944	215.406			189.624	159.67	176.619		230.816				207.554	228.372	171.08	210.938	189.789	171.266	175.238	202.368	173.566	182.519
		224.267					201.055	231.552			174.157	171.987	221.369		187.001				222.283	193.229	197.528	167.38	226.451	183.346	202.374	163.973	162.779	152.778
		191.097					222.187	195.602			171.487	192.054	214.076		192.354				227.968	255.89	157.813	153.675	165.565	148.773	191.134	175.026	180.215	170.88
		219.394					201.927	233.38			213.192	204.546	163.145		205.567				226.516	233.528	162.5	189.011	194.109	175.16	200.09	208.067	182.464	137.481
		195.369					198.071	228.166			188.626	187.519	185.45						174.656	241.189	154.353	180.71	209.657	173.176	191.846	201.614	205.623	126.59
		190.914					241.537	209.057			193.241	201.437	214.545						195.447	289.461	192.205	198.837	175.756	194.558	170.388	159.425	202.195	175.391
		225.807					192.354	210.278			220.712	203.024	162.241						208.01	229.353	222.167	202.584	192.582	185.803	171.179	182.557	190.974	185.53
		190.784					242.235	243.327			142.955	185.72	210.48						207.358	274.992	184.582	190.465	224.086	175.411	164.981	182.338	191.695	167.544
		185.668					204.668	183.172			171.3	216.596	177.401						221.817	237.816	159.298	157.099	199.288	191.606	165.569	173.107	185.014	156.952
		195.063					215.601	207.966			215.329	180.081	184.029						209.231	180.405	164.158	176.491	258.858	184.912	158.629	215.739	165.455	180.454
		178.101					196.581	220.048			222.458	185.97	163.722						227.242	245.717	243.486	204.832	156.179	208.087	136.473	205.013	174.46	171.759
		213.685					180.544	232.887			207.485	207.397	147.74						180.071	220.702	202.817	159.24	197.292	173.899	151.267	175.657	187.84	170
		220.842					211.806	220.899			190.507	184.888	162.717						197.584	208.751		172.235	217.575	196.383	175.377	198.428	180.347	144.886
		199.907					198.118	218.84			192.169	172.693	144.105						226.295	215.498		194.654	198.417	230.272	176.142	194.022	154.003	185.351
		193.289					225.989	231.225			197.363	182.727	183.007						202.729	233.791		167.943	233.492	199.345	158.667	186.974	174.103	182.495
		189.41					205.532	179.923			202.094	172.812	244.205						192.226	249.347		151.708	209.122	160.312	168.415	171.018		158.204
		212.869					201.802	237.8			170.121	168.434	195.861						177.353	193.226		191.805	195.618	172.557	169.559	135.803		169.779
		213.283					199.97	222.325			192.965	191.131	181.129						224.348	244.25		178.216	182.888	193.436	160.091	172.937		137.928
		201.571					209.709	203.3			186.936	193.881	202.665						255.189	239.344		195.208	197.203	182.86	165.92	194.84		192.599
							203.851	208.694			174.525	224.257	216.996						224.14	252.824		161.802	165.766	182.963	177.526	185.313		155.322
							188.743	240.9			169.846	189.539	189.187						202.124	236.845		171.581	206.495	177.472	143.358	178.344		171.199
							218.993	223.319			181.951	208.445	160.112						201.074	209.347		207.923	182.681	175.559	184.194	193.853		157.686
							188.043	188.993			196.866	201.916	177.614						206.979	246.721		187.561	219.12	170.906	190.675	187.637		154.845
							210.299	209.485			179.078	189.721	158.121						245.691	262.188		216.2	194.897	213.397	168.981	174.181
							192.105	208.201			212.476	187.942	211.993						218.272	247.048		208.312	188.058	186.038	162.286	176.762
							203.84	218.49			195.898	191.991	173.954						222.375	249.54		187.231	225.326	184.691	177.338	185.779
							212.151	221.481			197.952	208.364	186.276						244.935	253.808		168.203	180.747	180.069	158.834	181.927
							222.156	243.364			164.349	190.988	203.492						212.309	248.339		203.335	176.17	190.57	178.637	221.042
							177.321	211.448			164.801	175.847	191.022						220.494	275.772		181.982	195.552	187.011	171.144	185.658
							180.55	232.587			178.356	209.285	164.45						256.27	236.347		204.082	184.391	179.314	236.475	185.559
							195.553	238.383			186.698	206.703	170.145						216.148	233.693		179.805	171.593	204.218	156.552	181.101
							216.408	243.718			158.685	167.389	190.841						242.205	255.591		176.706	180.157	189.228	120.566	160.173
							199.126	202.497			173.948	201.843							251.127	253.317		144.08	176.918	167.194	173.857	199.403
							209.642	215.233			179.358	205.436							241.845	253.362		154.903	218.104	199.482	180.978	140.613
							197.99	228.943			175.225	194.662							203.027	227.13		197.57		201.618	113.508
							205.252	186.451			183.85	223.899							258.508	249.253		191.184		186.962	134.354
							207.749	219.026			181.466	194.982							189.737	228.402		129.659		190.192	171.732
							208.787	267.718			182	203.616							191.216	267.925		202.04		198.563	169.418
							203.9	214.329			194.309	192.046							180.04	252.715		233.019		179.547	158.647
							190.635	215.151			160.685	182							231.145	241.385		168.272		183.003	166.529
							184.011	192.526			169.025	177.439							205.252	245.023		179.424		153.146	162.756
							189.529	167.296			175.602	175.967							217.303	206.867		168.856		163.57	179.059
							201.678	203.33			161.954	201.219							234.436	250.976		178.287		164.295	158.943
							197.159	229.616			150.648	196.561							210.238	225.491		150.411		169.125	173.099
							224.891	180.835			184.567	199.81							185.914	234.599		181.24		180.856	169.736
							201.246	201.457			189.865	197.538							199.279	266.7		200.63		184.107	162.678
							206.475	234.958			184.439	157.446							194.907	215.678		169.277		170.919	166.928
							234.957	215.305			187.12	223.559							156.829	263.778		182.455		206.14	194.552
							197.939	209.836			158.297	201.803							202.121	200.64		221.812		210.219	162.201
							187.2	103.846			191.848	206.975							243.931	228.314		204.672		214.521	152.121
							198.162	250.99			175.852	209.951							270.338	284.145		180.427		169.631	144.076
							232.163	211.698			158.493	182.462							200.684	251.898		210.577		133.645	126.301
							92.195	221.909			167.805	204.025							247.052	223.186		232.486		167.475	177.465
							188.308	225.138			174.959	211.787							200.174	256.122		155.549		196.088	155.467
							209.034	233.464			183.566	174.039							238.866	246.987				178.37	187.735
							211.946	205.762			171.12	207.186							214.148	231.933				213.166	169.408
							209.792	254.719			180.602	237.235							262.781	285.738				180.687	187.053
							213.494	209.019			190.072	227.435							184.216	235.197				166.817	157.552
							200.533	239.279			174.606	199.227							250.337	212.55				178.306	146.577
							164.73	209.467			172.244	172.425							223.887	215.778				173.983	177.628
							204.19	198.423			183.742	200.094							211.787	263.03				178.854	175.571
							202	208.852			174.621	243.908							259.158	240.065				210.568	195.344
							226.818	193.199			154.693	194.281								248.656				173.766	167.582
							253.833	205.083			172.155									211.455				177.564	163.217
							208.279	213.103			196.185									215.413				198.091	175.9
							190.515	238.675			160.286									218.634				148.567
							198.661	216.791			159.118									214.895				172.014
							196.949	228.743			156.558									224.134				168.882
							198.952	227.926			200.439									212.849				168.227
							233.282	242.627			161.164									235.579				155.705
							212.359	181.54			178.914									268.336				195.357
							228.219	203.199			202.441													215.709
							218.949	205.179			178.466													189.035
							203.194	220.253			180.718													208.719
							248.032	227.21			205.913													70.292
							193.551	201.406			196.698													173.349
							233.22	214.347			170.029													173.653
							217.605	240.561			187.992													162.889
							223.721	212.511			175.576													160.775
							195.039	200.664			201.6													167.649
							203.991	227.106			198.691													210.609
							218.833	205.416			183.393													152.597
							215.575	227.163			174.746													189.959
							214.94	205.355			190.826													182.85
							215.021	202.728			184.405													168.057
							220.507	216.864			199.199													195.214
							202	231.106			188.326													207.619
							222.864	215.702			188.119													179.453
							169.434	213.331			182.428													176.969
							236.873	226.142			170.052													189.417
							218.586	195.479			199.641													186.956
							98.02	228.718			169.517													184.459
							210.789	244.375			190.547													125.986
							217.375	215.02			162.361													183.897
							219.676	200.731			188.766													160.522
							219.359	201.572			160.328													187.98
							192.497	226.44			186.51													184.065
							224.85	238.757			178.288													188.85
							196.735	223.547			204.734													183.357
							206.704	231.623			159.917													221.59
							205.949	229.447			166.873													187.024
							231.956	233.739			172.312													177.281
							201.395	219.843			163.63													157.991
							183.163	237.928			210.16													170.887
							204.619	231.995			167.9													173.666
							207.831	233.184			192.976													173.649
							184.23	234.546			196.359													162.2
							200.18	216.888			172.235													175.827
							197.269	221.932			183.221													173.916
							198.726	206.478			169.544													186.85
							211.053	198.04			171.077													196.026
							234.849	199.882			199.175													203.066
							214.961	227.481			165.481													187.625
							222.186	195.673			194.078													198.607
							200.201	223.747			181.858													165.801
							218.172	198.404			170.688													165.872
							236.234	221.958			177.904													170.369
							186.145	209.225			160.582													171.977
							213.531	191.588			204.719													195.54
							215.824	233.386			193.947													177.795
							216.91	214.854			186.812													191.727
							221.65	282.603			189.719													218.623
							194.527	203.716			153.836													172.715
							199.008	219.563			167.334													149.921
							197.342	196.569			202.268													142.58
							224.21	208.665			164.307													180.967
							200	235.848			194.231													213.145
							203.482	252.232			177.73
							227.03	226.927			157.635
							215.291	231.219			205.868
							194.247	186.676			185.249
							216.261	218.224			196.104
							201.282	227.207			178.264
							210.983	215.743			173.567
							212.307	181.463			177.547
							200.935	222.972			175.345
							202.105	221.714			177.652
							216.764	214.182			184.268
							194.398	224.976			181.589
							206.32	217.338			205.806
							209.511	213.915			191.707
							201.802	239.52			160.737
							198.736	230.916			178.197
								214.424			157.064
								204.967			179.586
								239.476			172.289
								216.665			171.919
								213.652			152.21
								227.627			180.171
								194.476			208.854
								225.302			193.32
								215.886			170.507
								201.675			196.382
								211.506			150.659
								204.79			164.158
								243.931			183.759
								215.15			180.887
								220.412			185.74
								235.021			178.124
								224.406			178.718
								202.966			176.632
								195.104			157.621
								207.806			170.772
								239.422			170.858
								211.594			175.362
								213.002			212.623
								204.841			147.462
								209.324			166.199
								222.779			172.152
								210.152			188.411
								195.772
								207.548
								216.87
								200.739
								209.199
								192.592
								238.643
								221.101
								195.783
								207.744
								213.138
								210.359
								214.12
								228.951
								241.057
								195.629
								202.669
								230.032
								224.767
								196.122
								203.522
								215.978
								206.959
								204.778
								206.495
								207.212
								198.134
								231.362
								217.142

## Sheet: Analysis
		Pach/Moli	Arroyo	Arroyo	Arroyo	Cmoro	Surface	Surface	Surface	4 Hybrid	4 Hybrid	Pach/Epi	Pach/Epi	Pach/Epi	Pach/Epi	Japonese	Molino	Molino	Molino	Molino	Pachon	Pachon	Pachon	Pachon	Pachon	Pachon	Tinaja	Tinaja	Tinaja	Tina/Curva	Tina/Curva	Yerb/epi	Toro	Chica (eyes)	Tina/Moli
pxls/mcrn	10.3075	n =	n =	n =	n =	n =	n =	n =	n =	n =	n =	n =	n =	n =	n =	n =	n =	n =	n =	n =	n =	n =	n =	n =	n =	n =	n =	n =	n =	n =	n =	n =	n =	n =	n =
		116	77	15	48	27	240	296	92	75	267	160	129	79	101	49	32	53	159	168	109	151	131	224	162	131	112	120	75	104	105	105	106	112	112
		20.1443				19.2482										18.7831
			arr	arr	arr	cmoro	epi	epi	epi	H4	H4	Hybrid	Hybrid	Hybrid	Hybrid	japa	moli	moli	moli	moli	pach	pach	pach	pach	pach	pach	tina	tina	tina	Tina/Curve	Tina/Curve	Yerb/epi	Toro	Chica (eyes)	Tina/Moli
		35_17male	arroyo#1	arroyo#2	arroyo#3	cmoror-12_3	asty 168 1	asty 168 2	asty 168	asty 61	asty 62	asty 195-1	asty 195-2	asty 195-3	asty 195-4	Japa_3Feb	Molino#1	Molino#2	molino 3	molino 4	pach 163-11	asty 163 1	asty 163 2	asty 163 3	asty 163 4	asty 163 5	asty19tina_1	tina_asty19-11	tina_asty-12	Asty29	Asty29				Asty204
	Mean	207.637	192.902	178.557	169.445	198.4	207.651	216.984	218.78	192.665	181.957	189.672	185.427	203.173	198.714	193.606	209.292	241.94	217.81	237.875	178.724	190.104	193.103	179.378	166.148	179.783	170.991	171.013	172.242	200	185.4	196.4	195.6	167.7	219.3
	StDev	23.2423	22.571	18.2419	21.0608	23.4199	19.4773	18.272	23.7617	43.6015	19.5439	23.4879	19.6322	23.0893	22.1686	21.6703	19.9717	40.8947	24.8831	24.2734	22.4606	24.5914	23.1368	20.4404	18.6775	18.2797	19.2373	18.9989	21.0892	29.05	25.51	23.3	34.37	23.95	24.2
		Pach/Moli	35_17male	116	207.637	23.2423
		Arroyo	arroyo#1	77	192.902	22.571
		Arroyo	arroyo#2	15	178.557	18.2419
		Arroyo	arroyo#3	48	169.445	21.0608
		Cmoro	cmoror-12_3	27	198.4	23.4199
		Surface	asty 168 1	240	207.651	19.4773
		Surface	asty 168 2	296	216.984	18.272
		Surface	asty 168	92	218.78	23.7617
		4 Hybrid	asty 61	75	192.665	43.6015
		4 Hybrid	asty 62	267	181.957	19.5439
		Pach/Epi	asty 195-1	160	189.672	23.4879
		Pach/Epi	asty 195-2	129	185.427	19.6322
		Pach/Epi	asty 195-3	79	203.173	23.0893
		Pach/Epi	asty 195-4	101	198.714	22.1686
		Japonese	Japa_3Feb	49	193.606	21.6703
		Molino	Molino#1	32	209.292	19.9717
		Molino	Molino#2	53	241.94	40.8947
		Molino	molino 3	159	217.81	24.8831
		Molino	molino 4	168	237.875	24.2734
		Pachon	pach 163-11	109	178.724	22.4606
		Pachon	asty 163 1	151	190.104	24.5914
		Pachon	asty 163 2	131	193.103	23.1368
		Pachon	asty 163 3	224	179.378	20.4404
		Pachon	asty 163 4	162	166.148	18.6775
		Pachon	asty 163 5	131	179.783	18.2797
		Tinaja	asty19tina_1	112	170.991	19.2373
		Tinaja	tina_asty19-11	120	171.013	18.9989
		Tinaja	tina_asty-12	75	172.242	21.0892
		Tina/Curva	Asty29	104	200	29.05
		Tina/Curva	Asty29	105	185.4	25.51
		Yerb/epi		105	196.4	23.3
		Toro		106	195.6	34.37
		Chica (eyes)		112	167.7	23.95
		Tina/Moli	Asty204	112	219.3	24.2

## Sheet: Analysis 2
pxls/mcrn	10.3075
							He			overall r =	-0.224758
		Surface	asty 168 1	240	207.651	19.4773	0.83		5.97509			1		207.651	1		-0.831525
		Surface	asty 168 2	296	216.984	18.272	0.83					1		216.984	1		29
		Surface	asty 168	92	218.78	23.7617	0.83					1		218.78	1	p =
		Molino	Molino#1	32	209.292	19.9717	0.4		15.6971			1		209.292	1		r =	0.83152
		Molino	Molino#2	53	241.94	40.8947	0.4					1		241.94	1		n =	29
		Molino	molino 3	159	217.81	24.8831	0.4					1		217.81	1		t =	7.77812
		Molino	molino 4	168	237.875	24.2734	0.4			r=	-0.486128	1		237.875	1		p =	2.30285e-08
		Cmoro	cmoror-12_3	27	198.4	23.4199	0.58	218.592				1		198.4	1
		Arroyo	arroyo#1	77	192.902	22.571	0.53		9.68734			3		192.902	3
		Arroyo	arroyo#2	15	178.557	18.2419	0.53					3		178.557	3
		Arroyo	arroyo#3	48	169.445	21.0608	0.53					3		169.445	3
		Pachon	pach 163-11	109	178.724	22.4606	0.48		9.58119			3		178.724	3
		Pachon	asty 163 1	151	190.104	24.5914	0.48					3		190.104	3
		Pachon	asty 163 2	131	193.103	23.1368	0.48					3		193.103	3
		Pachon	asty 163 3	224	179.378	20.4404	0.48					3		179.378	3
		Pachon	asty 163 4	162	166.148	18.6775	0.48					3		166.148	3
		Pachon	asty 163 5	131	179.783	18.2797	0.48					3		179.783	3
		Tinaja	asty19tina_1	112	170.991	19.2373	0.56		0.716187			3		170.991	3
		Tinaja	tina_asty19-11	120	171.013	18.9989	0.56					3		171.013	3
		Tinaja	tina_asty-12	75	172.242	21.0892	0.56			r=	0.393574	3		172.242	3
		Toro		106	195.6	34.37	0.6					3		195.6	3
		Chica (eyes)		112	167.7	23.95	0.64	178.978				3		167.7	3
	old/new	Yerb/epi		105	196.4	23.3						2		196.4	2
	old/new	Tina/Moli	Asty204	112	219.3	24.2						2		219.3	2
	old/new	Pach/Moli	35_17male	116	207.637	23.2423						2		207.637	2
	old/new	Pach/Epi	asty 195-1	160	189.672	23.4879			8.13139			2		189.672	2
	old/new	Pach/Epi	asty 195-2	129	185.427	19.6322						2		185.427	2
	old/new	Pach/Epi	asty 195-3	79	203.173	23.0893						2		203.173	2
	old/new	Pach/Epi	asty 195-4	101	198.714	22.1686		200.046				2		198.714	2
	old/old	Tina/Curva	Asty29	104	200	29.05
	old/old	Tina/Curva	Asty29	105	185.4	25.51		192.7
		4 Hybrid	asty 61	75	192.665	43.6015
		4 Hybrid	asty 62	267	181.957	19.5439		187.311
pxls/mcrn	10.3075				Avg (μ)	Stdev(μ)
		Surface	asty 168 1	240	20.1457	1.88963	0.83		0.579686			1		207.651	1		-0.831525
		Surface	asty 168 2	296	21.0512	1.7727	0.83					1		216.984	1		29
		Surface	asty 168	92	21.2254	2.30529	0.83					1		218.78	1	p =
		Molino	Molino#1	32	20.3049	1.9376	0.4		1.52289			1		209.292	1		r =	0.83152
		Molino	Molino#2	53	23.4724	3.96749	0.4					1		241.94	1		n =	29
		Molino	molino 3	159	21.1313	2.41408	0.4					1		217.81	1		t =	7.77812
		Molino	molino 4	168	23.0779	2.35494	0.4			r=	-0.486128	1		237.875	1		p =	2.30285e-08
		Cmoro	cmoror-12_3	27	19.2482	2.27213	0.58	21.2071				1		198.4	1
		Arroyo	arroyo#1	77	18.7148	2.18978	0.53		0.939838			3		192.902	3
		Arroyo	arroyo#2	15	17.3231	1.76978	0.53					3		178.557	3
		Arroyo	arroyo#3	48	16.4391	2.04326	0.53					3		169.445	3
		Pachon	pach 163-11	109	17.3392	2.17907	0.48		0.929539			3		178.724	3
		Pachon	asty 163 1	151	18.4434	2.38578	0.48					3		190.104	3
		Pachon	asty 163 2	131	18.7343	2.24466	0.48					3		193.103	3
		Pachon	asty 163 3	224	17.4028	1.98306	0.48					3		179.378	3
		Pachon	asty 163 4	162	16.1192	1.81203	0.48					3		166.148	3
		Pachon	asty 163 5	131	17.442	1.77344	0.48					3		179.783	3
		Tinaja	asty19tina_1	112	16.5891	1.86635	0.56		0.0694824			3		170.991	3
		Tinaja	tina_asty19-11	120	16.5912	1.84322	0.56					3		171.013	3
		Tinaja	tina_asty-12	75	16.7105	2.04601	0.56			r=	0.393574	3		172.242	3
		Toro		106	18.9765	3.33448	0.6					3		195.6	3
		Chica (eyes)		112	16.2698	2.32356	0.64	17.3639				3		167.7	3
	old/new	Yerb/epi		105	19.0542	2.2605						2		196.4	2
	old/new	Tina/Moli	Asty204	112	21.2758	2.34781						2		219.3	2
	old/new	Pach/Moli	35_17male	116	20.1443	2.2549						2		207.637	2
	old/new	Pach/Epi	asty 195-1	160	18.4014	2.27873			0.788884			2		189.672	2
	old/new	Pach/Epi	asty 195-2	129	17.9896	1.90466						2		185.427	2
	old/new	Pach/Epi	asty 195-3	79	19.7112	2.24005						2		203.173	2
	old/new	Pach/Epi	asty 195-4	101	19.2787	2.15074		19.4079				2		198.714	2
	old/old	Tina/Curva	Asty29	104	19.4034	2.81835
	old/old	Tina/Curva	Asty29	105	17.987	2.47491		18.6952
		4 Hybrid	asty 61	75	18.6918	4.23009
		4 Hybrid	asty 62	267	17.653	1.89609		18.1724

## Sheet: Analysis 3
pxls/mcrn	10.3075			n =	Avg (μ)	Stdev(μ)	CV
	New	Surface	asty 168 1	240	20.1457	1.88963	9.37985	0.83		Overall r	-0.0596291	1		20.1457	1		-0.831525
		Surface	asty 168 2	296	21.0512	1.7727	8.42089	0.83				1		21.0512	1		29
		Surface	asty 168	92	21.2254	2.30529	10.861	0.83				1		21.2254	1	p =
		Molino	Molino 1	32	20.3049	1.9376	9.54248	0.4				1		20.3049	1		r =	0.83152
		Molino	Molino 2	53	23.4724	3.96749	16.9028	0.4				1		23.4724	1		n =	29
		Molino	molino 3	159	21.1313	2.41408	11.4242	0.4				1		21.1313	1		t =	7.77812
		Molino	molino 4	168	23.0779	2.35494	10.2043	0.4				1		23.0779	1		p =	2.30285e-08
		Cmoro	Cmoro	27	19.2482	2.27213	11.8044	0.58	21.2071	r=	-0.468078	1		19.2482	1
	Old	Arroyo	arroyo 1	77	18.7148	2.18978	11.7008	0.53				3		18.7148	3
		Arroyo	arroyo 2	15	17.3231	1.76978	10.2163	0.53				3		17.3231	3
		Arroyo	arroyo 3	48	16.4391	2.04326	12.4293	0.53				3		16.4391	3
		Pachon	pach 163-11	109	17.3392	2.17907	12.5673	0.48				3		17.3392	3
		Pachon	asty 163 1	151	18.4434	2.38578	12.9357	0.48				3		18.4434	3
		Pachon	asty 163 2	131	18.7343	2.24466	11.9815	0.48				3		18.7343	3
		Pachon	asty 163 3	224	17.4028	1.98306	11.3951	0.48				3		17.4028	3
		Pachon	asty 163 4	162	16.1192	1.81203	11.2415	0.48				3		16.1192	3
		Pachon	asty 163 5	131	17.442	1.77344	10.1676	0.48				3		17.442	3
		Tinaja	asty19tina_1	112	16.5891	1.86635	11.2505	0.56				3		16.5891	3
		Tinaja	tina_asty19-11	120	16.5912	1.84322	11.1096	0.56				3		16.5912	3
		Tinaja	tina_asty-12	75	16.7105	2.04601	12.2439	0.56				3		16.7105	3
		Toro		106	18.9765	3.33448	17.5716	0.6				3		18.9765	3
		Chica (eyes)		112	16.2698	2.32356	14.2815	0.64	17.3639	r=	0.548076	3		16.2698	3
										r =	0.548076
										n =	14
										t =	2.26988
										p =	0.0424473
	old/new	Yerb/epi		105	19.0542	2.2605	11.8635	0.861				2		19.0542	2
	old/new	Tina/Moli	Asty204	112	21.2758	2.34781	11.0351	0.906				2		21.2758	2
	old/new	Pach/Moli	35_17male	116	20.1443	2.2549	11.1937	0.846				2		20.1443	2
	old/new	Pach/Epi	asty 195-1	160	18.4014	2.27873	12.3835	0.873				2		18.4014	2
	old/new	Pach/Epi	asty 195-2	129	17.9896	1.90466	10.5876	0.873				2		17.9896	2
	old/new	Pach/Epi	asty 195-3	79	19.7112	2.24005	11.3643	0.873				2		19.7112	2
	old/new	Pach/Epi	asty 195-4	101	19.2787	2.15074	11.156	0.873	19.4079	r=	-0.346287	2		19.2787	2
	old/old	Tina/Curva	Asty29	104	19.4034	2.81835	14.525	0.582						19.4034
	old/old	Tina/Curva	Asty29	105	17.987	2.47491	13.7594	0.582	18.6952					17.987
	3Old/1New	4 Hybrid	asty 61	75	18.6918	4.23009	22.6307	0.791						18.6918
	3Old/1New	4 Hybrid	asty 62	267	17.653	1.89609	10.7409	0.791	18.1724					17.653

[truncated: 4 more sheets: Sheet4, Sheet5, Sheet6, Final Stats]
