# Supplementary material for: Sperm swimming behaviors are correlated with sperm haploid genetic variability in the Mexican tetra, Astyanax mexicanus
Source: PLoS One. 2019 Jun 26;14(6):e0218538. doi: 10.1371/journal.pone.0218538 (PMC6594619; doi:10.1371/journal.pone.0218538)
Supplement: S3 Table — (XLSX) [file pone.0218538.s003.xlsx]

## Sheet: raw
	vcl	vap	vsl	lin	wob	prog	bcf		%motility	vcl	vap	vsl	lin	wob	prog	bcf	n
asty 195 2b2 B	91.1855	43.3855	41.6729	0.960527	0.475793	38.7993	50		0.754717	66.1685	28.0621	24.8674	0.886158	0.4241	880.768	54.8116	53
	14.6431	7.34711	7.09825	0.966128	0.501745	38.3704	52.0833
	17.4558	10.3854	10.1044	0.972941	0.594953	41.5556	47.9167			0.41843
	176.732	13.0784	9.26673	0.708549	0.0740015	33.954	76.0417			0.198607
	128.694	7.78375	5.97019	0.767007	0.0604826	30.4249	76.0417			86
	37.7064	7.59024	6.13271	0.807974	0.201298	37.1684	71.875			83
	87.805	6.24729	1.11449	0.178396	0.0711497	9.86258	66.6667			11103
	27.288	8.87841	8.57613	0.965953	0.32536	37.3053	65.2632
	115.548	72.4112	36.7299	0.50724	0.626675	27.5922	62.5
	14.5158	9.20497	8.99057	0.976708	0.634134	38.5641	51.0638
	18.7465	12.8267	12.5684	0.979863	0.684219	40.7686	40.625
	78.488	37.5764	36.804	0.979444	0.478754	39.873	64.5833
	86.427	12.2266	5.50377	0.450146	0.141468	28.2457	75
	141.793	73.8803	70.2876	0.951371	0.521042	41.9956	68.75
	93.8149	73.9946	69.6297	0.94101	0.788729	18.6445	42.5926
	59.4414	9.76273	7.96068	0.815415	0.164241	37.7943	73.9583
	90.6371	20.2808	10.0153	0.493833	0.223759	28.2656	69.7917
	49.0405	21.8515	19.1942	0.878394	0.445581	52.8202	47.9167
	85.5277	45.3344	44.4795	0.981142	0.530055	39.163	56.25
	86.3924	31.4377	30.3715	0.966085	0.363894	37.5574	71.875
	92.5338	40.394	37.5908	0.930603	0.436533	38.9418	65.625
	90.4623	30.8622	26.3385	0.853424	0.341161	35.8561	71.875
	55.3719	36.5261	36.0255	0.986294	0.65965	40.0217	51.0417
	16.7128	10.7084	10.5079	0.98128	0.64073	33.7428	54.1667
	24.2605	14.4097	13.7935	0.957237	0.593958	30.4125	45.9459
	132.55	59.617	55.6643	0.933697	0.449771	28.026	61.1111
	103.722	38.8168	38.1428	0.982637	0.37424	40.2099	44.7917
	82.3905	48.9473	48.1811	0.984348	0.594089	39.5844	58.3333
	16.5373	10.588	10.3958	0.981847	0.640251	40.1604	45.8333
	16.8186	11.2987	11.0899	0.981521	0.671799	40.8209	36.8421
	29.9966	21.3957	21.0043	0.981705	0.713271	39.9623	50.5263
	16.3835	9.84638	9.64873	0.979927	0.600993	40.8854	57.8947
	124.181	105.377	97.1843	0.922251	0.848577	6.61828	3.44828
	17.4872	12.4977	12.2907	0.983436	0.714677	40.331	55.7895
	86.1532	47.6498	39.8545	0.836405	0.553083	33.2607	56.25
	60.3032	7.94905	5.07617	0.638588	0.131818	14.6168	71.875
	20.8736	17.4421	17.0492	0.97747	0.835606	40.9546	36.4583
	18.0807	12.8641	12.61	0.980248	0.711482	39.7016	50
	63.9737	41.5646	40.5502	0.975594	0.649714	20.0335	43.8597
	76.0657	18.2431	9.22731	0.505797	0.239833	0.505797	0
	93.141	51.0971	49.8261	0.975125	0.548599	40.387	63.5417		0.549383	79.5043	41.8572	38.8456	0.928051	0.526478	1378.08	55.6967	162
	89.0558	53.4145	51.7612	0.969047	0.599787	18.1019	53.8462
	68.8725	54.4232	50.7927	0.93329	0.790203	6.96392	16.6667
	77.1304	21.4812	16.5155	0.768837	0.278505	18.3871	59.375
	58.8356	30.1524	29.2673	0.970644	0.512486	38.133	50
	71.1995	42.2247	41.2299	0.97644	0.593048	39.1524	54.1667
	83.9054	39.0719	35.6713	0.912966	0.465666	5.54536	29.6296
	82.9398	54.1122	47.4547	0.876968	0.652428	37.2303	63.5417
	42.3499	14.4505	10.9552	0.758118	0.341217	51.461	38.7097
	144.584	81.7912	62.2717	0.761349	0.565698	34.6559	64.5833
	101.706	7.19417	1.44453	0.200792	0.0707346	2.77684	60.2941
	74.551	35.9667	35.1657	0.97773	0.482444	39.0945	54.1667
	68.7766	51.4001	50.2598	0.977816	0.747349	39.4379	55.2083
	72.6761	39.4162	38.671	0.981093	0.542355	39.7572	65.625
	70.9104	42.5366	41.6761	0.979768	0.599864	39.5418	63.5417
	84.2744	45.0579	41.2582	0.915671	0.534657	37.9725	65.625
	82.8548	43.2235	42.4816	0.982834	0.521678	39.9388	63.5417
	65.3686	43.0675	42.4391	0.98541	0.65884	39.8292	45.8333
	77.2895	45.1378	44.5164	0.986234	0.58401	39.8653	59.375
	63.02	38.9407	38.2702	0.982781	0.617911	40.7577	51.0417
	87.1752	16.4549	6.28412	0.381899	0.188757	16.5412	50
	33.7859	12.1945	4.83603	0.396576	0.360934	23.2145	69.7917
	36.2262	6.56722	2.81469	0.428596	0.181284	23.735	72.9167
	109.518	56.8062	55.6109	0.978959	0.518693	40.477	65.625
	96.4465	48.6271	47.6896	0.98072	0.504187	40.0724	68.75
	62.3362	16.8372	14.5105	0.861811	0.270103	41.4621	57.2917
	59.923	20.5417	7.73841	0.376717	0.342802	21.8312	66.6667
	157.596	96.9573	84.9288	0.87594	0.615226	35.4955	83.3333
	71.3862	43.0841	42.1898	0.979242	0.603536	40.3769	45.8333
	79.0663	45.1331	42.9745	0.952172	0.570825	14.5303	37.7778
	20.897	7.98124	7.30898	0.915771	0.381932	8.54133	32.2581
	59.5235	48.454	47.6074	0.982527	0.814031	39.7271	54.1667
	67.0536	10.943	3.58944	0.328012	0.163198	16.4268	71.875
	118.032	63.1075	58.5434	0.927677	0.534667	38.6129	63.5417
	70.1913	40.6706	39.8355	0.979467	0.579425	39.8446	59.375
	71.6902	42.7489	41.1373	0.962301	0.5963	40.3509	37.5
	85.6419	48.4419	47.5577	0.981747	0.565633	39.3655	60.4167
	131.896	52.7763	46.2297	0.875956	0.400136	37.109	56.25
	64.5059	57.5242	56.0878	0.975029	0.891766	39.6221	34.375
	106.736	47.4911	46.5525	0.980237	0.444941	39.8414	68.75
	39.6929	14.2757	4.21537	0.295284	0.359653	15.7568	48.9583
	29.8447	18.0962	17.0746	0.943547	0.606345	51.5601	46.3158
	62.0203	7.65144	5.0125	0.655105	0.12337	23.9783	77.0833
	65.9632	43.003	42.2848	0.9833	0.651925	39.9134	65.625
	111.82	58.1791	56.2115	0.96618	0.520294	39.3748	68.75
	75.0738	40.0908	39.0963	0.975194	0.534018	39.0275	57.2917
	116.901	65.7339	63.5324	0.966509	0.562302	37.5256	72.9167
	67.3968	37.4174	36.3576	0.971676	0.555181	39.4388	57.2917
	62.1449	54.4919	53.6044	0.983713	0.876852	39.871	31.25
	124.917	79.9769	77.6764	0.971235	0.640238	42.1082	60.4167
	93.9848	50.413	40.2356	0.79812	0.536395	37.4687	53.125
	87.1066	41.7514	40.63	0.973141	0.479314	39.9526	60.4167
	82.6172	35.386	33.9838	0.960373	0.428313	39.7989	60.4167
	81.3331	45.656	39.8592	0.873034	0.561346	36.55	65.625
	77.8777	45.0116	44.0477	0.978586	0.577978	39.9981	56.25
	86.4454	41.0749	39.9664	0.973013	0.475154	39.6338	62.5
	106.414	43.0219	40.6518	0.94491	0.404288	36.9631	69.7917
	97.677	57.0191	53.9318	0.945856	0.583751	36.7367	70.8333
	83.312	41.9875	37.7034	0.897968	0.503979	34.4232	60.4167
	69.4526	45.8493	34.1174	0.744121	0.660153	1.46682	10.5263
	64.8105	55.1408	50.8737	0.922614	0.850801	43.6274	38.5417
	64.6245	42.163	41.4004	0.981911	0.652432	40.0931	56.25
	17.3053	6.18841	5.86422	0.947615	0.357601	43.849	64.5161
	46.1382	21.889	21.1455	0.966034	0.474422	39.4163	60.4167
	60.9827	20.9912	20.5861	0.980701	0.344216	40.2703	80.2083
	61.6372	38.3473	37.7435	0.984255	0.622145	39.9556	65.625
	116.589	60.7654	54.979	0.904774	0.521193	37.8412	70.8333
	137.136	66.796	65.0181	0.973383	0.487078	40.5812	68.75
	42.61	8.63732	6.70993	0.776854	0.202707	54.4703	65.625
	81.5336	34.813	33.7516	0.969512	0.426978	40.3939	62.5
	69.2753	40.7703	40.1661	0.985181	0.588526	40.315	67.7083
	75.7067	41.1985	40.1529	0.974623	0.544185	39.3903	57.2917
	84.917	46.8084	45.784	0.978117	0.551225	38.9912	47.9167
	57.1417	52.1202	50.9778	0.978081	0.912123	39.769	31.25
	135.499	57.1322	54.7428	0.958178	0.421644	37.2221	80
	77.333	33.9367	33.261	0.98009	0.438839	34.7023	60.4651
	69.4444	41.1101	40.0239	0.973579	0.591986	32.5896	55.5556
	132.33	75.4281	66.9684	0.887844	0.570002	10.2484	35.1351
	66.6773	40.2189	38.7361	0.963133	0.603187	13.1345	41.8605
	157.498	77.6044	75.2611	0.969804	0.492732	26.6812	70.4225
	62.9873	8.16465	4.36483	0.534602	0.129624	16.9559	56.25
	66.7468	47.3348	45.7677	0.966893	0.709169	20.138	37.2881
	76.3363	64.1581	59.2666	0.923759	0.840467	20.9637	25
	74.3733	39.9745	38.9021	0.973171	0.537485	19.3891	49.0909
	39.6104	15.2831	14.7046	0.962146	0.385837	16.6718	43.4783
	77.2553	47.4345	45.7821	0.965164	0.613997	14.5221	52.1739
	66.4675	43.0452	40.8119	0.948116	0.647612	12.9972	47.6191
	105.85	55.3576	52.7645	0.953157	0.522982	11.4231	43.5897
	102.001	58.8911	54.6027	0.92718	0.57736	6.42009	31.0345
pachon n3 a194 A	117.195	57.8901	56.4887	0.975792	0.493965	29.9757	61.3333		0.507692	74.0995	42.3992	40.0002	0.94342	0.572192	1489.1	57.9514	65
	68.1496	42.49	41.6433	0.980073	0.623482	39.3288	52.0833
	107.996	58.5231	48.8819	0.835258	0.541899	40.9899	65.625
	84.8892	58.7461	56.4743	0.961329	0.692032	40.479	64.5833
	106.667	52.9584	45.7351	0.863603	0.496483	37.9106	61.4583
	93.7415	58.4013	54.965	0.941162	0.623003	28.1066	56.25
	56.5003	35.1747	34.1559	0.971037	0.622558	39.2513	59.375
	89.5234	58.1059	49.7017	0.855364	0.649058	36.1516	68.75
	101.118	52.4826	50.5459	0.963097	0.519024	39.3179	66.6667
	49.1136	27.7566	25.7109	0.926297	0.565151	25.5382	36.3636
	39.5711	25.3506	24.6333	0.971707	0.640634	40.1443	61.4583
	62.8393	37.0601	36.4242	0.982843	0.58976	39.5461	63.5417
	64.0686	43.7903	42.993	0.981792	0.683491	41.4068	63.5417
	74.4892	40.5256	30.339	0.748637	0.544047	36.7591	50
	83.5217	44.6354	42.5312	0.952858	0.534417	39.0976	55.2083
	80.8331	40.1887	36.8567	0.917089	0.497181	21.4515	55.7377
	43.8953	26.9288	25.8763	0.960916	0.613478	37.6278	65.625
	110.605	53.3774	52.0171	0.974516	0.482596	42.4691	55.2083
	50.645	34.5549	33.9388	0.98217	0.682297	39.3297	62.5
	43.5026	20.6597	20.1769	0.97663	0.474907	39.5323	67.7083
	77.2065	39.5827	37.4346	0.945732	0.512685	38.4632	79.1667
	86.7707	47.0324	45.312	0.963421	0.542031	39.4513	73.9583
	64.0311	30.3012	29.2435	0.965094	0.473226	40.0709	66.6667
	59.7925	38.1114	37.4636	0.983003	0.637393	40.0234	61.4583
	80.2601	59.6358	56.5835	0.948817	0.743031	38.7787	64.5833
	66.3464	47.2606	46.1785	0.977103	0.712332	24.0367	55.5556
	57.9671	48.4092	47.7936	0.987283	0.835116	39.7214	47.9167
	66.7108	53.3364	50.8937	0.954202	0.799518	40.2233	58.3333
	52.4731	29.8103	29.3181	0.983491	0.568106	31.9702	63.75
	43.2386	8.86456	7.01098	0.7909	0.205015	2.09446	15
	105.503	64.6202	62.7033	0.970336	0.612498	22.2664	54.8387
	115.189	56.6046	54.4435	0.961821	0.491405	20.1991	50.8772
	40.9306	6.00344	5.53947	0.922716	0.146674	2.79716	27.2727
	65.1914	31.5453	30.723	0.973932	0.483888	42.2336	59.375		0.416667	69.54	43.5708	41.4661	0.951694	0.626557	1692.21	63.3356	48
	57.926	23.3663	22.7347	0.972972	0.403381	40.947	71.875
	64.9253	35.1199	34.1877	0.973457	0.540928	39.7536	46.875
	74.6285	42.1519	41.2712	0.979107	0.564823	40.3642	64.5833
	62.2131	43.1674	42.3148	0.980248	0.693864	27.3378	59.4203
	68.3846	53.9487	53.01	0.982599	0.788902	40.6704	62.5
	98.6164	55.2825	43.3171	0.783558	0.560581	35.4728	62.5
	81.8605	44.1435	38.7464	0.877736	0.539253	37.4292	80.2083
	93.5116	59.1294	57.4628	0.971815	0.632321	38.8429	62.5
	53.4768	40.7289	39.9673	0.981303	0.761617	39.7738	51.0417
	73.7948	57.7802	55.957	0.968445	0.782985	39.6043	53.125
	64.896	44.5801	43.6253	0.978584	0.686946	39.9683	68.75
	86.7744	52.5263	47.1419	0.897492	0.605321	38.5139	72.9167
	94.216	55.8295	54.3653	0.973774	0.592569	39.5507	69.7917
	59.9577	47.2022	46.4681	0.984449	0.787258	40.0536	54.1667
	31.5959	11.6975	11.2173	0.958948	0.370223	41.0753	61.4583
	59.5838	38.7348	35.8141	0.924597	0.650089	38.5159	70.8333
	47.7992	30.1971	29.7222	0.984274	0.631749	39.5215	69.7917
	79.0672	55.0296	52.8101	0.959665	0.695986	39.832	63.5417
	72.3797	49.2542	48.4646	0.983969	0.680497	40.6808	61.4583
asty 195 2b2 D	135.888	6.76823	2.33111	0.344419	0.0498073	16.2512	78.125		0.391753	77.5292	40.7493	37.0115	0.908274	0.525599	1392.3	55.9186	97
	74.8387	46.4979	45.784	0.984648	0.621308	40.1349	60.4167
	78.3667	56.9367	56.0039	0.983617	0.726542	40.3937	48.9583
	46.3893	17.6597	16.7763	0.949975	0.380685	7.61278	30
	85.0484	57.1025	56.2223	0.984585	0.671412	39.7426	59.375
	86.3756	51.5017	50.6496	0.983454	0.596253	40.4053	54.1667
	63.1211	45.992	45.0036	0.978509	0.728631	40.0606	56.25
	88.5107	34.3179	32.8882	0.958341	0.387726	39.4852	66.6667
	81.3239	43.1892	23.2903	0.539263	0.531077	28.1096	54.1667
	75.6652	48.3392	47.4099	0.980775	0.638857	29.2161	55.4054
	83.2201	47.6036	45.7443	0.960942	0.572021	17.0568	46
	82.7738	59.0577	58.1777	0.9851	0.713483	40.0945	59.375
	78.3301	44.2405	43.544	0.984258	0.564796	40.1266	58.3333
	64.0338	47.852	46.8726	0.979532	0.747293	39.7159	36.4583
	148.774	61.0145	33.2485	0.544927	0.410117	30.3582	80.2083
	67.9294	62.1136	60.7961	0.978789	0.914385	29.5574	38.6667
	68.1778	53.2646	52.0518	0.97723	0.78126	39.779	57.2917
	65.3973	31.9987	31.3586	0.979996	0.489298	39.4044	56.25
	133.574	61.0152	42.6659	0.699267	0.45679	34.0344	80.2083
	33.2509	8.99194	7.42416	0.825646	0.270427	31.3543	36.4583
	85.6511	51.2425	50.2232	0.980108	0.59827	39.6975	59.375
	71.3182	54.3682	53.4193	0.982548	0.762332	39.9967	44.7917
	96.3183	24.6895	5.87865	0.238103	0.256333	11.2869	67.7083
	61.4512	50.6123	49.5131	0.978281	0.823618	39.5746	31.25
	79.5795	51.1232	50.3165	0.984221	0.642417	39.6985	57.2917
	72.0343	45.3854	44.2705	0.975436	0.630052	40.4622	61.0526
	75.5297	44.5227	43.9228	0.986527	0.589472	40.0246	61.4583
	67.0786	43.8266	43.0683	0.982697	0.653362	39.8302	59.375
	67.1838	27.2574	21.3428	0.783007	0.405714	47.7587	62.5
	42.27	20.1195	18.9946	0.944088	0.475976	38.8166	58.3333
	70.5283	6.3461	3.37893	0.532441	0.0899795	16.5458	72.9167
	76.4162	44.4976	42.8389	0.962725	0.582305	38.4207	51.0417
	80.7603	55.3291	54.3042	0.981478	0.685102	39.7481	47.9167
	67.8669	10.1574	5.45407	0.536955	0.149667	17.6965	59.375
	43.1132	6.68875	2.22089	0.332033	0.155144	17.204	73.9583
	93.3961	28.1108	25.4356	0.904834	0.300985	30.6561	60.7595
	66.5052	50.0638	47.7188	0.953159	0.75278	10.4357	48.6486
	88.1204	48.6754	45.8943	0.942864	0.552373	7.8276	34.375
	86.9303	46.5352	45.3662	0.97488	0.535316	28.1547	60		0.302885	84.9462	35.386	31.5814	0.892482	0.41657	937.313	49.3571	208
	78.7759	24.2674	14.6945	0.605523	0.308056	11.2477	30
	61.675	15.4571	12.7767	0.826595	0.250621	52.4242	59.375
	72.8652	39.4515	38.6225	0.978988	0.541431	39.8287	61.4583
	93.5593	42.8233	41.1697	0.961387	0.457713	39.6631	55.2083
	68.7883	53.4248	52.4173	0.981142	0.776655	39.0976	45.8333
	47.4858	6.49236	4.28201	0.659547	0.136722	9.97119	28
	107.574	11.6919	8.61533	0.736862	0.108688	31.3411	58.3333
	103.986	59.306	58.1136	0.979895	0.570327	40.9877	52.0833
	194.785	97.9888	86.4555	0.882299	0.503061	37.2705	66.6667
	98.6547	69.6829	66.5634	0.955234	0.706331	9.30768	38.8889
	68.3926	6.10433	1.75579	0.28763	0.0892542	17.9228	55.2083
	81.3152	53.192	26.4159	0.496614	0.654146	0.496614	5.88235
	66.4493	39.1467	38.3343	0.979248	0.589121	40.2985	50
	83.9272	36.9274	36.1074	0.977796	0.439993	39.4682	60.4167
	83.8165	53.0134	25.0691	0.472882	0.632494	0.472882	5.88235
	80.5349	46.2118	45.1894	0.977876	0.573811	24.9494	51.5152
	69.3426	21.0416	20.5545	0.97685	0.303444	37.5248	70.8333
	40.7917	9.76263	9.25014	0.947505	0.239329	38.7628	71.579
	75.2716	28.7749	20.7357	0.720617	0.382281	32.7877	38.5417
	49.1746	32.4277	30.9492	0.954404	0.659441	39.3554	40.625
	177.691	81.8178	79.8281	0.975681	0.460449	39.6355	57.2917
	143.399	39.9058	32.5638	0.816018	0.278285	35.6086	75
	126.367	61.96	57.9478	0.935245	0.490318	40.9372	59.375
	32.8587	7.86403	6.27045	0.797358	0.239329	30.9886	47.9167
	108.716	35.6365	32.1259	0.90149	0.327795	37.9443	68.75
	90.7845	47.541	45.5287	0.957672	0.523669	12.5227	46.3415
	31.8704	17.936	17.486	0.974911	0.56278	15.0187	50
	75.0984	18.5072	12.4008	0.670055	0.246439	30.6375	55.2083
	66.4536	15.0239	5.89411	0.392316	0.22608	8.17257	40.3226
	119.095	46.1896	42.5473	0.921145	0.387838	9.00513	26.4706
	21.0622	6.97314	6.44873	0.924795	0.331074	39.1155	62.5
	76.8197	18.2223	17.4415	0.95715	0.237209	36.3108	76.0417
	79.7989	50.9233	50.0071	0.982009	0.638145	40.4248	63.5417
	81.1452	14.2611	7.96066	0.558206	0.175748	30.5008	76.0417
	70.9707	20.4361	19.3959	0.9491	0.287951	39.7613	58.3333
	112.552	11.9469	10.1363	0.848442	0.106146	2.75862	22.7273
	93.2466	8.32075	6.86456	0.824993	0.0892338	51.3279	68.75
	72.672	40.075	39.3604	0.982168	0.551451	40.2666	54.1667
	134.201	55.9401	54.818	0.97994	0.416838	39.6915	71.875
	42.5597	12.8427	12.3371	0.960627	0.301758	34.3125	68.75
	73.7902	50.5008	49.2113	0.974467	0.684383	40.358	51.0417
	34.4028	9.17807	6.92811	0.754854	0.266783	34.5923	51.0417
	53.5043	16.1813	15.5882	0.96335	0.302429	38.3847	71.875
	80.3791	53.9855	53.1238	0.984039	0.671636	39.7262	59.375
	122.122	9.77426	7.31445	0.748339	0.080037	32.9358	78.125
	134.783	51.5511	50.1581	0.972978	0.382475	38.9918	78.125
	164.71	82.4932	80.1485	0.971576	0.500839	23.7865	51.5625
	124.894	14.4543	9.2679	0.641186	0.115733	3.72325	17.8571
	71.5963	26.426	24.713	0.935179	0.369097	27.1412	65.7534
	70.3642	37.0716	36.3273	0.979923	0.526852	25.8727	50
	86.6566	52.6715	51.5554	0.978809	0.607819	25.0802	53.7313
	85.9679	49.0261	46.5782	0.950069	0.570284	9.25338	40
	72.79	52.6891	40.8211	0.774753	0.723851	18.4586	42.1053
	89.4914	64.5348	61.9918	0.960595	0.721129	19.3257	41.8182
	62.6605	53.5409	51.7337	0.966246	0.85446	13.2829	23.2558
	107.512	7.75322	6.24665	0.805684	0.0721151	8.58366	44.1176
	70.9405	20.482	18.2928	0.893114	0.288721	8.67071	21.875
	39.3745	6.36693	4.89651	0.769055	0.161702	5.73508	23.3333
	43.1703	17.581	14.5458	0.827361	0.407247	5.62798	23.0769
	95.6889	48.8213	44.2413	0.906189	0.510209	5.08176	30.7692
	83.623	52.2682	43.0702	0.824023	0.625046	2.4864	23.8095
	111.733	45.9228	32.0739	0.698431	0.411006	1.05554	11.1111
asty 180 2c11 D	82.6124	51.4659	50.5641	0.982479	0.622981	40.3052	62.5		0.208333	72.9296	49.3445	46.6239	0.944866	0.676604	1443.34	50.3175
	111.031	62.5319	60.7368	0.971294	0.563192	39.9824	60.4167
	76.8957	50.0783	49.2976	0.98441	0.651249	39.5613	57.2917
	47.5534	30.2071	29.3957	0.973142	0.635224	39.7596	50
	75.5442	54.3528	53.564	0.985487	0.719483	40.2958	57.2917
	91.0709	58.5503	57.6977	0.985438	0.642909	40.001	58.3333
	72.6138	60.8406	56.693	0.931828	0.837866	7.48761	38.7097
	42.4507	21.6275	21.2525	0.98266	0.509475	38.7577	67.7083
	78.7537	53.6969	52.9601	0.986278	0.681833	40.13	60.4167
	84.3467	57.5008	56.6581	0.985344	0.68172	39.7115	55.2083
	50.6992	31.2766	30.7565	0.983371	0.616906	39.9622	64.5833
	69.6762	45.7268	45.036	0.984892	0.656276	39.2818	55.2083
	82.6751	54.7489	50.3097	0.918917	0.662218	4.94239	30.7692
	61.4749	52.6006	48.3316	0.91884	0.855644	4.89162	30.7692
	66.5463	54.9619	36.1048	0.656907	0.82592	1.00224	5.55556
	88.9836	54.2844	44.9567	0.82817	0.61005	2.56319	19.0476		0.113208	110.617	34.7664	30.0912	0.865525	0.314295	878.495	44.0679	106
	79.8356	53.909	52.479	0.973475	0.67525	39.4854	57.2917
	81.5347	61.1688	58.0534	0.949069	0.750217	9.69541	37.1429
	90.4707	55.7704	54.8861	0.984144	0.616448	39.4796	65.625
	68.2616	31.6349	31.215	0.986725	0.463437	39.6723	68.75
	77.5741	50.8854	50.0393	0.983372	0.655959	40.8148	62.5
	73.789	49.2331	48.4708	0.984516	0.667215	40.6485	61.4583
	147.528	12.6517	3.27114	0.258554	0.0857577	2.77713	40.625
	145.716	11.9803	3.23531	0.270052	0.0822169	4.24813	42.3077
	146.795	10.9154	3.74921	0.343478	0.0743584	1.3752	34.4828
	164.781	8.72557	2.01436	0.230858	0.0529526	2.3457	31.25
	162.136	16.0381	8.72426	0.543971	0.0989178	1.53735	8.33333
asty 194 pachon E	47.1251	36.9115	36.252	0.982133	0.783267	40.4431	50		0.615385	50.6341	30.9954	30.3906	0.980489	0.612144	1243.45	58.724
	57.4461	32.3664	31.776	0.981759	0.563422	39.8646	66.6667
	37.1609	22.0156	21.6802	0.984767	0.59244	39.6693	62.5
	56.5199	34.1735	33.6252	0.983957	0.604627	40.0167	64.5833
	59.1249	37.4921	36.8676	0.983342	0.634117	40.7456	61.4583
	36.538	10.9428	10.4585	0.95574	0.299491	39.3939	70.8333
	59.3032	41.4589	40.8615	0.985592	0.6991	40.9224	65.625
	58.8127	38.7728	38.0845	0.98225	0.659258	39.7362	57.2917
	40.7906	16.6869	16.2945	0.976485	0.409087	40.301	63.5417
	52.0238	31.5666	31.0457	0.9835	0.606771	40.2718	65.625
	59.6761	40.9054	40.0132	0.978189	0.685457	40.6746	59.375
	56.4364	34.5936	34.0495	0.98427	0.612966	39.3285	56.25
	46.1883	30.1362	29.5515	0.980599	0.652464	39.8632	53.125
	50.363	37.7468	36.9025	0.977631	0.749495	40.0688	38.5417
	55.3126	34.2278	33.6039	0.981773	0.618806	40.2822	60.4167
	37.3236	15.929	15.1836	0.953207	0.42678	38.5869	43.75
	59.6301	39.33	38.5471	0.980094	0.659567	40.3887	57.2917		0.510204	56.2726	34.8157	34.2191	0.982865	0.618698	1197.37	51.571	49
	81.0193	47.8608	46.1896	0.965084	0.590733	16.5251	42
	47.1359	29.2676	28.7927	0.983773	0.62092	40.3152	60.4167
	61.6909	41.6842	41.1471	0.987115	0.675695	39.9101	44.7917
	65.3973	22.9846	22.4727	0.977728	0.351462	39.0354	64.5833
	58.4943	40.8193	40.2561	0.986203	0.697835	39.7829	51.0417
	76.7221	29.44	28.1971	0.957784	0.383722	39.5201	82.2917
	55.8513	39.113	38.4923	0.984131	0.700306	39.8762	54.1667
	61.1764	47.6459	46.5588	0.977184	0.778828	40.0697	47.9167
	61.236	40.24	39.6891	0.986311	0.657129	40.5783	51.0417
	55.1209	29.7802	29.2285	0.981473	0.540271	38.808	68.75
	59.8111	32.3745	31.6319	0.977061	0.54128	39.5443	69.7917
	57.6133	45.9513	44.7891	0.974709	0.797582	39.946	53.6842
	59.0599	50.2735	49.4558	0.983735	0.85123	40.3406	42.7083
	52.9549	39.3762	38.6907	0.982592	0.74358	39.7351	63.5417
	46.4744	25.3866	24.8418	0.978541	0.546249	39.3513	59.375
	65.8325	39.5441	38.8104	0.981444	0.600678	39.9518	63.5417
	50.8501	30.2334	29.7757	0.984861	0.59456	39.1018	70.8333
	54.2727	35.0579	34.4705	0.983245	0.645959	40.083	63.5417
	56.0231	31.3663	30.7991	0.981915	0.559882	39.8244	58.3333
	54.282	34.0707	33.5415	0.984468	0.627661	39.9225	68.75
	38.4723	19.1105	18.0565	0.944847	0.496735	6.39181	20
	43.366	37.0595	33.4117	0.901568	0.854576	3.96991	25
	56.3309	30.1823	15.8773	0.526047	0.535804	0.526047	5.88235
	27.9963	12.2396	31.7546	2.59441	0.437188	0	0
pachon asty 163 4c10 A	37.0347	17.5893	17.1845	0.976989	0.47494	41.3204	67.7083		0.49569	66.2266	41.6997	39.9379	0.95775	0.629653	1270.13	51.5721	232
	60.5414	45.0973	43.9547	0.974663	0.744901	28.4262	51.3889
	64.6507	47.2488	44.7072	0.946207	0.730833	10.396	38.8889
	77.3605	44.1069	33.4859	0.759198	0.570148	1.52646	10.5263
	69.0067	50.2594	49.2665	0.980245	0.728326	38.9165	57.2917
	81.2884	47.4957	46.7354	0.983991	0.584286	39.7399	62.5
	53.4924	35.8735	35.2152	0.981649	0.670629	39.5891	54.1667
	77.3275	52.2181	49.9304	0.956189	0.675284	11.1149	50
	67.7586	41.2782	38.3336	0.928666	0.609195	38.6116	66.6667
	76.3726	55.8362	54.895	0.983143	0.731102	40.1923	50
	72.8026	51.6853	46.5252	0.900164	0.709938	4.47589	36
	40.0537	18.0534	17.7094	0.980945	0.45073	39.4325	75
	69.4781	51.6955	50.849	0.983627	0.744054	41.1552	58.3333
	74.1616	50.4669	49.4684	0.980214	0.680499	39.3769	56.25
	49.0158	14.1609	13.1882	0.931315	0.288904	44.3344	72.9167
	69.0698	43.0769	42.4206	0.984764	0.623672	39.7825	64.5833
	81.2784	49.2221	48.3942	0.983179	0.605599	39.7892	62.5
	88.4469	58.7854	57.1724	0.972562	0.66464	40.7161	64.5833
	73.5027	54.0937	51.6513	0.954848	0.735942	39.3469	60.4167
	113.738	61.7067	56.9327	0.922634	0.542534	6.02586	28.5714
	73.7914	50.2393	47.2404	0.940308	0.680829	38.0051	56.25
	32.4141	16.6779	15.6338	0.937393	0.514528	39.3945	63.5417
	62.3765	19.4544	18.8066	0.966698	0.311887	36.5658	52.0833
	72.3718	54.4109	53.2763	0.979148	0.751825	40.047	61.4583
	94.1503	61.5168	60.2998	0.980216	0.65339	41.6139	63.5417
	28.7622	22.6683	21.7765	0.960659	0.788129	37.3372	53.125
	73.3009	50.6002	49.7948	0.984083	0.690308	40.3344	57.2917
	25.4	7.08946	3.87897	0.547145	0.279112	22.9192	50
	67.8528	54.5787	52.1277	0.955092	0.804368	11.1069	36.8421
	46.0119	24.0496	23.5399	0.978808	0.522682	27.7849	57.5343
	64.5217	45.9718	45.2503	0.984305	0.712502	39.7199	58.3333
	86.6232	52.0342	51.1646	0.983287	0.600696	40.0998	72.9167
	43.1669	22.4117	21.8754	0.976068	0.519187	40.1749	55.2083
	65.8096	44.7185	43.5654	0.974213	0.679514	38.0708	41.6667
	77.4003	59.1273	56.468	0.955023	0.763916	40.6853	58.3333
	69.47	47.4511	46.7027	0.984227	0.683045	40.5703	60.4167
	63.487	46.4577	45.8591	0.987115	0.731768	39.8533	55.2083
	72.1881	53.2907	52.4897	0.984971	0.738219	40.5137	67.7083
	75.888	52.2112	51.0567	0.977889	0.688003	39.34	60.4167
	62.9502	44.7758	43.8946	0.98032	0.71129	28.4579	53.4247
	82.5089	31.0293	22.8907	0.737714	0.376072	34.8521	57.2917
	72.6866	49.809	49.1148	0.986063	0.685257	40.6199	65.625
	37.4815	13.4396	13.0851	0.973617	0.358567	40.6824	65.625
	67.1547	43.4884	42.7558	0.983154	0.647586	41.3575	60.4167
	99.0862	61.1649	56.7823	0.928348	0.61729	38.2096	68.75
	85.1396	54.1308	52.2314	0.96491	0.63579	38.9816	68.75
	89.1931	57.6887	56.6003	0.981134	0.646784	40.0329	61.4583
	76.6893	50.1381	49.0926	0.979147	0.653783	26.9485	54.2857
	68.4743	38.3183	37.6417	0.982343	0.559601	41.4601	61.4583
	67.6558	42.9262	41.4354	0.965272	0.63448	41.1924	69.7917
	26.2927	12.3134	11.8987	0.96632	0.46832	30.5491	61.1111
	101.091	7.29308	5.93266	0.813463	0.072144	28.6347	67.7083
	73.5303	45.93	42.3535	0.922131	0.62464	6.07584	35.7143
	36.5862	7.59084	5.96203	0.785424	0.207478	1.62575	5.26316
	74.5146	50.9175	50.1253	0.984442	0.683322	40.3905	62.5
	41.9286	26.4592	19.7467	0.746307	0.631055	1.49105	15.7895
	68.238	50.5768	49.8784	0.986192	0.741182	40.075	60.4167
	123.315	68.1436	62.3499	0.914978	0.552598	31.9991	59.4937
	63.3984	48.4096	47.4981	0.981171	0.763578	40.1754	54.1667
	31.8855	16.5916	16.1051	0.970679	0.520348	40.7781	68.75
	62.9398	39.203	38.1463	0.973046	0.622865	38.9484	64.5833
	28.513	10.569	10.2734	0.972032	0.370672	42.4148	61.4583
	63.1045	19.1166	16.9998	0.889269	0.302936	37.2893	29.1667
	68.397	51.872	51.1399	0.985886	0.758395	39.8396	60.4167
	60.2019	47.7069	43.9471	0.921189	0.792449	5.52356	25.9259
	63.3881	39.8951	39.2137	0.982921	0.629378	39.8899	53.125
	77.2288	49.4321	48.47	0.980535	0.640074	29.427	61.8421
	67.8451	43.5563	42.8201	0.983098	0.641996	39.8	60.4167
	62.7848	46.4205	44.4891	0.958394	0.739358	16.4599	44
	67.0425	49.0543	48.3434	0.985509	0.731689	40.4062	63.5417
	68.5619	49.169	48.499	0.986374	0.717147	39.5994	50
	78.5446	55.1696	54.162	0.981736	0.702398	39.6743	58.3333
	94.2065	28.0501	27.0309	0.963665	0.297751	38.6827	70.8333
	69.6719	54.8279	53.5806	0.977251	0.786945	39.9706	47.9167
	86.0019	53.31	52.3743	0.982448	0.61987	40.348	55.2083
	71.2497	47.7411	46.9263	0.982932	0.670053	40.4075	62.5
	69.2202	48.5576	38.9899	0.802961	0.701495	37.373	64.5833
	45.1541	30.0495	29.4498	0.980043	0.665489	39.0025	59.375
	73.7828	58.4982	57.7835	0.987783	0.792843	40.027	48.9583
	69.1228	48.0095	47.0667	0.980363	0.694554	38.8744	67.7083
	82.3969	33.306	23.8725	0.716763	0.404214	31.004	67.7083
	111.416	58.0193	55.8642	0.962856	0.520746	33.0287	61.6279
	70.9543	45.5659	44.9219	0.985866	0.642187	40.8578	57.2917
	74.7961	52.8642	50.4617	0.954553	0.706778	11.0009	39.4737
	23.5807	6.59626	5.97648	0.906042	0.279731	10.3703	26.3158
	73.0009	57.9516	57.1606	0.986352	0.793848	40.1816	56.25
	65.5883	56.8554	55.851	0.982333	0.866853	39.6143	26.0417
	69.0275	53.6314	51.5115	0.960474	0.776957	15.2626	36.9565
	98.7575	74.1888	72.4249	0.976225	0.751222	33.97	56.6265
	81.6392	43.4439	41.8458	0.963215	0.532145	38.9422	60.6383
	69.899	52.2856	51.4454	0.983931	0.748017	38.8719	42.5532
	76.7564	49.217	48.4826	0.985079	0.64121	32.9908	48.1481
	64.282	40.5135	39.8642	0.983972	0.630247	38.0643	67.033
	38.0094	6.05423	4.69044	0.774739	0.159282	40.4351	52.9412
	63.7048	45.1568	44.2864	0.980725	0.708844	33.6895	61.4458
	63.7981	27.48	25.8023	0.93895	0.430734	31.578	70.7317
	83.7904	60.9877	57.797	0.947684	0.72786	10.2379	33.3333
	23.8752	6.39438	5.45362	0.852877	0.267825	24.3803	48.75
	76.0699	51.1987	50.1995	0.980482	0.673049	27.2833	50.7042
	65.2356	49.6286	48.5331	0.977925	0.76076	27.2413	59.1549
	67.2737	46.8611	45.7361	0.975993	0.696574	23.2091	50
	22.2878	6.19645	5.34828	0.863121	0.278019	29.4825	53.2258
	71.2286	52.2073	51.0107	0.977078	0.732955	22.3753	50.8197
	74.9393	50.382	48.7942	0.968485	0.672304	16.04	39.5833
	21.1324	8.50441	8.00815	0.941646	0.402434	16.4661	46.6667
	74.8065	45.3967	40.4649	0.891362	0.606855	3.92423	20.8333
	23.8742	10.3781	9.94684	0.958449	0.434699	11.4811	33.3333
	66.1744	49.2058	36.5712	0.743231	0.743578	1.49847	15.7895
	62.7413	44.9762	42.0578	0.935113	0.716851	5.86427	39.2857
	62.9721	46.0705	41.7306	0.9058	0.731602	5.0921	34.6154
	66.7175	52.3889	47.6344	0.909247	0.785234	4.94217	19.2308
	39.8771	27.7182	24.3679	0.879129	0.69509	4.0771	12.5
	28.7022	7.58761	6.78098	0.893691	0.264357	4.01241	33.3333
	97.6366	58.3791	61.0288	1.04539	0.597922	0	0
	70.9823	51.6239	61.0288	1.18218	0.727278	0	0
	49.9856	7.63443	6.85482	0.897883	0.152733	37.4093	68.75		0.383562	71.522	42.0433	39.1281	0.930663	0.587837	1292.86	55.4191	292
	103.448	73.7302	55.7323	0.755895	0.712729	35.393	55.2083
	63.7793	42.9561	39.6103	0.922112	0.673512	7.1832	23.3333
	84.2526	57.592	48.9232	0.849479	0.683563	2.99582	18.1818
	91.6874	60.1973	57.2522	0.951075	0.656549	12.5736	47.5
	44.8506	13.6943	13.2263	0.965828	0.305331	42.3966	78.125
	65.5079	50.2688	49.4918	0.984542	0.76737	39.6143	54.1667
	91.3333	60.4186	57.0353	0.944002	0.661517	13.8408	32.5581
	75.4729	46.9349	46.007	0.98023	0.621878	39.1739	65.2632
	113.858	60.1699	58.4402	0.971253	0.528466	39.5367	59.375
	64.552	47.1147	46.2527	0.981704	0.729873	39.5081	58.3333
	62.2045	27.5341	27.1775	0.987047	0.442639	11.9265	29.5455
	49.9494	22.7131	22.1022	0.973107	0.454722	40.1204	62.5
	103.435	6.30005	2.14267	0.340104	0.0609081	1.9925	18.1818
	69.5746	44.3102	38.9187	0.878325	0.636873	40.6941	45.8333
	61.8466	17.5482	17.0546	0.97187	0.283738	22.6239	68.8525
	87.1097	56.3884	53.8752	0.955431	0.647326	39.8546	54.1667
	68.555	51.0323	50.2944	0.98554	0.7444	39.6852	53.6842
	58.7951	10.465	8.96725	0.856881	0.177991	34.3796	77.0833
	79.3388	44.8161	43.3408	0.967081	0.56487	38.9689	69.7917
	36.8106	8.00563	7.32904	0.915487	0.217482	44.6732	65.625
	54.9499	22.1669	21.5342	0.971458	0.403403	33.3477	65.4321
	94.7416	66.1895	63.5724	0.960459	0.698633	16.5197	55.102
	75.6773	44.7637	43.5072	0.97193	0.591508	22.067	63.9344
	50.5513	7.40725	6.43579	0.868851	0.146529	33.5214	39.5833
	93.3392	58.2828	47.355	0.812504	0.62442	36.3272	68.75
	31.4977	12.8303	12.1184	0.944514	0.40734	40.8395	61.4583
	42.2001	24.4687	24.006	0.981091	0.579825	40.2517	63.5417
	76.3819	46.8349	46.0146	0.982485	0.613168	40.1599	64.5833
	40.4827	11.5948	9.46642	0.816433	0.286415	2.5137	23.8095
	79.0696	51.9408	51.1618	0.985003	0.656899	38.8946	65.625
	51.7093	36.0091	35.316	0.980751	0.696376	40.9475	56.25
	82.1475	43.9402	37.3103	0.849115	0.534894	36.7072	57.2917
	77.8058	49.0967	48.2407	0.982564	0.631016	39.618	57.2917
	92.4253	65.6855	41.0199	0.62449	0.710687	0.951678	5.55556
	95.3145	61.9842	60.6476	0.978437	0.650312	42.3319	67.7083
	78.8769	52.4569	50.7593	0.967638	0.665048	19.197	44.4444
	120.07	58.7464	55.5967	0.946385	0.489269	40.2795	61.4583
	63.9238	50.7786	49.9166	0.983025	0.794361	39.2187	66.6667
	64.3705	50.3052	49.2372	0.978769	0.781495	40.0808	57.2917
	41.0855	8.31377	5.39059	0.648393	0.202353	24.1574	41.6667
	120.713	74.9812	73.5064	0.980331	0.621151	38.4979	59.7826
	72.9414	42.433	41.6522	0.981599	0.581741	40.2531	60.4167
	77.0222	56.8308	55.2972	0.973015	0.737849	41.3605	63.5417
	79.7763	51.834	50.865	0.981306	0.649742	39.4557	57.2917
	74.1074	52.7549	51.7656	0.981248	0.711871	34.4953	57.6471
	52.4806	14.9677	11.1815	0.747043	0.285205	40.9058	59.375
	68.289	52.8518	49.1958	0.930827	0.773942	7.03676	36.6667
	82.8098	52.9231	50.474	0.953724	0.639092	40.5389	67.7083
	81.6199	54.3708	53.5221	0.98439	0.666146	39.3964	67.7083
	49.524	14.3729	13.798	0.960003	0.29022	41.1427	73.9583
	72.2296	30.4213	21.4719	0.705816	0.421175	34.274	75
	73.8794	49.9451	49.2095	0.985272	0.676035	40.4844	59.375
	78.4256	54.2281	53.4123	0.984957	0.691458	39.1506	62.5
	113.174	69.4477	61.528	0.885962	0.613636	28.8449	62.3377
	46.4462	22.4782	21.6499	0.96315	0.483963	38.9096	62.5
	63.3422	35.3633	33.9729	0.960682	0.558289	25.2854	60
	64.2092	26.9983	26.5035	0.981671	0.420474	32.6253	70.8333
	76.1542	47.685	46.2688	0.970302	0.626164	20.284	59.6491
	74.043	47.4529	46.429	0.978424	0.640883	40.2057	62.5
	21.2663	6.39464	3.35763	0.525069	0.300694	22.8677	39.5833
	80.6753	53.3583	51.2782	0.961016	0.661396	39.5665	60.4167
	69.8674	40.1834	39.132	0.973834	0.575138	49.1891	69.7917
	37.9499	16.8672	16.502	0.978349	0.44446	44.049	70.8333
	48.3458	9.35307	8.80577	0.941485	0.193462	41.2428	61.4583
	34.1945	7.22342	6.41219	0.887695	0.211245	47.763	58.9474
	119.951	75.937	74.3165	0.97866	0.633068	27.8466	47.2222
	44.8737	16.2997	15.6403	0.959546	0.363236	16.4068	58.3333
	94.9943	48.1213	47.2532	0.981961	0.50657	39.5264	69.7917
	46.8646	27.7222	26.2698	0.947609	0.591538	34.3409	59.375
	71.1863	47.7653	46.5099	0.973719	0.670989	39.4835	66.3158
	73.1622	52.9498	47.1584	0.890624	0.723733	37.7658	65.625
	66.1569	49.4706	48.7033	0.984489	0.747777	39.5886	50
	80.2421	47.5311	46.7926	0.984464	0.592346	40.0826	63.5417
	66.5947	42.6493	41.8094	0.980307	0.640431	38.0338	68.75
	113.278	66.0405	61.0988	0.925171	0.582997	38.4751	70.8333
	45.9024	13.0998	12.7885	0.976237	0.285383	38.7915	73.9583
	85.1944	57.4559	32.2286	0.560928	0.674409	31.2969	60.4167
	32.0925	8.65663	8.22747	0.950424	0.26974	38.1111	62.5
	28.9358	8.78289	8.10787	0.923144	0.30353	25.2014	57.8947
	69.0796	49.6649	48.8877	0.984353	0.718951	39.8116	62.5
	81.9469	60.2938	58.8638	0.976283	0.735766	40.2238	57.2917
	71.0889	44.5498	43.6466	0.979726	0.626677	39.8552	58.3333
	84.3684	46.3325	34.3458	0.741289	0.549169	34.6666	64.5833
	78.571	50.4371	47.713	0.945989	0.64193	37.4237	66.6667
	78.1007	47.7277	47.0139	0.985043	0.611104	40.2693	62.5
	23.7295	6.41899	6.12931	0.95487	0.270507	41.3189	56.8421
	72.9343	49.4273	48.6086	0.983437	0.677696	41.0718	59.375
	61.9231	41.1743	40.2871	0.978455	0.664925	40.794	50
	75.2146	57.7211	56.8344	0.984638	0.76742	41.9239	64.5833
	74.6151	52.6476	51.5786	0.979696	0.705588	39.2626	62.1053
	73.5815	49.6447	48.5742	0.978438	0.674689	37.7253	53.8462
	73.8846	47.5333	46.23	0.972581	0.643345	25.9579	60.2941
	77.7032	48.8804	47.3864	0.969435	0.629065	32.8441	50.6173
	60.0278	43.8306	43.0908	0.983121	0.730172	31.6236	67.5
	106.46	75.1741	63.59	0.845903	0.706129	2.49409	9.52381
	70.9357	53.6629	52.7107	0.982256	0.756501	30.8116	62.3377
	106.459	64.8085	62.1791	0.959428	0.608767	30.6429	66.2338
	82.2173	50.0129	48.259	0.964931	0.608301	16.6157	60
	84.5818	59.5214	57.2701	0.962177	0.703714	28.1897	47.9452
	137.598	82.9959	74.0601	0.892335	0.603178	26.7602	60.274
	63.1857	40.5443	38.5742	0.951407	0.641669	28.1135	52.0548
	66.4406	44.992	44.044	0.978929	0.677176	24.1306	52.3077
	69.7366	41.8542	40.5764	0.969471	0.600175	23.5097	58.0645
	56.4297	8.53114	5.63774	0.660842	0.151182	1.53012	15.7895
	92.1643	52.0944	49.3328	0.946988	0.565234	15.4717	54
	29.199	7.38267	6.29034	0.85204	0.25284	23.2823	43.75
	89.0839	61.1986	44.7099	0.730572	0.686977	1.49742	15.7895
	70.2183	50.5854	47.9543	0.947987	0.720402	10.6851	45.9459
	80.2223	59.0093	53.1273	0.90032	0.735572	4.48653	28
	71.6324	50.4167	40.1919	0.797194	0.703825	1.97169	15
	61.2482	27.959	21.9215	0.784061	0.456487	1.99583	15
arroyo epi 3b10 A	77.678	46.3201	45.4718	0.981686	0.59631	39.8041	68.75		0.571429	59.7678	24.2653	22.473	0.926136	0.405993	922.711	59.2841
	57.138	12.1117	10.4227	0.860546	0.211973	31.9695	71.875
	58.5117	12.7343	11.7489	0.922616	0.217637	38.7576	71.875
	89.4012	49.8243	48.9493	0.982439	0.557312	39.3788	59.375
	85.4855	26.8696	19.5369	0.727098	0.314318	37.8787	40.625
	38.296	7.05537	6.23158	0.88324	0.184233	34.3674	65.2632
	73.2574	8.6868	2.38711	0.274797	0.118579	9.10863	63.5417
	45.256	14.5101	13.8462	0.954244	0.320623	38.0922	67.7083
	42.4623	20.3453	19.6891	0.967744	0.479139	40.8214	60.4167
	62.6075	36.1793	35.6748	0.986056	0.577875	40.6999	62.5
	39.7934	15.9885	15.4398	0.965684	0.401787	39.1308	69.7917
	45.7381	16.9712	16.1946	0.954242	0.371051	40.7181	61.4583
	52.4913	35.1007	34.6424	0.986943	0.668697	39.1981	45.8333
	52.4494	20.1907	19.0972	0.945843	0.384955	38.9143	48.4211
	62.0378	19.1856	14.9742	0.780491	0.309257	50.2298	43.0108
	73.6815	46.1713	45.261	0.980283	0.626634	31.1836	48.1013
	82.4226	52.7893	51.8163	0.981568	0.640471	40.5945	61.4583		0.419753	63.2802	31.731	30.6629	0.966337	0.501437	1079.88	55.7463	81
	74.186	50.1969	48.8627	0.973422	0.676635	22.4129	53.3333
	58.5782	26.9641	26.2334	0.9729	0.460309	43.0388	57.2917
	36.002	15.6387	13.6684	0.874011	0.434384	37.0869	66.6667
	30.8081	15.0331	14.6073	0.971678	0.48796	39.9973	63.5417
	82.5742	45.9331	45.1957	0.983946	0.556265	39.7276	52.0833
	70.6442	35.5279	34.907	0.982526	0.502912	40.2514	61.4583
	69.4463	6.89951	4.77193	0.691634	0.0993502	38.8218	65.625
	70.0379	40.091	39.4256	0.983402	0.572419	40.4606	60.4167
	34.7793	10.249	9.11123	0.888987	0.294687	30.0088	67.8161
	69.6837	42.6477	41.8508	0.981315	0.612017	40.2057	58.3333
	55.5094	8.29783	6.76496	0.815269	0.149485	38.5716	62.5
	57.7592	33.2008	32.6784	0.984265	0.574815	35.2228	50.5747
	77.3513	45.867	45.0211	0.981557	0.59297	39.6262	42.7083
	36.9205	14.7914	14.481	0.97901	0.400629	39.9669	60.4167
	65.1501	36.4429	35.9875	0.987502	0.559369	39.4122	55.2083
	67.0648	41.7208	40.2504	0.964757	0.622097	15.0397	52.1739
	59.7936	32.0123	27.1118	0.84692	0.53538	3.08663	18.1818
	68.9119	37.4361	36.8014	0.983046	0.543246	39.5019	67.7083
	67.3501	31.3655	30.8045	0.982114	0.465708	39.839	60.4167
	78.1378	42.5177	41.6635	0.979911	0.544137	40.1841	70.8333
	66.3947	30.9458	30.3125	0.979537	0.466088	40.4007	60.4167
	69.0029	37.9802	37.3797	0.98419	0.550414	40.4398	62.5
	69.3242	40.4793	39.5304	0.976559	0.583912	39.8667	47.9167
	35.8086	8.23283	7.1378	0.866992	0.229912	32.992	66.6667
	41.7684	8.33641	6.23705	0.74817	0.199586	36.7855	25
	85.284	51.3383	50.4564	0.98282	0.601969	40.4901	50
	69.7565	44.8649	44.1977	0.985129	0.643164	40.5198	59.375
	44.0693	7.86596	7.59217	0.965194	0.178491	41.0048	65.625
	80.3405	38.0226	37.2344	0.979271	0.473268	38.4271	58.3333
	70.6847	21.5567	20.0751	0.931267	0.30497	21.1888	44.0678
	71.1828	38.8537	38.1935	0.983008	0.54583	29.884	57.1429
	71.7194	42.6524	41.2508	0.967138	0.594712	16.0682	52.0833
	63.0791	42.1038	40.926	0.972025	0.667476	11.3944	37.5
asty 195 2b2 E	89.8685	45.8235	45.0038	0.982113	0.509895	39.4755	57.2917		0.796117	70.2146	41.2917	39.7859	0.963533	0.588078	1376.88	53.3712	103
	58.5296	55.578	54.3603	0.97809	0.949572	40.2565	22.9167
	71.4593	43.1353	42.3632	0.9821	0.603635	31.1441	55.8442
	68.9909	49.0651	48.3758	0.985952	0.711181	40.103	52.0833
	60.0678	51.8932	50.7501	0.977971	0.863911	39.4957	53.125
	67.8012	34.0216	33.276	0.978086	0.501785	38.7401	58.3333
	75.7002	44.848	44.0107	0.98133	0.592442	39.9666	62.5
	75.2609	44.6784	39.8749	0.892486	0.593646	15.0397	45.6522
	75.2182	36.1007	34.3508	0.951528	0.479946	49.6741	59.375
	76.8438	44.1784	33.5021	0.758337	0.574912	1.47355	15.7895
	81.4935	51.497	50.4731	0.980116	0.631916	39.7291	67.7083
	71.771	42.8033	41.9615	0.980333	0.596387	40.9967	69.7917
	81.0115	25.014	18.6681	0.746306	0.308771	1.50586	15.7895
	71.646	37.2614	36.3549	0.975673	0.520077	40.7433	59.375
	71.8304	41.9962	41.2648	0.982584	0.584658	39.9831	58.3333
	73.6759	47.9257	47.1596	0.984014	0.650494	39.251	60.4167
	72.1148	39.0659	38.3098	0.980645	0.541719	39.6418	54.1667
	55.099	19.2717	17.0251	0.883426	0.349765	53.0462	62.5
	78.1165	46.547	45.8548	0.985129	0.595867	40.6266	61.4583
	72.1086	47.5004	46.7578	0.984367	0.658733	39.6745	52.0833
	70.3366	43.8163	43.0536	0.982593	0.622952	39.2558	59.375
	63.8829	43.6938	42.4685	0.971957	0.683967	40.4107	55.2083
	61.913	49.7168	48.6586	0.978715	0.803011	39.5802	46.875
	79.4176	49.9985	48.8324	0.976678	0.629564	25.3708	59.7015
	51.9598	6.29451	4.2059	0.668186	0.121142	8.40541	38.8889
	71.29	45.6753	44.9678	0.984511	0.640696	39.4884	66.3158
	66.204	46.0452	41.2415	0.895675	0.695505	4.32583	20
	64.309	40.5433	39.8735	0.983481	0.630445	39.8267	52.0833
	31.2362	7.25196	3.63193	0.500821	0.232165	24.3195	55.7895
	83.8635	41.7302	41.0719	0.984224	0.497597	39.8495	55.2083
	51.4334	34.2026	33.4658	0.978458	0.664988	25.5161	46.2687
	80.9412	47.688	46.6753	0.978764	0.589168	39.3272	63.5417
	81.2893	45.1494	44.1045	0.976857	0.555416	39.7447	61.4583
	68.7865	50.0359	48.9877	0.979052	0.727408	39.1484	63.5417
	67.63	40.3368	39.4011	0.976803	0.596434	39.8908	57.2917
	67.2843	44.622	43.8402	0.982479	0.663187	39.4487	46.875
	76.347	27.9873	27.205	0.972047	0.36658	39.5285	60.4167
	86.638	47.2293	46.3785	0.981985	0.545134	40.3176	67.7083
	73.0386	47.2822	46.0502	0.973945	0.647359	39.7209	56.25
	79.1515	48.6208	47.4141	0.97518	0.614275	40.9485	58.3333
	59.2715	35.2866	34.7793	0.985623	0.595339	39.6076	60.4167
	74.324	46.6472	45.7894	0.981611	0.62762	40.4306	61.4583
	58.7469	27.2429	26.5127	0.973199	0.463733	39.8016	63.5417
	28.5179	13.2817	12.7797	0.962201	0.465732	41.6955	47.9167
	78.9124	43.7315	42.9006	0.981001	0.554177	39.0031	60.4167
	101.638	52.0751	50.1435	0.962908	0.512358	39.8461	68.75
	72.2612	47.2886	46.2376	0.977776	0.654412	39.9119	63.5417
	85.7609	7.85087	4.71102	0.600064	0.0915437	21.8338	68.75
	70.8341	42.7895	41.9321	0.979962	0.604081	40.5052	59.375
	75.3202	38.3596	37.5506	0.978909	0.509287	39.7554	65.625
	74.3583	40.58	39.9538	0.98457	0.545736	39.9231	65.625
	73.4688	55.8162	54.9321	0.984161	0.759727	39.9847	53.125
	71.2284	46.2708	44.8311	0.968886	0.649612	17.4303	54.902
	65.0972	47.6523	45.1338	0.947149	0.732017	11.5879	35.8974
	78.1574	49.6457	42.5131	0.85633	0.635202	3.59641	21.7391
	85.1514	50.6526	49.7606	0.98239	0.594854	40.0376	56.25
	74.5728	52.8611	51.9485	0.982737	0.708852	40.0259	63.5417
	75.9552	48.1512	47.1368	0.978933	0.633942	39.6747	59.375
	70.9758	42.7474	42.0249	0.983098	0.602282	40.0379	51.0417
	72.8708	40.3991	39.6823	0.982256	0.554394	39.1634	57.2917
	61.5089	46.3688	45.4759	0.980745	0.753855	39.1149	57.2917
	81.6976	51.4859	49.7428	0.966145	0.6302	39.7329	63.5417
	80.9984	47.4195	46.5145	0.980915	0.585438	40.6738	50
	60.4146	35.6907	35.0974	0.983376	0.590763	40.4162	60.4167
	65.6156	38.3571	37.6086	0.980486	0.584573	39.224	64.5833
	58.8447	29.3179	28.8251	0.983194	0.498225	39.8198	50
	73.798	36.3134	35.2639	0.971097	0.492066	25.0925	54.5455
	70.5555	46.081	45.2989	0.983029	0.653117	40.7248	58.3333
	67.0795	41.1316	39.236	0.953914	0.613178	14.3469	55.5556
	70.8707	49.4614	48.6125	0.982838	0.69791	38.8627	55.4348
	63.069	46.678	46.1154	0.987946	0.740111	36.8927	42.6966
	79.8053	56.0488	54.597	0.974097	0.70232	32.1077	59.4937
	82.9057	43.8617	42.343	0.965375	0.529055	26.6622	55.0725
	83.5253	30.3264	28.8138	0.950122	0.363081	24.8609	60.8696
	61.7325	46.9585	45.933	0.978162	0.760677	25.3952	46.9697
	28.7698	8.11807	7.45312	0.91809	0.282174	32.7328	50
	65.147	44.8799	43.6688	0.973013	0.688902	22.237	49.1803
	59.0815	31.3446	30.545	0.97449	0.530531	13.0647	39.5349
	60.7464	46.0981	43.959	0.953597	0.758861	10.7158	34.2105
	75.0088	47.7231	45.6381	0.956312	0.636233	10.7977	42.1053
	73.9201	44.962	41.5699	0.924556	0.608251	5.2928	29.6296
	59.5213	31.8382	27.6533	0.868557	0.534904	2.94752	22.7273
	98.6451	29.5991	25.5635	0.863659	0.300057	3.51844	26.087		0.401408	81.3131	48.6432	45.6248	0.937947	0.598222	1646.94	56.9207	142
	84.9471	52.1754	51.4556	0.986205	0.61421	40.1579	66.3158
	68.3934	56.7155	54.3931	0.959052	0.829255	40.0245	34.375
	98.6189	60.1687	58.9991	0.980561	0.610113	45.1521	66.6667
	76.7617	47.6714	46.183	0.968776	0.621032	40.2075	56.25
	77.1764	57.391	56.5652	0.98561	0.743635	39.78	54.1667
	117.307	60.2996	39.1124	0.648634	0.514031	33.1588	71.875
	73.2047	41.2593	40.4843	0.981219	0.563615	38.1772	60.8696
	62.125	14.062	13.2233	0.940355	0.22635	20.8973	66.6667
	74.0217	63.8146	61.5965	0.965241	0.862107	39.1563	40.625
	87.2745	61.2491	60.3024	0.984544	0.701798	40.5006	54.1667
	106.938	50.9353	49.5607	0.973012	0.476306	38.0345	65.625
	118.83	58.409	56.9162	0.974443	0.491536	38.5306	67.7083
	83.3072	53.6855	50.3459	0.937794	0.644428	8.03019	34.375
	66.2483	41.5377	40.7857	0.981896	0.627	40.2177	59.375
	71.3363	27.496	22.2256	0.808319	0.385443	46.4113	64.5833
	83.9333	6.49422	3.95712	0.609329	0.0773736	31.474	82.2917
	96.2509	53.9209	53.2461	0.987485	0.560212	32.5252	59.375
	66.9978	39.1729	38.559	0.984328	0.584689	39.5331	59.375
	80.7838	59.9109	59.1094	0.986622	0.741619	39.6847	68.75
	84.4405	54.2899	52.501	0.967048	0.642937	39.2856	53.125
	31.4596	7.42423	4.36599	0.588072	0.235993	9.33921	47.8723
	84.9565	53.2301	52.281	0.98217	0.626557	39.4319	63.5417
	61.7704	39.3573	38.7933	0.985669	0.637155	39.546	64.5833
	71.3762	42.9968	42.0111	0.977075	0.602397	25.4817	60.6061
	92.7651	67.7147	47.3579	0.699374	0.729958	33.7544	57.2917
	66.7633	44.2841	43.406	0.98017	0.6633	39.7531	61.4583
	35.8135	6.39083	5.91012	0.924781	0.178447	35.3034	58.3333
	75.0284	50.4786	49.4726	0.980072	0.672793	40.1011	55.2083
	79.7184	55.8846	26.8663	0.480747	0.701024	0.480747	0
	77.2099	53.8677	52.1343	0.967822	0.697679	41.6782	48.9583
	109.43	66.4367	63.7207	0.959119	0.607118	16.9001	58.3333
	105.64	66.454	63.9373	0.962129	0.629064	41.2007	67.7083
	85.1868	58.9168	57.7514	0.98022	0.691619	40.2921	65.625
	124.369	80.202	79.0224	0.985292	0.64487	39.6794	59.375
	46.5859	22.9981	22.3069	0.969945	0.493671	42.1477	68.75
	75.2968	51.4703	50.4133	0.979464	0.683565	39.7741	62.5
	76.8384	40.1792	39.2453	0.976757	0.522905	39.7826	57.2917
	126.235	82.2345	80.9263	0.984093	0.651439	40.2596	65.625
	83.632	58.4027	57.4276	0.983303	0.69833	39.7902	64.5833
	87.6716	26.2237	25.5018	0.972469	0.299113	39.2885	70.8333
	67.4208	46.1052	40.6441	0.881551	0.683843	40.4319	53.125
	77.1576	47.9368	47.2342	0.985345	0.621284	39.5524	69.7917
	59.6754	38.5528	37.605	0.975415	0.646042	21.0395	48.2759
	77.4428	47.0318	46.1954	0.982217	0.60731	39.9386	63.5417
	86.5953	42.6021	42.0714	0.987543	0.491968	38.1258	71.875
	92.9109	53.0018	52.0827	0.982658	0.570458	39.6057	70.8333
	121.125	73.6237	72.6401	0.98664	0.607832	40.1118	63.5417
	76.1353	53.1868	52.2903	0.983144	0.698582	39.8911	65.625
	56.6713	49.126	48.3296	0.983788	0.866858	40.0627	54.1667
	74.8191	52.6555	51.835	0.984417	0.703771	39.7765	61.4583
	41.2075	23.897	23.3757	0.978187	0.579918	39.9616	51.0417
	127.814	66.2287	50.2545	0.758802	0.518166	23.7915	64.2857
	76.9052	51.4411	50.1813	0.97551	0.66889	20.2005	50
	79.5977	53.12	51.0421	0.960884	0.667355	11.8645	40
	77.6599	55.4822	50.7831	0.915304	0.714426	5.47528	18.5185
	66.4184	53.2676	46.1107	0.865643	0.802	2.99349	27.2727
asty 195 F	74.5971	39.4835	38.7329	0.980991	0.529289	39.6379	53.125		0.24031	95.2172	40.913	35.4181	0.865692	0.429681	1263.48	53.4924	129
	83.3114	36.2399	34.0073	0.938393	0.434993	38.4704	56.25
	93.434	48.3499	46.7567	0.967048	0.517477	39.2619	51.0417
	92.925	46.0181	43.5119	0.945538	0.495218	39.7517	61.4583
	109.609	50.0684	39.3176	0.785278	0.456793	36.0222	61.4583
	76.0469	38.2307	37.3639	0.977325	0.502725	38.9323	62.5
	102.99	47.1663	45.7529	0.970035	0.45797	39.6334	65.625
	110.567	56.7689	52.238	0.920188	0.513432	38.2272	58.3333
	115.885	51.6105	49.0631	0.950641	0.445359	38.892	63.5417
	139.419	65.6512	52.0833	0.793334	0.47089	1.97838	15
	77.2862	56.3729	50.1467	0.889554	0.729404	38.0059	62.5
	89.3473	40.2889	39.2701	0.974713	0.450925	39.6873	66.6667
	122.157	31.8756	15.5344	0.487345	0.26094	28.3814	60.4167
	125.386	60.0089	25.925	0.43202	0.478592	24.7619	62.5
	104.824	45.4514	43.9229	0.96637	0.433598	40.9808	52.0833
	102.519	44.781	43.7018	0.975901	0.436805	40.5584	62.5
	99.2157	41.3325	38.8611	0.940207	0.416592	10.8105	39.4737
	31.4191	7.35452	5.50828	0.748966	0.234078	4.26283	30.7692
	69.6584	62.0429	61.2214	0.986759	0.890673	39.6057	36.4583
	73.5782	35.8948	35.0157	0.975508	0.487846	39.851	57.2917
	92.4743	33.8278	28.6164	0.845942	0.365808	46.9934	47.9167
	30.3438	19.4471	18.2741	0.939683	0.640894	35.3261	57.2917
	123.513	35.9195	21.6622	0.603077	0.290817	31.2604	72.9167
	119.801	48.265	34.6071	0.717023	0.402877	34.0926	77.0833
	96.1933	43.1574	41.4836	0.961217	0.448653	39.483	52.0833
	99.938	26.9167	26.2394	0.974839	0.269334	25.2684	69.6629
	168.434	11.8974	1.54562	0.129912	0.0706355	2.72958	43.038
	36.5602	14.0104	13.5287	0.965616	0.383215	20.6409	56.8966
	43.2934	19.582	18.0742	0.923	0.452309	6.95447	33.3333
	146.08	67.3783	60.8949	0.903777	0.461242	12.5044	45.2381
	100.925	42.9099	35.0983	0.817954	0.425166	2.47633	23.8095
	47.7105	8.27874	7.66413	0.92576	0.17352	32.0712	73.9583		0.203125	91.6595	34.9851	30.5973	0.874582	0.381685	1104.36	62.0529	64
	75.1219	22.2409	21.4901	0.966244	0.296064	40.4535	64.5833
	61.1389	9.48768	6.64496	0.700378	0.155182	32.9608	70.8333
	68.4	33.4511	32.94	0.984722	0.489051	40.2165	63.5417
	82.9517	41.9597	41.1149	0.979866	0.505833	39.1091	60.4167
	71.1371	44.6098	42.9656	0.963144	0.627096	39.2536	72.9167
	81.9165	37.9945	36.6082	0.963515	0.463819	39.7207	63.5417
	122.316	58.2101	24.3018	0.417485	0.475897	24.4238	65.625
	135.642	10.5117	5.25607	0.500022	0.0774956	13.0763	58.8235
	136.716	66.7074	64.9078	0.973022	0.487927	34.8524	70.9302
	143.44	56.7409	55.2866	0.97437	0.395572	39.8394	59.375
	61.1157	14.821	14.0007	0.944653	0.242508	13.0567	50
	103.967	49.7928	44.5843	0.895396	0.47893	5.9057	32.1429
pachon 16 A	79.4134	48.9304	47.948	0.979921	0.616148	39.9143	68.75		0.514286	82.0507	54.1824	51.8423	0.95681	0.660353	2084.14	60.8963	35
	74.2651	53.5588	52.6261	0.982586	0.721184	40.3349	64.5833
	75.2451	53.9472	48.3732	0.896677	0.716953	38.0078	62.5
	83.0386	56.5555	50.8155	0.898507	0.681075	38.0977	66.6667
	96.1197	57.7926	54.1285	0.936601	0.601256	38.6878	67.7083
	108.231	74.8649	73.1493	0.977084	0.691715	40.1189	73.9583
	85.7505	50.8815	43.4181	0.853317	0.593368	37.8847	64.5833
	114.098	79.211	77.0282	0.972443	0.694236	37.1472	60
	103.811	75.4656	73.7145	0.976795	0.726952	38.8793	58.3333
	101.633	62.7243	60.1861	0.959534	0.617164	44.7872	58.3333
	67.3072	51.8238	50.6744	0.977821	0.769958	23.476	38.7097
	68.3634	39.1786	38.4124	0.980443	0.573094	40.012	61.4583
	56.065	25.0528	23.8675	0.952689	0.446852	38.701	39.5833
	68.697	45.66	42.5725	0.932379	0.664659	39.3718	59.375
	73.1487	44.2902	43.4404	0.980812	0.605482	39.4972	61.4583
	85.0294	63.8249	62.8827	0.985238	0.750622	39.8944	78.125
	68.032	39.6887	39.0539	0.984005	0.583383	36.3674	59.375
	68.6647	51.8326	50.8695	0.981419	0.754866	39.6082	52.6316
	41.234	27.4846	26.3689	0.959407	0.666552	13.7456	33.3333		0.289474	59.6334	38.3727	36.699	0.956382	0.643477	1267.78	54.8605	38
	67.07	46.3886	45.7485	0.986203	0.691644	40.1038	59.375
	35.9774	22.1823	21.7771	0.981731	0.616563	40.5127	64.5833
	99.6103	61.7118	58.0169	0.940127	0.619532	39.4716	70.8333
	60.5084	27.9286	26.9132	0.963642	0.461565	39.0473	54.1667
	70.1462	50.4001	49.3847	0.979855	0.718501	39.8385	33.3333
	49.1375	30.5921	30.0903	0.983597	0.622581	39.9088	68.75
	35.1354	14.8848	8.58513	0.576771	0.423642	27.2981	43.75
	69.8416	50.7953	49.8454	0.9813	0.727293	39.0005	68.421
	61.8592	45.7953	44.0288	0.961425	0.740316	13.3917	42.8571
	65.4471	43.9364	42.9299	0.977091	0.671328	23.966	64.0625
pachon 170	55.8386	32.8526	31.8054	0.968126	0.588348	16.8838	37.037		0.516129	45.1746	29.9596	28.3881	0.947545	0.663196	1035.28	44.6868	62
	46.8951	15.3035	13.8158	0.902786	0.326336	55.3558	69.7917
	25.8493	21.0789	20.4305	0.969236	0.815455	48.5021	38.5417
	49.7348	43.234	41.7974	0.966771	0.869291	49.6534	22.9167
	20.2263	13.2021	12.7164	0.963206	0.652723	49.7955	54.2553
	24.3464	19.9588	19.2568	0.96483	0.819785	49.3646	43.75
	43.4746	36.8528	35.6804	0.968189	0.847685	50.0874	38.5417
	22.6746	17.4473	16.8891	0.968008	0.769465	49.1206	32.2917
	58.4771	33.1907	32.4852	0.978746	0.567584	36.1243	61.4583
	17.5238	11.304	10.8768	0.962213	0.645063	47.4906	44.086
	52.3208	48.6651	45.7531	0.940164	0.930128	12.168	21.0526
	32.4356	27.1978	26.3687	0.969516	0.838516	49.7823	42.7083
	17.6633	10.2016	9.821	0.96269	0.577561	52.5157	47.9167
	52.1363	39.4451	39.0214	0.989261	0.756575	37.1638	61.4583
	57.4001	31.9563	30.0537	0.94046	0.556729	6.86641	30
	55.9687	30.3756	30.0476	0.989201	0.542725	37.645	65.625
	70.3663	30.4801	29.0942	0.954531	0.433163	34.5272	63.5417
	62.5682	24.6179	21.3183	0.865969	0.393457	29.2067	69.7917
	75.5662	47.0783	46.154	0.980366	0.623007	39.5947	62.5
	65.6786	46.445	45.2685	0.974669	0.707156	40.4297	52.0833
	39.3037	13.1169	11.4205	0.870672	0.333731	58.5173	52.0833
	60.095	42.0399	41.3339	0.983207	0.699557	37.8437	51.0417
	28.203	24.6301	16.335	0.663212	0.873315	0.992222	5.55556
	84.1187	72.4321	68.5793	0.946809	0.86107	22.7786	22.6415
	22.4341	17.0816	16.5046	0.966218	0.761415	49.9854	38.5417
	24.1722	16.5054	15.92	0.964536	0.682826	50.8804	50
	86.843	54.8564	52.6735	0.960206	0.631673	40.6547	69.7917
	83.096	63.7706	61.2466	0.960421	0.767433	34.6697	45.5696
	47.2734	31.641	30.8403	0.974693	0.669321	29.0573	53.3333
	19.8694	7.61973	7.15697	0.939268	0.38349	29.6169	47.8873
	22.406	17.4831	16.8194	0.962037	0.780286	18.5255	28.3019
	20.6284	16.644	10.9348	0.656984	0.806848	0.985371	5.88235
	49.0243	34.3025	33.7601	0.984185	0.699705	40.4733	67.7083		0.232558	63.6493	44.8825	43.8901	0.977887	0.705154	1763.79	54.5582	43
	67.5602	63.2718	62.2783	0.984299	0.936524	40.0827	19.7917
	60.1332	7.61382	5.15498	0.677055	0.126616	33.6529	83.3333
	70.5793	61.9181	61.1412	0.987452	0.877284	39.2603	45.8333
	104.215	81.9538	80.5814	0.983253	0.786389	41.6826	42.7083
	57.8566	41.1527	40.5168	0.984546	0.711288	40.4659	63.5417
	68.5396	48.8395	47.9596	0.981985	0.712573	39.7586	79.1667
	70.7773	52.4846	51.3508	0.978398	0.741545	39.4615	54.1667
	24.6079	8.83145	8.46862	0.958916	0.358887	40.0336	44.2105
	63.1988	48.4571	47.689	0.984147	0.766742	32.5761	45.122
asty 168 epi A	57.316	36.8896	35.8941	0.973013	0.643618	51.0791	50		0.245614	78.5363	51.5167	50.0954	0.97241	0.655961	1864.35	53.8626	57
	88.4667	57.3619	55.2685	0.963506	0.648401	29.5947	64.5833
	76.6867	53.3405	52.3823	0.982035	0.695564	40.3085	60.4167
	84.2031	55.1183	54.1253	0.981984	0.654589	39.8775	56.25
	78.7758	53.6982	52.9061	0.985249	0.681658	39.8535	60.4167
	75.5091	52.6072	51.6106	0.981057	0.6967	40.3118	58.3333
	76.9783	45.8663	45.2269	0.986058	0.595835	39.6924	60.4167
	83.4416	53.9603	52.9805	0.981843	0.646683	39.7713	62.5
	76.2428	51.509	50.7097	0.984482	0.675592	38.8332	53.125
	69.8963	49.7162	43.813	0.881263	0.711285	4.09467	12.5
	83.0306	51.0542	49.6185	0.97188	0.614884	40.0244	57.2917
	79.7591	52.5645	51.656	0.982716	0.659041	40.3396	56.25
	81.8492	53.4481	52.4615	0.981541	0.653006	40.0894	54.1667
	87.3526	54.0996	52.682	0.973797	0.619324	26.4919	47.8261
	85.2351	19.4227	13.7972	0.710365	0.227872	36.4871	67.7083		0.126761	76.2571	45.0841	43.294	0.960294	0.591212	1563.65	55.3878	71
	79.6032	51.5767	50.7975	0.984892	0.647923	40.0336	59.375
	40.2705	13.6209	12.2013	0.895782	0.338235	9.10869	54.1667
	85.6477	57.5773	56.7822	0.98619	0.672258	40.0997	53.125
	85.2441	58.458	57.3609	0.981232	0.685772	32.7984	57.3171
	96.9084	65.9212	64.7907	0.982851	0.680242	40.3895	53.125
	38.957	19.665	16.7824	0.853416	0.504787	28.1205	42.7083
	97.665	66.2035	65.3042	0.986415	0.677864	39.8563	58.3333
	76.7826	53.3112	51.8292	0.972202	0.694313	20.54	52.6316
asty 168 epi B	32.8921	9.50347	7.25668	0.763583	0.288929	20.3203	53.125		0.0413223	73.4627	44.7151	43.3785	0.970109	0.608677	1516.74	55.4167	121
	67.9055	44.2426	43.4176	0.981352	0.651532	40.8958	56.25
	84.086	55.4201	54.5046	0.983482	0.659088	40.2378	56.25
	93.1935	56.3108	55.4461	0.984644	0.604235	40.0141	61.4583
	89.2365	58.0984	56.2675	0.968486	0.651061	18.8995	50
	70.6748	44.2802	43.5565	0.983655	0.626535	40.3608	52.0833		0.072	83.39	52.0049	50.0999	0.963368	0.623635	1663.37	49.9375	125
	85.4494	59.3722	54.7284	0.921785	0.694822	6.48486	31.0345
	88.7403	51.7046	50.4318	0.975384	0.58265	39.55	59.375
	65.4217	35.1109	34.5944	0.985287	0.536687	40.882	53.125
	97.6243	59.3495	57.5159	0.969106	0.607938	39.2441	51.0417
	98.4816	62.5712	59.6288	0.952975	0.635359	39.1124	56.25
	78.1421	46.2002	45.2855	0.980202	0.591233	39.9007	54.1667
	77.701	53.2769	52.1798	0.979409	0.685665	39.9575	56.25
	88.2745	56.1785	52.9775	0.943021	0.636407	10.1305	36.1111
asty 195 G	52.9201	17.9295	17.092	0.95329	0.338804	11.1953	45.9459		0.776596	68.7704	48.4171	46.2619	0.955487	0.704039	1651.98	47.8923	94
	74.9588	53.356	51.8157	0.971132	0.711805	28.4657	57.5343
	108.058	87.2293	83.2245	0.954089	0.807242	14.4656	31.1111
	65.4931	54.9807	53.5267	0.973553	0.839488	29.9202	41.3333
	57.2996	35.0879	34.2631	0.976494	0.612359	39.3652	43.75
	91.0887	50.1496	48.9272	0.975625	0.550557	40.1795	60.4167
	63.6928	58.7167	57.508	0.979416	0.921873	40.2512	40.625
	63.7836	53.7014	52.4764	0.977189	0.841932	39.8408	53.125
	61.6405	56.5106	55.0119	0.973479	0.916777	39.9087	23.9583
	83.0938	52.8147	51.5814	0.976648	0.635604	39.0223	47.9167
	44.8127	29.9923	29.4221	0.980989	0.669281	40.1697	47.9167
	46.9857	37.4675	36.883	0.9844	0.797423	40.7424	50
	39.7415	19.2929	17.911	0.928374	0.48546	37.4621	50
	55.8308	27.9255	26.994	0.966641	0.500182	42.6192	58.3333
	57.1293	35.6795	35.1439	0.984988	0.62454	40.2172	67.7083
	60.5705	29.7993	29.2401	0.981234	0.491977	38.6123	56.25
	71.4261	48.4369	47.46	0.979831	0.67814	39.2702	56.25
	68.8638	43.1656	42.1546	0.976578	0.626826	38.9521	58.3333
	104.487	33.871	23.9655	0.707553	0.324165	35.0534	77.0833
	58.5705	43.56	42.7076	0.98043	0.74372	40.7621	53.125
	76.8879	67.5339	66.5463	0.985377	0.878341	40.1775	41.6667
	82.2789	44.4133	41.9781	0.94517	0.53979	37.7061	51.0417
	66.1341	52.1225	51.3034	0.984285	0.788134	39.8806	52.0833
	63.8364	43.7961	43.1864	0.98608	0.686068	39.9188	59.375
	67.5041	56.265	54.6357	0.971042	0.833504	16.8357	36
	67.4888	45.9627	45.0741	0.980668	0.681042	40.2164	62.5
	69.8001	39.5104	38.7859	0.981664	0.56605	40.1152	58.3333
	71.7299	52.0639	51.2088	0.983575	0.725832	39.6351	63.5417
	84.3194	67.7201	66.8582	0.987273	0.803138	39.7866	60.4167
	98.8417	58.9445	57.966	0.9834	0.596353	39.6337	62.5
	59.0032	52.5106	52.1833	0.993767	0.889963	38.0722	34.7368
	81.6394	46.1602	45.3345	0.982113	0.565415	39.9979	65.625
	79.561	53.7183	52.4671	0.976708	0.675184	39.9357	54.1667
	63.7517	43.0109	41.3105	0.960466	0.674663	40.1813	50
	58.653	35.1374	31.4004	0.893645	0.599072	45.784	38.5417
	68.7456	43.159	41.9222	0.971345	0.627807	19.7404	45.4545
	60.3545	52.9908	52.0004	0.981309	0.877993	40.08	46.875
	84.8043	61.9184	60.6549	0.979594	0.730133	42.1826	52.0833
	65.704	37.4081	36.7669	0.982859	0.569343	39.9348	59.375
	72.5838	53.9002	53.1154	0.985439	0.742592	39.0015	51.0417
	65.4391	52.8634	25.6342	0.484915	0.807825	0.484915	5.88235
	84.5127	55.2361	54.059	0.978689	0.653583	39.8233	51.0417
	60.1811	51.9955	51.087	0.982528	0.863982	39.9646	34.375
	72.5747	49.4511	48.652	0.98384	0.681382	39.5475	52.0833
	65.4328	50.7879	49.8321	0.98118	0.776184	40.8614	52.0833
	75.6581	54.4211	53.3581	0.980467	0.719304	39.1023	52.0833
	55.4942	42.5553	41.7911	0.982043	0.766842	40.079	49.4737
	59.4224	48.8244	47.9273	0.981628	0.821649	39.541	38.5417
	66.0995	57.7265	56.8125	0.984168	0.873327	40.1791	48.9583
	39.6369	33.9367	33.4749	0.986394	0.85619	39.8969	41.6667
	74.4939	50.8253	36.8869	0.725758	0.682275	34.9972	59.375
	62.9957	32.78	32.1167	0.979766	0.520353	39.9444	45.8333
	64.9827	47.4781	46.7483	0.984629	0.730627	40.7065	48.9583
	74.5152	43.8299	43.1767	0.985097	0.5882	39.7144	59.375
	70.227	44.1523	43.0982	0.976127	0.628708	39.122	56.25
	74.4776	64.2177	63.2203	0.984468	0.862242	39.2665	45.8333
	61.4881	55.3199	54.1774	0.979348	0.899683	39.4754	17.7083
	52.1199	45.5831	44.3681	0.973346	0.874581	40.1779	38.5417
	76.9778	53.9614	53.036	0.98285	0.700999	40.334	56.25
	67.1344	52.2261	51.4563	0.985262	0.777933	40.3189	57.2917
	70.7048	51.6484	50.6604	0.980869	0.730479	39.7711	56.25
	67.6761	52.221	50.9122	0.974937	0.771632	24.5418	42.4242
	57.77	55.0641	54.2303	0.984857	0.953162	35.329	41.1111
	81.8544	52.6015	51.3689	0.976568	0.642623	27.9775	52.7027
	60.6386	41.5695	40.8786	0.983382	0.685527	29.1806	28.3784
	70.8188	55.1591	53.8728	0.97668	0.778877	28.132	40.2778
	78.7953	49.8806	48.7941	0.978216	0.633041	23.7666	46.875
	89.6293	42.2576	40.9683	0.969488	0.471471	22.9653	54.8387
	64.5661	60.2753	58.8879	0.976983	0.933543	21.4589	22.0339
	69.9264	51.5319	49.7564	0.965546	0.736945	14.9105	43.4783
	74.954	50.3974	47.9502	0.951441	0.672378	10.8188	48.718
	71.9726	53.4527	50.1559	0.938324	0.742681	7.28888	35.4839
	63.0022	52.3021	25.762	0.492561	0.830164	0.492561	5.88235
	72.3853	54.3149	51.154	0.941804	0.750359	8.58233	30.303		0.807018	73.7877	45.3448	43.1882	0.952439	0.614531	1470.56	53.6158	57
	74.7845	52.2296	51.1301	0.97895	0.698401	25.3476	52.2388
	66.0566	40.6286	39.8395	0.980576	0.615058	39.77	55.2083
	73.4861	45.214	43.9484	0.972009	0.615272	39.7837	59.375
	78.0253	45.4313	44.354	0.976286	0.582264	39.7402	55.2083
	68.5959	56.2929	55.6269	0.988169	0.820646	39.3391	42.7083
	73.0384	57.5854	56.6481	0.983724	0.788427	39.8127	43.75
	52.2338	16.7638	15.8064	0.942888	0.320938	40.0302	76.0417
	82.1873	54.8677	53.2804	0.97107	0.667593	39.9783	45.8333
	117.92	69.4026	67.3807	0.970866	0.588556	28.9715	64
	80.1442	55.4681	54.6194	0.984699	0.692104	39.6848	60.4167
	78.5485	55.8019	54.6784	0.979867	0.710413	39.9128	52.0833
	61.9311	27.4642	26.8182	0.976477	0.443464	39.85	66.6667
	86.4868	47.5286	46.1383	0.970749	0.549547	41.0721	61.4583
	59.9566	31.2022	30.5521	0.979164	0.520413	39.7328	61.4583
	30.8084	13.5779	9.71491	0.715496	0.440719	15.6036	57.2917
	67.0499	44.4922	43.7739	0.983855	0.663569	39.9222	59.375
	88.4755	65.8583	60.2644	0.915063	0.744367	38.9025	52.0833
	82.0013	47.8814	47.1805	0.985363	0.58391	39.7462	67.7083
	38.4139	6.83677	5.84622	0.855114	0.177977	17.75	64.5833
	70.9576	15.3777	13.2665	0.862706	0.216717	34.7321	60.4167
	68.8122	58.8277	58.0392	0.986596	0.854902	39.8236	47.9167
	53.511	15.1843	13.5921	0.895137	0.283761	35.5237	63.5417
	76.657	48.9816	47.7683	0.975229	0.638971	39.7995	63.5417
	118.253	72.4596	71.1586	0.982045	0.612749	39.7668	55.2083
	68.7362	46.6829	45.9075	0.983391	0.67916	31.025	54.4304
	47.323	32.4478	31.8414	0.981311	0.685667	40.6343	54.1667
	31.7966	12.7174	12.3382	0.970186	0.399961	40.9244	45.8333
	58.092	14.8488	9.42077	0.634444	0.255609	32.6114	72.9167
	93.683	65.8856	64.9236	0.985398	0.703283	40.0325	45.8333
	42.404	24.7219	24.143	0.976583	0.58301	39.3336	66.6667
	85.0608	48.5079	47.6544	0.982405	0.570273	39.8957	58.3333
	74.5521	20.0499	18.986	0.946934	0.268939	41.0369	78.125
	92.6543	57.3234	55.9877	0.976698	0.61868	39.8305	62.5
	71.799	57.8627	56.5533	0.977372	0.805898	39.9364	47.9167
	82.1672	48.7565	47.9304	0.983055	0.593382	39.806	63.5417
	73.8276	59.5871	52.9923	0.889326	0.807111	4.06487	25
	88.9583	54.7987	53.1684	0.97025	0.616005	39.5174	61.4583
	97.584	61.505	59.6093	0.969178	0.630278	43.755	56.25
	132.636	81.5011	61.0893	0.749551	0.614475	1.49622	5.26316
	57.9951	45.6051	43.6792	0.957769	0.786362	11.5607	41.0256
	72.5199	45.1532	44.5128	0.985819	0.622631	37.8715	60.8696
	73.4346	46.8279	45.8742	0.979635	0.637681	36.9932	57.7778
	81.1657	47.7664	46.8029	0.979829	0.588505	27.2981	48.5714
	81.7563	58.9256	54.8576	0.930965	0.720747	7.00715	36.6667
	65.3692	54.7145	45.8049	0.837161	0.837008	2.4688	4.7619
asty 195 H	92.5803	37.3339	36.016	0.964702	0.403259	34.8895	73.3333		0.513661	93.968	47.9716	82.6944	1.72382	0.51051	1443.25	52.6257	183
	72.2275	50.5814	38.1395	0.754023	0.700306	34.4288	57.2917
	45.7362	6.11215	5.86839	0.960118	0.133639	42.1911	76.8421
	106.323	55.5442	48.1335	0.866579	0.52241	37.3738	65.625
	65.318	43.1402	41.0131	0.950692	0.660465	43.6901	57.2917
	68.4214	44.9681	43.8409	0.974935	0.657223	40.1122	69.7917
	84.842	47.6465	45.5169	0.955305	0.561591	39.3397	62.5
	75.1886	46.9997	45.6981	0.972306	0.62509	40.5058	59.375
	83.6704	65.8505	63.1997	0.959745	0.787022	13.3433	53.4884
	66.2658	6.77166	5.51784	0.814844	0.102189	18.2518	62.2951
	108.313	59.5139	48.6693	0.817781	0.549464	36.1373	66.6667
	55.3438	51.257	151.856	2.96264	0.926156	0	0
	122.733	75.6517	50.5616	0.668348	0.616394	20.5578	54.5455
	78.9707	50.7269	48.1996	0.950178	0.642351	39.1193	66.6667
	96.3046	43.8839	42.3791	0.96571	0.455678	39.6501	54.1667
	89.5019	59.4651	3432.71	57.7264	0.664401	0	0
	173.866	83.1138	77.0263	0.926757	0.478033	32.0473	59.7561
	123.398	67.2569	62.0174	0.922098	0.54504	38.4821	65.625
	85.0052	55.277	53.5199	0.968213	0.650277	39.3839	44.7917
	36.1922	21.2682	19.9291	0.937036	0.587647	54.7269	50
	64.8375	42.92	42.2004	0.983234	0.661963	40.141	52.0833
	76.1296	26.8021	25.1238	0.937381	0.352059	37.9975	73.9583
	104.782	57.1621	56.248	0.984009	0.545533	40.8871	67.7083
	68.3445	6.55063	5.93345	0.905783	0.0958472	35.4548	75
	106.351	68.4765	36.0415	0.526333	0.643874	29.3828	58.3333
	106.776	59.5304	54.8646	0.921623	0.557528	38.4943	56.25
	67.6975	13.1971	10.4749	0.793728	0.194943	55.7884	51.0417
	84.188	47.246	45.7991	0.969376	0.561196	38.7405	63.5417
	136.599	81.39	78.0325	0.958748	0.595831	39.3861	48.9583
	135.508	34.9916	28.2301	0.806769	0.258226	45.9988	67.7083
	86.3405	58.7444	57.8908	0.985469	0.680381	40.364	50
	135.577	76.8865	42.6704	0.554979	0.567107	30.6631	64.5833
	120.959	84.6615	81.5689	0.963471	0.699922	41.4898	59.375
	78.3605	11.4413	7.84125	0.685348	0.146008	25.566	66.6667
	73.2662	6.05684	5.24942	0.866693	0.0826689	32.2767	77.0833
	67.0105	43.9831	43.3344	0.985252	0.656361	39.1338	64.5833
	131.668	62.1459	58.5619	0.942331	0.47199	10.4745	40.5405
	82.5493	47.9057	47.0057	0.981214	0.580328	40.6389	61.4583
	86.7967	32.9831	30.462	0.923564	0.380004	38.801	61.4583
	34.6743	17.1952	16.7576	0.974555	0.495904	39.7813	68.75
	125.058	68.469	40.5	0.59151	0.547499	30.7845	65.625
	98.0992	49.6863	47.7514	0.961057	0.50649	39.6339	66.6667
	75.991	41.9088	41.1749	0.982487	0.551497	40.1312	58.3333
	93.9707	57.9539	52.4165	0.904451	0.616723	37.9773	61.4583
	114.315	63.8927	29.5612	0.462669	0.558916	26.9922	61.4583
	113.073	56.0607	49.1658	0.87701	0.495793	38.1563	64.5833
	138.203	76.662	75.5939	0.986068	0.554706	40.229	65.625
	69.8258	54.6722	53.3689	0.976162	0.78298	39.8481	40.625
	88.7397	55.2253	52.3498	0.947933	0.622328	38.8634	64.5833
	85.9086	39.2289	38.4199	0.979378	0.456635	40.7132	55.2083
	155.916	78.236	70.936	0.906693	0.501783	38.1423	63.5417
	92.6239	41.8113	41.0381	0.981507	0.45141	33.9169	67.7083
	94.0686	46.3631	43.1886	0.931531	0.492864	29.5795	59.2105
	95.6795	50.9305	49.4357	0.97065	0.532303	40.5377	55.2083
	118.771	52.6148	39.9654	0.759585	0.442993	1.55562	10.5263
	72.0396	53.8363	52.8427	0.981544	0.747316	39.7887	50
	79.8939	48.013	47.1548	0.982127	0.600959	39.9111	63.5417
	27.5749	18.7884	18.4675	0.982922	0.681359	40.4174	51.0417
	85.8663	46.9993	45.4758	0.967584	0.547355	39.633	55.2083
	71.5355	46.0222	45.1476	0.980997	0.643347	39.7341	59.375
	166.235	12.6586	11.5125	0.909462	0.0761492	4.58352	13.6364
	88.3314	48.2544	46.591	0.96553	0.546288	38.8606	62.5
	108.568	50.1176	49.1941	0.981572	0.461626	39.7814	57.2917
	71.9709	42.7946	42.0241	0.981997	0.594609	40.6002	60.4167
	101.568	52.6961	46.2272	0.877241	0.518828	38.7518	64.5833
	131.133	28.4439	26.8938	0.945503	0.216909	37.9116	70.8333
	116.329	62.8874	59.3105	0.943121	0.540599	35.5152	58.427
	88.1677	52.365	51.6525	0.986394	0.593925	40.0865	58.3333
	136.816	64.8807	63.3195	0.975938	0.474219	40.7359	65.625
	75.0322	41.8837	40.3312	0.962933	0.55821	38.6702	57.8947
	114.298	57.974	56.5501	0.975441	0.507218	40.5318	67.7083
	70.3206	55.3018	54.0723	0.977766	0.786425	34.2491	52.3809
	92.5512	48.2877	47.0946	0.975292	0.52174	35.1507	63.9535
	70.7138	35.6436	33.2574	0.933053	0.504054	16.0539	54.1667
	114.237	68.6827	61.9011	0.901261	0.601228	26.1067	60
	125.233	52.2358	38.3446	0.734067	0.417111	20.7694	57.377
	84.457	51.9249	50.1631	0.96607	0.614809	25.3856	66.1765
	64.371	53.9979	52.5482	0.973151	0.838855	26.1627	36.7647
	118.659	61.9119	52.7801	0.852503	0.521764	2.98104	22.7273
	102.413	56.2402	54.3785	0.966898	0.549153	24.6893	45.1613
	84.7602	56.8133	51.9606	0.914585	0.670283	5.96687	25
	159.368	77.1978	74.2214	0.961445	0.484398	19.9448	48.2143
	92.7758	50.5161	48.7274	0.964592	0.544497	16.08	50
	70.7721	54.9373	53.2209	0.968757	0.776257	14.9664	28.2609
	115.272	49.2663	45.6959	0.92753	0.42739	7.37291	38.7097
	106.021	6.16584	3.85266	0.62484	0.0581567	2.04935	9.52381
	88.7823	45.8636	43.5452	0.949452	0.516584	13.4002	39.5349
	80.9091	7.29921	3.75522	0.51447	0.090215	1.44243	9.09091
	77.9064	67.3149	60.6547	0.90106	0.864049	4.96698	19.2308
	82.1085	28.5141	27.193	0.953666	0.347274	6.05673	46.6667
	80.3183	47.3747	42.4252	0.895524	0.589837	4.99306	30.7692
	107.649	77.7063	51.8606	0.667393	0.721851	1.01945	11.1111
	54.9471	33.2838	28.8845	0.867824	0.605742	3.49557	26.087
	114.229	7.88388	231.076	29.3099	0.0690182	0	0
	91.8562	49.4643	48.2477	0.975405	0.538497	40.2935	71.875		0.608696	91.9345	43.955	33.4564	0.76115	0.478112	1434.24	60.1433	69
	42.7619	11.7873	11.1067	0.942263	0.275649	37.0333	68.75
	116.162	101.527	29.2436	0.288037	0.87401	13.5035	15.625
	89.7389	48.1031	47.2611	0.982496	0.536034	39.9506	62.5
	85.0558	41.6	40.9521	0.984425	0.489091	39.9805	48.9583
	81.8218	48.0381	47.0974	0.980416	0.587107	39.281	55.2083
	184.88	15.6498	8.85329	0.565713	0.0846485	23.1097	68.75
	81.3937	44.3674	43.5943	0.982575	0.545096	40.2393	63.5417
	143.957	70.3178	18.3729	0.261284	0.488465	12.2643	58.3333
	78.1146	36.7878	35.6552	0.969212	0.470947	39.1248	66.6667
	86.4396	55.3914	54.5378	0.98459	0.64081	39.5353	62.5
	81.0478	7.3091	4.4715	0.611771	0.0901826	29.9208	52.0833
	82.1407	41.1821	39.2943	0.954159	0.501361	38.6159	41.6667
	85.4907	52.5484	51.6709	0.9833	0.614668	39.9869	57.2917
	80.9782	55.194	44.352	0.803567	0.68159	31.7615	65.625
	93.1948	43.3184	36.692	0.847029	0.464816	38.632	66.6667
	149.733	69.827	64.1779	0.919098	0.466344	39.0612	51.0417
	99.095	54.0104	52.5843	0.973595	0.545037	41.1492	64.5833
	40.709	6.57816	4.20475	0.639199	0.16159	24.0835	66.2162
	149.376	67.2987	19.6703	0.292283	0.450532	14.1548	62.5
	38.4819	13.4866	13.0916	0.970709	0.350466	40.0047	68.75
	126.038	62.4171	26.8244	0.42976	0.495223	25.0933	65.625
	68.5689	43.6315	42.6314	0.97708	0.636316	40.7622	64.5833
	51.9171	38.4497	37.1656	0.966603	0.740598	39.2554	59.375
	66.1749	44.4847	43.6762	0.981824	0.67223	39.6708	63.5417
	61.1171	8.18109	7.48007	0.914313	0.133859	36.4988	71.875
	122.807	66.7273	34.8092	0.521664	0.543353	29.3065	58.3333
	82.1385	47.6158	46.6806	0.98036	0.579701	41.9342	56.25
	66.4874	11.7986	7.61868	0.645729	0.177456	33.011	72.9167
	61.8625	36.7628	36.0175	0.979728	0.594266	40.3331	59.375
	45.0845	35.1771	34.5043	0.980874	0.780247	40.5653	46.875
	135.12	72.8894	22.5637	0.30956	0.539444	16.0064	51.0417
	92.11	18.0557	8.00279	0.443228	0.196023	25.2782	66.6667
	157.824	80.6177	36.8217	0.456745	0.510809	26.8734	63.5417
	75.478	46.1759	45.0577	0.975784	0.61178	39.7026	63.5417
	86.6893	46.2725	44.6631	0.965218	0.533775	40.0046	63.5417
	81.855	44.4386	43.0196	0.96807	0.542894	39.7159	48.9583
	106.603	43.666	42.5338	0.974071	0.409615	39.3559	67.7083
	89.5184	51.9965	50.5745	0.972651	0.580848	39.8463	60.4167
	71.7327	38.8793	37.7861	0.971881	0.542003	18.4105	41.5094
	173.626	66.6352	35.4098	0.531397	0.383787	32.5255	63.8298
	56.0712	7.45025	6.19503	0.831519	0.132871	41.3629	77.3809
pachon asty 194 F	17.7284	6.97633	6.73167	0.964931	0.393511	14.4558	40.9091		0.302041	50.9477	22.0887	22.8519	1.03455	0.433557	660.085	48.3995	245
	63.436	38.3131	37.5957	0.981274	0.603965	40.3358	57.2917
	44.2985	26.3835	25.9467	0.983445	0.595584	40.0249	61.4583
	17.5856	6.9534	6.5877	0.947407	0.395404	19.8134	57.8947
	66.7058	37.6293	36.8559	0.979448	0.564108	39.5182	55.2083
	18.4915	6.5423	6.3232	0.96651	0.3538	37.1285	56.25
	25.9042	9.6212	9.34203	0.970984	0.371415	42.1151	58.3333
	61.7447	36.3636	35.063	0.964234	0.588935	40.4696	65.625
	65.6881	40.5427	39.9776	0.986062	0.6172	39.9904	65.625
	57.5453	37.6748	37.0491	0.98339	0.654699	39.6769	51.0417
	80.5371	48.4944	47.7445	0.984537	0.602137	40.48	66.6667
	18.0634	7.11362	6.87855	0.966955	0.393814	40.027	50
	67.0929	45.4294	44.6604	0.983073	0.677112	40.3258	60.4167
	19.1432	6.70004	6.47446	0.966331	0.349996	41.3981	53.125
	20.4864	7.62294	7.41044	0.972124	0.372098	40.4419	61.4583
	20.8039	7.73562	7.39196	0.955574	0.371836	41.3878	48.9583
	68.2258	32.5636	31.9796	0.982065	0.477291	39.7438	64.5833
	70.907	52.1134	51.4445	0.987166	0.734954	39.725	63.5417
	18.8744	8.15422	7.90007	0.968832	0.432026	39.795	48.9583
	97.2734	65.2396	63.221	0.969059	0.670682	21.2364	48.2759
	19.0323	6.94681	6.71437	0.96654	0.365001	40.9023	63.5417
	17.1839	7.16804	6.96924	0.972266	0.417137	40.2095	60.4167
	19.2743	6.46697	6.22454	0.962512	0.335524	37.3075	59.375
	23.2979	8.29219	8.03718	0.969248	0.35592	39.1187	57.2917
	17.9349	6.76528	6.53984	0.966677	0.377213	42.5909	56.25
	61.2779	38.208	37.2598	0.975184	0.623519	40.6571	65.625
	61.8126	45.9029	44.9079	0.978326	0.742613	39.2283	67.7083
	16.8135	7.46636	7.24823	0.970785	0.444068	42.0718	48.9583
	19.3748	6.32501	5.54668	0.876945	0.326455	39.33	51.0417
	60.6421	38.7711	38.1796	0.984742	0.639344	39.9167	66.6667
	66.198	49.9975	48.2921	0.965891	0.755271	12.4623	41.4634
	18.7661	8.04921	7.74299	0.961956	0.428922	40.0781	59.375
	64.6806	12.3083	9.47494	0.769801	0.190294	2.42557	23.8095
	57.9905	35.5601	35.0597	0.98593	0.613204	39.7644	58.3333
	20.1711	8.42641	8.13747	0.965711	0.417747	39.7145	60.4167
	17.2493	6.6165	6.09928	0.921828	0.383582	30.0683	42.4657
	66.4763	42.5738	41.9447	0.985224	0.640435	39.6441	53.125
	20.043	7.36554	7.10976	0.965274	0.367487	41.6501	64.5833
	20.8292	9.53245	9.16896	0.961868	0.457648	41.4646	51.0417
	22.1435	8.44745	8.26146	0.977982	0.381486	40.3015	51.0417
	19.35	7.41645	7.14223	0.963026	0.383279	42.5158	57.2917
	17.4697	7.33419	7.06571	0.963394	0.419823	41.064	50
	19.6748	8.78438	8.47191	0.96443	0.446479	42.5667	51.0417
	18.7605	7.90904	7.68141	0.971219	0.42158	42.4064	46.875
	62.3203	36.3633	33.7464	0.928033	0.583491	38.6343	65.625
	54.5715	38.1798	37.3116	0.97726	0.699629	39.8276	61.4583
	98.9163	52.6156	43.9314	0.834951	0.53192	35.5284	64.5833
	87.5377	6.17517	2.42409	0.392553	0.070543	1.38837	20.8333
	86.6257	52.3697	50.9792	0.973448	0.604552	19.3294	58.1818
	41.8507	26.9309	26.1572	0.971272	0.643499	39.8146	64.5833
	70.433	42.4002	41.0796	0.968854	0.601993	16.2156	41.6667
	72.5252	41.0952	40.5287	0.986215	0.566633	39.7168	47.9167
	25.1344	9.12185	8.65334	0.948639	0.362923	19.0351	49.0909
	20.2963	8.08189	7.9043	0.978025	0.398195	38.5165	58.3333
	19.4314	8.54321	8.3052	0.97214	0.439661	40.0607	54.1667
	18.2609	7.32528	7.14568	0.975482	0.401145	42.7981	65.625
	16.1561	7.77428	7.38568	0.950015	0.481196	43.5117	47.9167
	96.1529	59.4849	58.2863	0.979851	0.618649	32.4262	54.321
	58.1222	38.867	38.1001	0.980268	0.668712	25.7463	52.9412
	242.19	38.2558	16.54	0.432354	0.157958	0	0
	24.6526	6.30876	5.95436	0.943823	0.255906	26.5525	48.4848
	17.1587	8.17744	7.88502	0.964241	0.476577	24.638	50.7936
	18.6576	7.31719	6.46234	0.883171	0.392182	3.90762	20.8333
	16.4364	7.98704	7.81257	0.978157	0.485935	22.0447	48.3871
	69.5681	49.3958	47.9769	0.971275	0.710035	17.3757	50
	118.114	12.7644	6.33972	0.496672	0.108069	0	0
	102.619	8.70351	2.35147	0.270175	0.0848138	3.12015	29.7297
	173.751	27.116	16.8824	0.622599	0.156063	1.45729	15.3846
	57.7525	8.73949	185.706	21.2491	0.151327	0	0
	118.089	19.7189	10.696	0.542422	0.166983	0.542422	5.88235
	32.7685	11.3533	10.017	0.882296	0.34647	3.18297	22.7273
	78.3872	52.2033	44.3367	0.849308	0.665967	2.98297	18.1818
	165.835	13.7171	10.4	0.758181	0.0827152	2.20599	15
	18.8356	6.67926	3.8829	0.581337	0.354609	0.884551	5.55556
	31.7853	8.27873	7.92106	0.956796	0.260457	39.2121	59.375		0.233696	65.0569	36.3125	34.3316	0.945448	0.558166	1169.84	57.3282	184
	29.8102	11.269	10.9746	0.973872	0.378024	37.2055	58.3333
	63.9293	29.9995	29.0923	0.969762	0.469259	38.8578	43.75
	67.4788	46.7802	21.1414	0.45193	0.693257	20.6785	57.2917
	76.223	54.2024	53.4597	0.986297	0.711103	39.7155	59.375
	69.0439	50.3373	49.4507	0.982388	0.729062	37.2995	63.3333
	77.0733	54.2889	53.1987	0.979919	0.70438	40.5245	68.75
	86.9072	44.0883	43.2523	0.981037	0.507303	40.6818	65.625
	55.0236	31.4606	31.0249	0.986151	0.571765	39.8674	64.5833
	64.7458	39.4411	38.7361	0.982125	0.609168	40.1166	60.4167
	111.453	7.96796	1.77036	0.222185	0.0714919	8.96586	43.75
	77.6027	55.4202	54.3724	0.981094	0.714153	40.0026	72.9167
	45.2143	24.9393	24.1976	0.970261	0.55158	45.669	68.75
	80.3771	54.5704	53.707	0.984179	0.67893	39.8212	62.5
	83.9382	52.9217	51.9126	0.980932	0.630484	41.5513	54.1667
	49.3217	12.4012	11.8005	0.951562	0.251434	40.1979	69.7917
	70.1322	45.015	43.0045	0.955337	0.64186	38.0906	54.1667
	95.5936	60.0461	58.3215	0.971278	0.62814	39.0538	68.75
	71.4733	52.701	51.5104	0.977409	0.737352	25.3844	45.4545
	68.0901	43.6192	42.9614	0.98492	0.64061	40.7872	65.625
	64.1082	37.5557	36.1065	0.961412	0.585816	41.7763	67.7083
	46.2968	12.3298	11.4771	0.930843	0.266321	37.6776	79.1667
	61.6713	28.8166	26.6973	0.926457	0.467261	38.7148	59.375
	69.8339	44.4159	43.7422	0.984833	0.636021	39.77	56.25
	105.648	67.5573	66.2536	0.980702	0.639456	28.6313	58.9041
	52.4276	36.9975	36.3547	0.982625	0.705688	38.7782	57.2917
	68.9462	34.0337	33.4019	0.981436	0.493627	41.5407	70.8333
	47.6878	19.9106	19.363	0.972495	0.41752	36.6042	71.875
	52.9194	10.678	9.83927	0.921451	0.201779	34.2889	71.875
	45.0924	8.2202	5.6305	0.68496	0.182297	29.4402	46.875
	61.0634	40.9822	40.2714	0.982657	0.671142	40.6431	62.5
	74.5329	48.8552	40.3803	0.82653	0.655486	2.48518	19.0476
	22.0614	13.4475	13.1833	0.980355	0.609548	42.3721	60.4167
	66.0402	43.3144	42.7492	0.98695	0.65588	40.2078	67.7083
	55.3712	42.207	40.3544	0.956106	0.762255	11.7413	35.8974
	63.6913	42.0082	41.3864	0.985197	0.659559	30.8437	52.809
	70.2047	39.3127	36.247	0.922018	0.559972	35.8781	59.0909
	52.1172	16.5157	14.8255	0.897662	0.316895	4.9337	30.7692
	77.7525	51.636	50.0193	0.968692	0.664107	16.5872	44.898
	64.5718	37.8443	36.5361	0.965432	0.586081	16.108	57.1429
	34.4376	14.105	13.4819	0.955826	0.409582	16.3985	37.5
	72.2923	51.8558	48.7105	0.939346	0.717307	9.78075	42.8571
	93.4627	39.0917	37.4378	0.957691	0.41826	12.0232	47.6191
epi asty 168 C	45.4051	12.9811	11.1706	0.860528	0.285894	16.0498	25		0.243902	85.9073	44.5638	42.7766	0.959896	0.518743	1710.03	52.3536	82
	100.713	55.6957	54.3243	0.975377	0.553012	40.8138	46.875
	73.9413	49.3998	47.9601	0.970856	0.668095	39.4247	59.375
	77.9504	48.8733	48.0117	0.982369	0.62698	39.2204	52.0833
	67.5228	33.4504	32.5769	0.973886	0.495395	39.47	43.75
	95.2577	54.074	52.7701	0.975888	0.56766	39.6431	46.875
	78.1559	49.7447	48.3765	0.972495	0.636481	39.4893	55.2083
	69.0043	38.8994	38.2746	0.983938	0.563723	39.7616	57.2917
	83.2433	48.4174	47.7545	0.986308	0.581637	40.2788	56.25
	79.1991	46.3404	45.507	0.982015	0.585113	39.2781	56.25
	74.3424	42.1231	39.9536	0.948496	0.56661	37.52	52.0833
	121.441	61.2126	59.1725	0.966672	0.504051	27.2956	55.4054
	90.0359	46.9098	43.6999	0.931573	0.521012	38.9443	46.875
	73.3636	43.9875	42.6895	0.970491	0.599583	39.9571	50
	133.241	15.8575	6.42471	0.405153	0.119014	23.6533	66.6667
	79.4569	37.4909	36.573	0.975517	0.471839	38.6806	51.0417
	84.0808	50.4154	49.1989	0.97587	0.599607	39.3798	58.3333
	75.5675	38.3844	37.7489	0.983443	0.507949	41.0912	55.2083
	122.321	64.2266	61.4131	0.956194	0.525066	43.3025	56.25
	93.9024	52.7914	51.9317	0.983715	0.562194	39.8656	56.25
	160.783	11.5507	1.88175	0.162912	0.0718403	4.91522	43.75		0.218487	85.3365	43.3427	40.7721	0.94069	0.507903	1303.74	49.0188	119
	88.5004	59.9461	58.2638	0.971936	0.677354	22.1351	50.8475
	88.4775	56.5563	55.5267	0.981794	0.639217	39.5191	55.2083
	93.678	45.2405	41.228	0.911308	0.482936	38.3875	54.1667
	96.0377	47.189	45.368	0.961411	0.491359	39.2531	52.0833
	89.4578	46.7973	46.0087	0.983149	0.523121	40.291	65.625
	83.1129	43.4452	41.7287	0.96049	0.522725	40.3461	59.375
	125.439	73.873	72.8518	0.986177	0.588917	39.7549	65.625
	83.1075	42.072	38.8257	0.922838	0.506236	39.1373	41.6667
	91.5633	47.3107	45.9789	0.97185	0.5167	39.403	54.1667
	26.0653	7.36688	6.30413	0.855739	0.282632	32.0015	58.3333
	94.0497	56.037	47.3511	0.844996	0.595823	2.9798	18.1818
	103.896	59.6657	57.1206	0.957345	0.574283	39.5051	54.1667
	30.3809	10.487	9.59131	0.91459	0.345183	9.4613	29.4118
	77.3859	49.7967	46.5267	0.934333	0.643485	8.44655	30.303
	94.6059	9.00925	6.3417	0.70391	0.0952293	31.3474	68.75
	84.4521	45.5829	44.5487	0.977311	0.539749	40.853	55.2083
	69.9231	59.2712	58.3963	0.98524	0.847663	39.255	42.7083
	44.4372	10.4904	2.97115	0.283224	0.236073	8.57625	51.0417
	85.729	50.5763	48.8493	0.965853	0.589955	39.3822	55.2083
	81.3246	51.1209	49.7359	0.972908	0.628603	25.0946	45.4545
	93.0966	55.4825	54.2746	0.978229	0.595968	32.2134	53.1646
	90.0224	57.5838	56.0076	0.972628	0.639661	26.1289	46.3768
	92.2612	55.2058	53.6316	0.971485	0.598364	25.6376	48.5294
	98.6939	62.8891	59.7725	0.950444	0.637213	10.4456	35.1351
	52.2688	12.3643	10.9886	0.888738	0.236551	10.0087	40
asty 195 I	65.7991	44.7629	43.8439	0.979469	0.680297	39.6959	54.1667		0.390411	82.6746	38.433	36.134	0.940181	0.464871	1349.42	58.0504	146
	62.0715	50.3294	49.454	0.982605	0.81083	40.0433	29.1667
	82.2785	50.1358	49.0398	0.978138	0.609343	27.4303	57.1429
	80.2623	6.13682	2.72256	0.443643	0.0764596	13.9287	66.6667
	91.9484	53.0132	51.8277	0.977637	0.576554	36.3785	58.6207
	84.1234	47.6782	46.6683	0.978819	0.566765	29.6738	64.4737
	74.3098	38.6018	37.8349	0.980134	0.51947	39.5889	56.25
	105.405	10.2859	8.11119	0.788575	0.0975839	33.1809	79.1667
	85.4847	46.4719	44.9925	0.968165	0.543628	39.5973	68.75
	47.2953	29.799	28.6524	0.961521	0.630063	39.2833	55.2083
	61.3413	19.129	13.1428	0.68706	0.311845	10.884	59.375
	76.8863	46.3113	45.5195	0.982903	0.602334	39.9572	62.5
	100.484	7.65149	4.84158	0.632763	0.0761462	24.7694	71.875
	85.3108	44.5081	40.7304	0.915124	0.521717	43.6427	65.625
	90.281	6.94705	3.69427	0.531775	0.0769492	27.5079	81.25
	73.2545	40.9134	40.1359	0.980996	0.55851	39.8667	62.5
	72.5319	39.0594	38.3343	0.981434	0.538514	39.8171	59.375
	179.176	8.51622	3.78631	0.4446	0.0475299	12.829	60.2273
	72.5913	8.63552	5.15318	0.596742	0.118961	31.7602	71.875
	93.8829	57.9728	56.9896	0.98304	0.617501	39.7515	61.4583
	78.5704	49.2	48.322	0.982154	0.626191	40.1499	63.5417
	78.1676	6.41194	1.31983	0.205839	0.082028	12.3712	66.6667
	83.8751	11.7416	6.04701	0.515007	0.139989	23.9272	58.3333
	47.7901	17.6998	16.6913	0.943024	0.370364	37.4851	46.875
	67.4825	39.6056	38.9144	0.982549	0.586901	39.6195	65.625
	84.4356	58.1362	56.7308	0.975825	0.688528	39.438	50
	85.1727	51.909	51.0007	0.982503	0.609456	39.8113	57.2917
	82.7775	42.1454	41.3743	0.981703	0.509141	39.2898	58.3333
	78.1053	44.1689	43.0811	0.975372	0.565505	39.6355	59.375
	60.2555	57.3752	49.6594	0.865519	0.952198	38.1778	19.7917
	81.3583	52.771	51.7622	0.980883	0.648625	39.923	53.125
	106.148	7.67243	2.40607	0.313599	0.0722804	17.1558	64.5833
	85.3941	10.1404	3.97948	0.392436	0.118749	22.8148	65.625
	86.2947	47.977	38.0453	0.792991	0.555967	33.5725	60.4167
	43.5196	30.4175	28.7922	0.946565	0.698939	53.087	45.2632
	45.4849	13.3464	12.4693	0.934282	0.293424	30.5658	67.7083
	91.8112	53.737	52.4503	0.976055	0.585299	40.0042	65.625
	68.676	33.4632	28.457	0.850398	0.487262	19.4083	51.0417
	77.6501	11.356	10.2667	0.904076	0.146245	38.0751	72.9167
	85.8243	42.0701	41.0222	0.975091	0.490189	40.3014	66.6667
	93.2829	55.6405	52.7766	0.948529	0.59647	9.98433	38.8889
	104.916	56.5772	54.1017	0.956247	0.53926	39.5854	59.375
	82.5114	51.1886	49.0414	0.958053	0.620381	38.6315	40.625
	88.81	55.6676	54.651	0.981739	0.626817	41.1597	57.2917
	95.4191	59.7457	58.3424	0.976513	0.62614	39.7338	59.375
	80.2904	47.2404	45.4413	0.961915	0.58837	40.2019	55.2083
	71.2816	46.9216	46.0659	0.981762	0.658257	32.9344	62.1951
	130.242	65.2314	59.4424	0.911254	0.500849	40.5403	65.625
	83.563	42.958	41.6661	0.969927	0.51408	33.3073	52.3809
	84.963	46.8064	45.0041	0.961495	0.550903	40.3056	61.4583
	79.7163	63.7304	62.1616	0.975385	0.799465	39.9159	34.375
	80.6819	49.6035	47.2968	0.953497	0.614804	10.476	37.8378
	76.5415	37.5475	36.5985	0.974725	0.490551	39.6275	58.9474
	160.15	74.4936	73.118	0.981533	0.465149	34.5796	75
	73.3805	43.5393	42.1978	0.969189	0.593337	19.3265	53.7037
	93.9101	46.727	44.9304	0.961551	0.497571	15.4102	50
	29.2821	8.8611	8.53615	0.963328	0.302611	10.8689	42.1053
	95.6214	48.748	47.9343	0.98331	0.509802	40.2056	66.6667		0.353741	93.2462	40.7276	37.9075	0.930757	0.436775	1316.17	58.1002	147
	89.3673	15.0307	12.5682	0.836164	0.16819	37.6884	64.5833
	79.5602	40.2947	39.5109	0.980548	0.506468	39.6632	56.25
	96.3477	47.7747	46.4917	0.973144	0.495857	39.1412	55.2083
	147.783	71.1111	69.4389	0.976485	0.481185	32.2974	58.75
	128.879	21.1228	15.1723	0.718292	0.163896	34.1427	73.9583
	59.6413	38.8227	38.1045	0.981502	0.650935	40.0834	59.375
	86.8871	43.8111	42.3813	0.967365	0.50423	39.4655	56.25
	81.9817	49.4956	48.668	0.98328	0.60374	41.5862	54.1667
	92.1381	51.0807	50.2771	0.984268	0.554393	39.8339	56.25
	150.335	64.4967	33.4014	0.517877	0.429019	29.4983	66.6667
	126.311	67.5901	64.7255	0.957618	0.535109	18.4607	62.2642
	119.004	39.6381	33.8892	0.854966	0.333081	37.069	65.625
	109.028	54.7555	52.2119	0.953546	0.502214	39.0902	63.5417
	85.9284	47.3195	45.6891	0.965545	0.550685	39.5073	54.1667
	74.2019	47.5475	46.6716	0.981578	0.640785	40.0066	63.5417
	149.726	74.651	72.8584	0.975987	0.498586	22.5137	46.7742
	25.1159	6.2081	3.58509	0.577486	0.247178	29.7147	55.2083
	103.45	62.537	61.6562	0.985916	0.604512	39.9642	65.625
	107.725	46.0682	43.6063	0.94656	0.427646	37.8961	70.8333
	91.5914	48.0637	47.2982	0.984073	0.524763	40.0581	58.3333
	71.7185	13.7476	7.40303	0.538498	0.191688	32.6034	68.75
	96.9484	57.4226	56.0681	0.976411	0.592301	30.7755	56.4103
	101.68	55.121	53.416	0.969069	0.542103	39.77	61.4583
	102.186	51.3475	49.8514	0.970864	0.502489	39.3855	63.5417
	121.803	13.865	12.8912	0.929767	0.113832	38.7495	70.8333
	31.1555	19.8305	19.526	0.984647	0.6365	42.3407	51.0417
	132.41	7.40767	4.13706	0.558484	0.0559448	23.907	61.4583
	106.714	46.6198	45.5841	0.977784	0.436866	33.3715	52.439
	36.7523	6.5699	6.34732	0.966122	0.178762	40.8125	73.9583
	47.8254	7.4904	6.79771	0.907523	0.15662	28.3281	67.0732
	88.5961	47.0659	46.069	0.978818	0.531241	39.5527	63.5417
	77.7409	42.6035	41.5713	0.975772	0.548019	39.4305	61.4583
	103.921	56.7369	55.0775	0.970753	0.545962	43.235	62.5
	140.934	75.0983	70.7143	0.941623	0.532863	11.8709	40.5405
	38.6075	6.24076	5.53178	0.886395	0.161646	34.589	51.0417
	93.3928	7.46229	2.87228	0.384906	0.0799021	0.593253	15.7895
	86.2136	26.8505	24.9939	0.930853	0.311441	37.5446	62.5
	63.0172	11.7717	2.65102	0.225204	0.186801	10.1865	62.5
	87.4411	49.2015	47.2866	0.961081	0.562681	39.7283	60.4167
	83.3946	59.1756	57.3594	0.969309	0.709586	41.5724	55.2083
	90.7456	54.9371	54.0211	0.983327	0.605397	40.3555	63.5417
	91.5264	46.8876	43.4482	0.926646	0.512285	39.0625	60.4167
	108.51	6.21185	5.43136	0.874354	0.0572469	46.6557	75
	97.2935	50.7267	49.4901	0.975622	0.521379	39.8211	66.6667
	71.7061	37.6734	35.0178	0.929511	0.525386	31.9661	50.5618
	84.966	14.9671	7.07401	0.472639	0.176154	18.102	71.25
	86.4159	29.7884	28.8901	0.969844	0.34471	13.0216	56.8627
	146.961	92.102	89.4022	0.970687	0.626712	17.4481	54.902
	29.9967	10.8188	9.97575	0.922079	0.360664	20.0478	32
	142.468	77.656	71.8729	0.925529	0.545078	6.47095	27.5862
	85.1362	48.2681	44.2762	0.917296	0.566952	5.50978	25.9259
pachon asty 163 B	35.391	17.7803	16.8842	0.949601	0.502395	7.18379	31.25		0.3	62.9877	40.2156	38.239	0.95085	0.638468	1259.59	55.2291	130
	73.7411	47.012	43.8714	0.933196	0.637528	17.6719	54.717
	34.0836	27.963	26.8373	0.959741	0.820425	18.6676	41.5094
	70.7893	46.6767	45.3122	0.970768	0.659375	40.9968	64.5833
	104.177	51.8736	41.8989	0.80771	0.497936	35.9426	76.0417
	85.8868	48.2517	41.4355	0.858737	0.561806	37.9476	75
	52.461	32.0345	30.5775	0.954518	0.610636	48.1144	58.3333
	87.5763	60.6073	59.7058	0.985126	0.692052	39.91	64.5833
	56.0289	43.5886	41.8304	0.959662	0.777967	38.456	65.625
	67.4264	44.7097	44.0917	0.986177	0.66309	39.9375	70.8333
	77.5538	48.3382	44.0671	0.911641	0.623286	39.8092	65.625
	39.9095	17.913	17.4569	0.974534	0.448841	41.6124	61.4583
	64.4153	47.4312	46.8716	0.988203	0.736334	38.847	59.375
	64.8406	47.9178	47.2316	0.98568	0.739008	39.81	50
	31.529	9.06663	7.81615	0.862079	0.287565	57.2521	54.1667
	39.7117	7.6555	7.03865	0.919424	0.192777	43.417	67.7083
	66.5511	39.2897	38.2674	0.97398	0.590368	18.1648	45.283
	59.4415	38.7362	38.1467	0.984783	0.651669	39.6113	57.2917
	21.4653	6.41812	5.89557	0.918582	0.299	20.253	33.9623
	60.6464	39.0406	38.4637	0.985224	0.643742	40.7187	65.625
	58.6531	44.3872	43.2404	0.974162	0.756776	38.6532	54.1667
	65.1219	35.9929	35.2361	0.978974	0.5527	42.5904	62.5
	52.2998	39.9466	38.7455	0.969931	0.763802	22.1085	49.1803
	80.1564	58.981	55.6194	0.943005	0.735824	38.0965	53.125
	29.9148	14.6004	14.0185	0.960144	0.488067	42.5002	58.3333
	70.9802	54.0487	52.6758	0.974599	0.761462	40.0471	52.0833
	78.2995	50.7563	47.2797	0.931505	0.648232	41.589	60.4167
	65.0348	43.1497	41.2779	0.956622	0.663486	41.9061	66.6667
	70.5485	54.2498	53.4765	0.985745	0.768972	39.7341	65.625
	37.5355	20.5643	20.0909	0.976976	0.547863	39.2626	58.3333
	40.9585	19.8551	19.4689	0.980549	0.484762	38.9847	65.625
	37.1611	11.2093	10.0675	0.898145	0.30164	38.9222	44.5946
	108.353	70.0132	66.8483	0.954796	0.646157	26.2997	51.4286
	74.0246	47.0828	46.0897	0.978907	0.636043	25.9166	63.2353
	104.843	62.0339	59.3785	0.957194	0.591685	22.1597	63.3333
	110.279	81.3663	77.5263	0.952807	0.737825	9.82505	38.8889
	63.6449	53.8984	51.1766	0.9495	0.846861	9.30395	51.4286
	34.6031	29.1323	26.0304	0.893526	0.841899	4.5778	8
	80.4816	54.835	49.3732	0.900394	0.681337	4.4935	24
	39.1116	20.1964	19.4272	0.961911	0.51638	42.2825	60.4167		0.439873	64.5579	39.4381	36.8518	0.934421	0.610895	1181.14	51.616	316
	56.5528	40.4853	39.7175	0.981036	0.715884	39.8738	65.625
	72.2114	50.0512	46.8273	0.935589	0.69312	38.8956	61.4583
	67.2973	48.7429	47.6229	0.977024	0.724292	39.17	54.1667
	92.1502	57.3891	48.604	0.84692	0.622778	3.03278	18.1818
	71.5416	40.711	40.1515	0.986256	0.569054	40.1902	60.4167
	64.0799	43.1683	41.8809	0.970178	0.673663	38.6544	54.2553
	56.7915	35.663	34.6428	0.971391	0.627964	40.0571	63.5417
	69.7661	51.6078	50.8078	0.984499	0.739725	39.6982	68.75
	70.6863	48.7568	48.0327	0.98515	0.689763	38.1299	61.4583
	59.8044	40.1267	39.5524	0.985688	0.670966	40.3484	57.2917
	71.7339	46.289	45.5867	0.984829	0.645288	38.6907	58.5106
	71.6441	36.0927	35.4438	0.982022	0.503777	39.5762	60.4167
	28.0494	8.20579	7.03036	0.856756	0.292548	11.3578	59.375
	62.515	40.6498	39.9369	0.982464	0.65024	39.494	65.625
	64.96	36.7659	35.1121	0.955017	0.565978	35.0167	75.7895
	80.9127	8.45911	6.71648	0.793994	0.104546	17.9329	58.3333
	68.0234	44.7702	43.9521	0.981726	0.658159	40.5894	64.5833
	75.2603	52.6079	51.7589	0.983862	0.699013	40.5823	60.4167
	76.1994	42.5778	41.17	0.966935	0.558769	39.4847	65.625
	28.1993	11.8626	11.3719	0.95863	0.420671	35.2435	58.3333
	52.746	27.478	26.9074	0.979231	0.52095	41.3056	66.6667
	25.4124	7.13859	5.52983	0.774639	0.280909	30.2656	46.3158
	23.9693	8.65826	6.15424	0.710794	0.361222	35.1789	62.5
	64.3331	48.3802	47.4794	0.98138	0.752027	40.1566	52.0833
	67.7605	47.7289	47.0558	0.985899	0.704376	39.919	64.5833
	48.3871	27.7995	27.2496	0.98022	0.574522	40.0558	63.5417
	23.3647	8.36781	7.68403	0.918285	0.358139	60.3121	56.8421
	59.3378	36.4708	35.7454	0.980113	0.614629	41.039	57.2917
	73.0101	44.3628	43.3741	0.977714	0.607625	40.0151	57.2917
	61.7693	40.4654	39.8546	0.984904	0.655106	40.0836	60.4167
	75.5646	49.7193	48.669	0.978875	0.657971	40.5474	57.2917
	80.8297	34.3995	30.8779	0.897629	0.42558	33.4645	68.75
	45.024	23.9644	23.5155	0.981267	0.532259	40.7229	63.5417
	65.3318	41.0918	40.3447	0.98182	0.628971	41.3997	69.7917
	91.5082	57.5336	49.6522	0.863013	0.628727	38.023	68.75
	71.3061	54.0686	53.2606	0.985056	0.75826	40.4338	72.9167
	70.3579	51.4166	50.6931	0.985928	0.730786	40.0058	58.3333
	41.1592	14.2367	11.5362	0.810311	0.345894	28.8099	54.1667
	76.6118	49.5755	48.3309	0.974894	0.647101	26.5161	49.2754
	101.986	53.0529	48.6723	0.917429	0.520197	38.0012	68.75
	65.4266	45.7382	45.0549	0.985061	0.699076	40.0153	60.4167
	36.2396	8.9092	3.32294	0.372979	0.245841	16.9411	57.2917
	57.7675	33.0321	31.5921	0.956408	0.57181	39.9573	52.0833
	48.319	16.6614	16.0222	0.961639	0.344821	27.1926	42.4657
	64.1598	40.5347	39.6938	0.979255	0.631778	38.924	59.375
	68.2146	45.4334	44.6552	0.982872	0.666037	40.5214	61.4583
	57.3535	42.7069	40.3077	0.943822	0.744627	10.3247	27.7778
	31.9695	16.6136	16.1364	0.971275	0.51967	40.1879	58.3333
	64.227	44.9246	44.2251	0.98443	0.699466	39.5785	60.4167
	77.8164	48.4477	47.3306	0.976943	0.622589	42.4664	55.2083
	23.1872	7.15184	6.98207	0.976261	0.308439	40.3332	64.5833
	62.0541	40.6108	39.981	0.98449	0.654442	40.2613	58.3333
	74.8828	49.2887	48.6374	0.986787	0.658211	40.2128	61.4583
	43.931	34.5518	33.5064	0.969744	0.786502	16.593	33.3333
	67.9202	45.1326	44.0258	0.975478	0.664493	39.8653	52.0833
	66.6147	47.1304	46.4389	0.985328	0.707507	40.2699	58.3333
	110.694	70.1053	67.2505	0.959278	0.633324	38.7811	68.75
	36.1156	10.2308	4.11693	0.402406	0.283279	14.0097	41.6667
	62.828	37.584	32.0594	0.853004	0.598206	3.00088	22.7273
	36.1489	17.157	14.65	0.853878	0.47462	32.6595	34.375
	65.9583	44.9351	43.6098	0.970507	0.681265	18.3437	53.7037
	84.9895	61.4883	57.064	0.928046	0.723481	35.1664	63.5417
	64.7266	53.5305	42.6913	0.797514	0.827024	1.97836	5
	75.5607	49.5648	48.1167	0.970784	0.65596	39.3132	63.5417
	70.188	47.09	46.3376	0.984022	0.670912	40.828	60.4167
	39.0779	17.3585	14.8098	0.853169	0.444204	38.0001	49.4737
	65.8302	36.4934	34.7387	0.951918	0.554356	40.6889	55.2083
	68.406	51.3908	50.7151	0.986853	0.751261	39.9516	61.4583
	93.7887	60.813	58.134	0.955948	0.648404	24.0502	60
	72.9532	50.6897	49.8791	0.984009	0.694824	39.6035	59.375
	70.1641	51.5624	50.9023	0.987198	0.734882	39.6331	59.375
	64.6387	42.5562	41.6069	0.977693	0.65837	40.5052	62.5
	58.131	42.585	41.9391	0.984832	0.732569	40.368	47.9167
	21.238	7.85739	6.78175	0.863104	0.369969	11.4163	59.375
	66.0105	43.9208	40.7061	0.926805	0.665361	6.60136	24.1379
	65.3819	43.1377	42.0626	0.975076	0.659781	39.7848	57.2917
	73.0037	50.6688	49.0306	0.967667	0.694058	39.3002	60.4167
	87.4606	49.3249	45.7571	0.927668	0.563967	43.4258	46.875
	68.5646	46.829	46.064	0.983664	0.682991	41.4227	61.4583
	58.1362	38.6446	36.9034	0.954942	0.664726	38.9382	59.375
	73.2134	55.9455	54.1594	0.968075	0.764143	21.1027	50
	64.4865	44.4722	43.8596	0.986224	0.689636	39.8876	45.8333
	73.0069	51.7858	49.8168	0.961977	0.709328	12.9037	38.0952
	68.2286	30.6037	28.7679	0.940015	0.448546	8.95567	41.1765
	85.1654	61.1847	59.345	0.969933	0.718421	18.7654	55.5556
	85.5062	52.3198	50.0763	0.957119	0.611883	39.7363	67.7083
	65.9924	36.7757	35.6618	0.969711	0.557272	35.9235	68.75
	24.9969	6.80467	5.21218	0.765972	0.27222	24.5064	57.2917
	80.0146	50.0331	26.2525	0.524702	0.6253	16.9104	36.4583
	37.5881	16.8803	15.5599	0.921782	0.449086	55.8617	55.2083
	112.318	64.3495	43.0582	0.66913	0.572922	22.8787	61.4583
	70.9334	49.7184	48.9317	0.984178	0.700916	37.6416	60.4396
	71.7683	45.395	41.0828	0.905008	0.632521	4.97607	26.9231
	73.6755	46.4933	45.742	0.983842	0.631055	39.5362	58.3333
	28.9236	12.624	6.48418	0.513641	0.43646	12.7612	32.2917
	113.235	70.8939	56.3525	0.794886	0.626075	1.96483	15
	68.864	49.0523	48.2917	0.984495	0.712307	39.7644	57.2917
	91.7798	54.6118	53.25	0.975063	0.595031	38.845	67.0455
	68.214	46.3007	45.566	0.984131	0.678757	40.0741	60.4167
	63.1124	44.7954	44.0373	0.983076	0.709772	39.9175	56.25
	59.8427	39.1774	38.4485	0.981394	0.654673	40.1155	60.4167
	68.5165	52.2343	51.4416	0.984826	0.762361	40.2381	63.5417
	77.0673	46.3003	44.926	0.970318	0.600778	20.2849	56.1403
	82.54	52.5153	34.9931	0.666341	0.63624	30.8405	66.6667
	72.5524	53.4088	51.4592	0.963498	0.736141	13.6014	25
	25.0384	7.95936	4.6519	0.584457	0.317886	13.6373	52.6316
	66.8398	42.7119	40.5791	0.950066	0.639018	40.0551	66.6667
	92.8307	11.5423	7.65711	0.663397	0.124337	1.5003	12.5
	68.0362	43.7289	42.6862	0.976155	0.642731	39.2385	58.9474
	74.8136	43.7393	42.5549	0.972923	0.584643	37.1298	59.3407
	75.1828	51.9064	50.8418	0.97949	0.690403	25.6505	48.5294
	80.7364	53.1804	52.2901	0.983258	0.658692	37.7665	57.3034
	34.822	7.30613	3.6756	0.503085	0.209814	22.2901	29.8701
	44.3881	25.4233	21.6653	0.85218	0.572752	2.98663	22.7273
	76.069	50.2974	49.3057	0.980283	0.661207	28.2247	58.3333
	21.8225	6.13217	5.13234	0.836953	0.281002	28.5878	49.3333
	72.7714	14.8886	12.9155	0.867478	0.204594	28.5318	55.8824
	88.0203	55.2889	53.8469	0.97392	0.628138	26.3081	61.194
	65.8429	45.0249	43.8603	0.974135	0.683823	24.4809	53.8462
	108.134	71.1144	69.4465	0.976546	0.657653	24.5007	53.8462
	68.4025	42.6666	41.3774	0.969786	0.623757	22.2923	60.6557
	55.2944	27.9191	26.8983	0.963434	0.504918	16.1527	50
	65.2708	49.0692	47.7525	0.973166	0.751779	21.0139	51.7241
	62.0714	45.9177	44.7092	0.973681	0.739757	18.8354	37.037
	61.9166	44.6515	43.3324	0.970459	0.721155	18.6375	45.283
	70.2428	53.4076	51.969	0.973065	0.760328	17.6411	52.9412
	86.4446	40.2058	38.8782	0.966981	0.465104	16.4508	44.898
	36.8861	14.1698	7.06844	0.498837	0.384151	9.24942	36.1702
	82.5918	51.1726	47.7609	0.93333	0.619584	8.12402	25
	63.8756	42.9062	40.2856	0.938923	0.671715	6.89639	40
	69.839	51.0314	48.4919	0.950235	0.730701	9.05987	42.8571
	64.7365	50.1633	39.9861	0.79712	0.774884	2.02544	15
	40.0995	28.8442	25.1414	0.871626	0.719317	4.06194	25
	62.8892	11.0375	9.33262	0.845535	0.175508	3.73221	12.5
	74.1961	48.3695	42.559	0.879874	0.651914	3.5141	21.7391
	51.7228	18.5658	11.7701	0.633968	0.358948	0.938402	11.1111
	64.3787	34.8689	16.4755	0.472497	0.541622	0.472497	5.88235
	58.4578	38.5341	32.9509	0.85511	0.659178	0	0
epi asty 168 D	74.3702	29.407	28.3928	0.965512	0.395413	39.1734	41.6667		0.584416	69.698	36.0563	33.9925	0.942761	0.517322	1159.99	45.4738	231
	65.9587	31.9942	31.325	0.979085	0.485065	39.3493	46.875
	62.7074	39.1491	38.3631	0.979924	0.624314	39.7663	56.25
	80.2104	36.2018	35.3228	0.975719	0.451335	39.0332	53.125
	75.7722	34.471	33.4127	0.969301	0.454929	35.925	56.6667
	80.7936	32.2708	31.3499	0.971461	0.399423	39.3087	52.0833
	75.3635	30.0307	28.4497	0.947354	0.398478	39.7526	52.0833
	67.2197	45.3183	44.3506	0.978648	0.674181	39.914	54.1667
	35.2767	19.3743	18.9508	0.978142	0.549209	42.0267	52.0833
	73.6929	32.9826	32.2626	0.978171	0.447568	39.7029	50
	78.1893	37.4995	31.1872	0.831669	0.479599	18.6814	44.9275
	86.3385	33.7593	29.008	0.859259	0.391012	37.4112	39.5833
	138.568	18.646	10.1939	0.546705	0.134562	29.8824	47.9167
	87.3081	44.3606	43.1055	0.971706	0.508093	39.3901	59.375
	81.0464	27.9317	27.0293	0.967693	0.344638	31.8263	47.9167
	66.5052	32.4801	31.4144	0.967187	0.488385	41.1799	43.75
	66.2591	37.3615	36.1072	0.96643	0.56387	39.2018	35.4167
	94.1588	35.6634	27.4836	0.77064	0.378758	27.8065	43.75
	74.1107	43.1599	42.1768	0.977221	0.582371	39.3962	59.375
	78.281	34.9268	33.9845	0.973021	0.446172	40.0555	60.4167
	69.3675	31.2168	30.4506	0.975457	0.45002	39.2958	53.125
	71.0753	38.5216	37.5625	0.975102	0.541983	40.0432	53.125
	67.6946	35.792	34.5986	0.966658	0.528728	25.2598	45.4545
	59.2055	35.4267	32.6958	0.922914	0.598368	38.708	38.5417
	79.7045	53.0153	51.2925	0.967504	0.665148	17.8311	43.1373
	65.0788	47.1698	46.0776	0.976845	0.724811	39.7732	53.125
	43.6815	11.775	7.42354	0.630447	0.269566	35.6495	50
	71.8732	50.2994	49.5442	0.984986	0.699835	40.4773	52.0833
	67.4545	36.0216	35.2314	0.978063	0.534013	40.7074	63.5417
	79.3221	38.4258	37.4007	0.973323	0.484428	39.6475	50
	78.5248	39.5097	33.6102	0.850684	0.503148	36.0864	54.1667
	95.7267	50.5385	45.7504	0.905258	0.527945	24.8711	30.303
	50.8733	23.7774	23.3644	0.982628	0.467385	39.0523	67.7083
	24.3247	7.43177	6.03095	0.811509	0.305523	36.9027	45.8333
	64.2813	34.7458	34.0406	0.979704	0.540527	39.5698	55.2083
	89.2169	51.6558	50.5166	0.977946	0.578991	39.8501	43.75
	103.481	54.0286	52.4046	0.969942	0.522113	34.7598	57.2917
	65.4863	32.475	31.7475	0.977599	0.495905	40.3043	58.3333
	72.3545	25.961	24.5488	0.945601	0.358803	39.3496	43.75
	77.4713	39.7475	38.4473	0.967288	0.513061	39.8705	53.125
	95.7191	38.6355	36.9884	0.957369	0.403634	38.7746	40.625
	80.0457	39.1521	35.1745	0.898405	0.489123	44.2335	48.9583
	53.3928	33.4124	32.8226	0.982348	0.625784	38.307	54.1667
	27.3987	7.52726	6.91705	0.918934	0.27473	39.3798	63.5417
	39.8454	27.4658	26.9398	0.980846	0.68931	40.3891	45.8333
	56.7753	39.3807	38.5891	0.979899	0.693623	39.635	55.2083
	27.6706	18.0901	17.7917	0.983504	0.653767	37.651	56.25
	78.9362	35.4647	33.5391	0.945704	0.449283	38.9681	53.125
	76.8295	41.4485	40.1977	0.969824	0.539486	37.3197	48.9583
	69.9959	37.592	28.597	0.760722	0.537059	1.51895	10.5263
	67.62	39.7113	38.541	0.97053	0.587272	25.9857	48.5294
	86.5247	27.5325	25.7034	0.933564	0.318204	39.3282	65.625
	72.2111	34.4792	33.433	0.969658	0.477477	36.1803	50
	85.8967	42.0894	41.1279	0.977155	0.49	40.5787	53.125
	85.7172	40.5505	39.3616	0.970681	0.473073	28.275	45.0704
	73.499	37.5395	36.1325	0.962519	0.510749	39.0943	42.7083
	62.7407	46.7148	45.8586	0.981673	0.744568	40.2594	46.875
	66.4605	41.3497	40.2616	0.973685	0.622169	27.1429	47.1429
	57.2297	43.9879	43.3117	0.984628	0.76862	40.0695	42.7083
	53.5431	33.2972	32.7159	0.982542	0.621877	39.724	46.875
	77.78	49.1924	48.4595	0.985101	0.632455	40.7137	52.0833
	101.533	42.939	41.764	0.972637	0.422907	38.6489	56.25
	102.27	36.621	34.4043	0.939468	0.358081	38.1643	48.9583
	80.5308	36.1223	35.2866	0.976865	0.448552	39.3566	57.2917
	77.0687	44.4663	43.7205	0.983229	0.576969	39.5067	48.9583
	82.6868	37.3441	35.3432	0.94642	0.451633	40.1106	54.1667
	82.1813	50.0447	48.6651	0.972433	0.608955	39.4776	54.1667
	79.8649	36.9711	34.3116	0.928067	0.462921	38.5219	52.0833
	55.3875	43.651	41.772	0.956954	0.788103	38.9036	21.875
	134.412	74.3814	73.1084	0.982886	0.553384	38.7388	58.3333
	62.9452	39.369	34.638	0.879829	0.625448	40.5232	48.9583
	47.6789	37.4798	36.7149	0.979589	0.786088	40.3006	47.9167
	62.6947	34.1874	33.1369	0.969273	0.545299	39.7715	46.3158
	68.8681	37.0282	36.0282	0.972995	0.537668	39.4986	55.2083
	76.6817	43.9681	43.2226	0.983043	0.573385	40.2403	55.2083
	84.8785	46.3925	45.2906	0.976247	0.546576	40.0597	57.2917
	98.6215	49.1985	45.6208	0.927279	0.498862	24.9652	46.3768
	51.4866	40.2684	39.4794	0.980406	0.782115	39.156	43.75
	28.5954	11.7671	10.2449	0.870638	0.411503	6.67292	23.5294
	59.2788	53.9482	52.7567	0.977913	0.910077	39.8792	31.25
	81.0109	51.2653	38.5374	0.751726	0.632819	1.51566	5.26316
	54.5768	36.3682	27.0326	0.743301	0.666368	1.46988	15.7895
	38.8085	19.0866	16.0413	0.840446	0.491815	52.9101	54.1667
	96.4417	33.536	29.2943	0.873519	0.347733	36.9976	41.6667
	63.9697	38.5555	37.8957	0.982887	0.602716	39.6995	52.0833
	58.187	41.6648	40.9291	0.982342	0.716051	38.993	55.2083
	66.4048	34.345	33.5497	0.976846	0.517206	39.4988	56.25
	81.3383	40.5851	39.4092	0.971028	0.498966	39.6942	43.75
	57.3769	33.8661	32.3206	0.954362	0.59024	38.0863	44.7917
	76.0812	29.5321	28.8298	0.976219	0.388166	39.4995	46.875
	78.6105	28.8873	27.2851	0.944536	0.367474	39.5554	46.875
	60.7794	36.1262	34.9989	0.968795	0.594383	39.6426	53.125
	57.5235	45.961	44.9102	0.977136	0.798995	39.5037	58.3333
	85.3076	25.2178	22.2071	0.88061	0.29561	5.21052	26.9231
	69.7664	30.4033	29.6081	0.973845	0.435787	38.82	50
	97.8805	54.6935	52.6672	0.962953	0.558778	17.9	38.4615
	73.5705	47.7546	47.0165	0.984544	0.6491	39.9079	64.5833
	80.8251	50.1208	24.3007	0.484842	0.620115	0.484842	5.88235
	68.5982	33.915	33.2715	0.981027	0.494401	39.8415	53.125
	81.8551	38.8847	38.0231	0.977844	0.475043	39.5143	57.2917
	64.9521	47.4769	46.3859	0.97702	0.730953	40.0791	54.1667
	64.9056	37.8374	36.9776	0.977274	0.582961	40.7505	48.9583
	61.1667	31.4261	30.0809	0.957193	0.513778	38.688	42.7083
	49.15	32.3369	31.4531	0.972669	0.657922	37.8972	44.4444
	69.6649	41.1257	40.3908	0.982131	0.590336	39.0404	47.9167
	66.0071	45.483	44.5047	0.978489	0.689063	28.7118	52.0548
	66.0845	34.4655	30.9399	0.897706	0.521537	5.18927	19.2308
	92.0591	39.4506	36.84	0.933827	0.428535	20.2705	32.7273
	59.4128	32.2118	31.4541	0.976476	0.54217	33.14	51.2195
	64.4424	46.9758	45.2996	0.964317	0.728958	13.8418	52.2727
	85.6254	51.5111	48.8652	0.948633	0.601587	9.11826	35.2941
	67.3004	32.2875	31.5901	0.9784	0.479752	34.5212	53.9326
	64.2532	26.7537	26.3788	0.985987	0.416379	33.8173	48.8636
	61.7138	48.8286	47.9417	0.981838	0.791209	23.3947	45.3125
	82.7789	47.6154	45.9793	0.965639	0.575212	26.1335	53.125
	66.4677	30.0451	28.8349	0.959721	0.452026	34.0122	46.5116
	72.2603	52.4941	49.9623	0.95177	0.726458	28.0223	50.6667
	47.1907	12.6002	11.6305	0.92304	0.267006	9.2871	37.5
	31.5669	21.4266	18.0017	0.840156	0.678768	2.98757	9.09091
	36.1515	12.4807	11.0781	0.887619	0.345233	25.058	39.1304
	77.0725	21.2327	19.1263	0.900791	0.27549	24.2207	45.5882
	100.281	44.3169	40.4119	0.911885	0.441929	24.4843	39.7059
	77.8131	36.4418	35.1569	0.96474	0.468325	21.5811	42.8571
	73.8316	35.3258	34.0121	0.962811	0.478464	22.4302	50
	29.8176	6.82337	4.98538	0.730633	0.228837	1.95582	10
	57.9329	39.7338	38.3939	0.966277	0.68586	18.225	28.8462
	32.8399	10.4865	9.7997	0.934505	0.319323	24.4644	34.6154
	40.7836	18.7224	13.582	0.725445	0.459066	1.04739	0
	53.8503	36.2919	34.7929	0.958696	0.67394	11.4757	38.4615
	54.6205	37.3743	35.7087	0.955434	0.684254	10.5478	40.5405
	98.9569	55.1545	52.0231	0.943225	0.557358	10.1631	36.1111
	25.3945	8.06926	7.07312	0.876551	0.317757	8.78894	35.2941
	48.857	6.31929	5.07832	0.803622	0.129343	6.67746	21.2121
	62.4461	39.6852	37.4105	0.942682	0.635512	8.50247	30.303
	100.837	30.7365	24.1301	0.785064	0.304814	1.91508	15
	25.8478	10.3264	9.23187	0.894008	0.399508	39.4135	30.2083		0.455172	70.0619	38.1518	57.1816	1.49879	0.544544	1211.35	43.7805	145
	79.9354	42.4619	41.6447	0.980754	0.531202	39.7264	58.3333
	31.0156	11.2047	4.81477	0.42971	0.36126	26.4683	21.875
	32.2498	8.46186	5.95831	0.704137	0.262385	25.7357	57.2917
	68.4316	43.5553	42.7256	0.980951	0.63648	40.0502	52.0833
	80.1796	44.4801	43.4243	0.976263	0.554756	41.0234	57.2917
	66.3643	33.2754	32.6481	0.981147	0.501405	39.2955	55.2083
	48.0434	6.28995	2.33836	0.371761	0.130922	15.3906	55.2083
	27.8755	10.47	9.55825	0.912922	0.375598	37.7177	38.5417
	55.7607	40.5854	39.6497	0.976943	0.727851	39.4887	50
	97.7029	49.2723	48.2016	0.97827	0.504307	40.2159	54.1667
	73.8685	45.1112	44.1889	0.979556	0.610696	39.6227	58.3333
	52.3566	27.6803	25.7761	0.931208	0.528689	7.28625	15.625
	71.7937	35.8773	33.9126	0.945237	0.499728	15.5982	36.1702
	124.78	78.775	77.2267	0.980346	0.631312	42.1546	53.125
	68.9962	45.049	44.0808	0.978506	0.652921	39.8263	55.2083
	44.4776	10.3307	8.11049	0.785084	0.232268	5.70545	31.0345
	19.8115	6.43797	6.12841	0.951917	0.324961	34.7739	57.2917
	84.3217	55.5055	36.8385	0.66369	0.658259	0.99848	11.1111
	52.6938	46.9896	45.7661	0.973963	0.891747	39.7558	41.6667
	30.4001	8.97158	7.55155	0.841719	0.295117	14.5228	48.9583
	102.754	39.6888	38.7226	0.975653	0.386251	40.3455	52.0833
	66.2747	42.0657	41.0235	0.975223	0.634718	39.3885	53.125
	63.8154	45.4444	44.1731	0.972026	0.712123	39.6588	55.2083
	92.5207	49.9824	48.6951	0.974245	0.540229	37.9754	53.125
	59.9298	44.3821	43.5696	0.981692	0.740568	40.9467	45.8333
	63.0293	45.342	43.964	0.969607	0.71938	39.6507	45.8333
	84.356	42.2424	41.313	0.977998	0.500764	39.8574	51.0417
	105.172	53.0113	51.6908	0.97509	0.504042	39.3362	54.1667
	50.867	37.5689	36.8676	0.981333	0.738572	39.9691	39.5833
	88.9593	54.6558	53.7169	0.982822	0.61439	40.2014	53.125
	61.4919	47.3482	45.8297	0.96793	0.769991	39.6352	39.5833
	57.6191	45.3801	44.4659	0.979855	0.787588	40.0906	43.75
	77.1084	39.3632	38.1787	0.969909	0.510492	39.4586	53.125
	93.3916	49.4345	48.2086	0.9752	0.529325	44.4452	51.0417
	35.4822	13.8693	11.3545	0.818681	0.390881	33.1818	27.0833
	63.7822	31.9647	30.9251	0.967475	0.501154	40.096	45.8333
	59.4783	25.7127	24.3778	0.948086	0.432303	39.8519	41.6667
	61.192	33.6869	32.9176	0.977164	0.550512	39.0771	48.9583
	116.07	75.0628	73.8858	0.98432	0.646703	39.8522	56.25
	99.2407	42.8254	41.0775	0.959186	0.431531	26.5273	38.6667
	77.4504	49.132	42.8501	0.872143	0.634368	3.53677	21.7391
	91.5232	34.2504	33.2974	0.972176	0.374227	23.3933	42.8571
	77.1996	32.8382	32.1004	0.977531	0.425368	39.0633	56.25
	69.3194	43.5874	42.9193	0.984672	0.628791	40.4588	56.25
	69.4604	28.8909	26.6599	0.922779	0.415933	9.69307	37.1429
	77.6161	53.5388	52.7376	0.985035	0.68979	39.7685	47.9167
	70.367	48.081	47.0842	0.979267	0.683289	39.1528	57.2917
	41.5134	14.7328	14.4124	0.97825	0.354893	38.5973	72.9167
	77.5867	44.0928	43.2795	0.981555	0.568303	39.6251	41.6667
	123.654	55.3067	53.1291	0.960628	0.44727	42.6495	55.2083
	67.7915	40.9554	40.0589	0.97811	0.604137	38.7243	58.3333
	81.2489	36.6388	34.8592	0.951429	0.450945	39.43	46.875
	102.308	54.748	52.6387	0.961472	0.535131	25.5148	48.5294
	63.4547	25.395	24.6602	0.971062	0.400207	40.111	33.3333
	68.5293	46.011	38.5514	0.837873	0.671406	3.08372	18.1818
	70.6037	43.3554	42.484	0.9799	0.614067	28.0051	49.2958
	21.9065	6.60354	6.13871	0.929608	0.301442	25.6903	57.971
	63.3119	37.3321	36.6367	0.981373	0.589653	26.0205	52.1739
	126.824	83.1698	81.1556	0.975782	0.655788	25.5961	47.7612
	32.2451	16.642	10.9389	0.657309	0.516109	1.00606	0
	87.4979	44.6609	43.2138	0.967598	0.510423	16.5941	52.9412
	87.76	53.4917	50.4525	0.943184	0.609522	8.8853	26.4706
	71.4415	40.7147	37.9229	0.931429	0.569903	9.76045	20.5882
	79.3297	26.2677	720.534	27.4305	0.33112	0	0
	84.7041	37.4371	720.534	19.2465	0.441975	0	0
japonese 11-02 4b9	93.4979	58.8361	45.0864	0.766305	0.629277	35.7505	63.5417		0.283582	77.8194	50.2458	45.9113	0.913735	0.645672	1807.32	58.4958	67
	75.9677	50.3811	44.5687	0.884632	0.663191	36.8779	59.375
	110.585	75.1594	71.1622	0.946817	0.679651	39.3918	58.3333
	61.3746	37.3764	34.4552	0.921844	0.608988	39.0304	65.625
	60.7597	38.3711	37.2773	0.971495	0.631522	39.3211	54.1667
	75.1761	51.6059	50.5613	0.979759	0.686467	40.0019	60.4167
	41.668	14.4993	13.9713	0.963579	0.347973	0.963579	5.88235
	85.6162	58.2996	56.7494	0.97341	0.680941	39.7895	69.7917
	62.3748	46.1568	43.2839	0.937758	0.739992	37.6719	65.625
	66.9358	43.0538	35.1655	0.81678	0.643211	37.7599	57.2917
	93.3146	73.2414	71.6628	0.978447	0.784887	40.0508	48.9583
	116.642	78.8167	67.93	0.861873	0.675712	35.9628	59.375
	66.0808	42.3093	35.5981	0.841377	0.640266	36.9103	66.6667
	109.937	70.1401	63.3473	0.903155	0.638	37.839	67.7083
	81.2151	51.5579	44.199	0.857269	0.634832	37.1494	64.5833
	96.7843	57.3369	53.1956	0.927772	0.59242	35.9967	64.5833
	36.6611	16.6034	16.2968	0.981536	0.452889	39.1358	69.7917
	50.7574	26.4715	25.653	0.969081	0.52153	32.775	61.6279
	93.219	64.4533	62.1517	0.964291	0.691418	18.7213	48.0769
	110.611	74.3478	59.4866	0.800111	0.672156	2.01196	15		0.435185	76.4693	45.5684	41.7052	0.915223	0.595905	1490.68	55.9876	108
	89.0901	55.0393	53.3165	0.968699	0.617794	41.3279	60.4167
	97.0233	62.9548	53.5206	0.850144	0.648863	31.7104	69.7917
	85.3932	55.2834	53.4725	0.967243	0.647398	41.3339	61.4583
	100.895	64.3082	62.8927	0.977989	0.63738	40.2762	63.5417
	62.0766	39.2279	38.6801	0.986034	0.631927	40.4719	72.9167
	54.1164	31.3329	30.6736	0.97896	0.578991	39.7711	65.625
	90.5101	62.3768	61.4834	0.985679	0.689169	39.8649	64.5833
	77.0693	49.46	47.0269	0.950808	0.64176	39.6929	66.6667
	49.6929	36.9809	36.3723	0.983543	0.744188	40.0862	56.25
	84.874	63.5134	60.7703	0.956811	0.748327	39.9174	63.5417
	91.1142	42.1325	32.3697	0.768284	0.462414	39.5174	65.625
	40.4515	21.2931	20.1751	0.947493	0.526387	55.9552	60.4167
	48.9122	34.7118	32.9111	0.948122	0.709676	39.1832	55.2083
	66.4781	44.4676	43.6334	0.98124	0.668907	39.9354	60.4167
	78.1775	50.9854	44.6873	0.876473	0.652175	37.2151	63.5417
	111.078	76.7232	74.7827	0.974708	0.690715	40.695	52.0833
	41.4939	11.7769	8.02191	0.681154	0.283823	8.30389	42.7083
	85.0386	50.4106	48.1103	0.954367	0.592798	39.9143	62.5
	85.3246	53.9775	47.8287	0.886085	0.632614	33.9021	54.1667
	61.9675	47.3787	46.3797	0.978915	0.764574	26.7364	42.2535
	67.2535	46.6345	45.9648	0.98564	0.693414	39.8272	52.0833
	93.8777	6.93576	1.62174	0.233823	0.0738809	7.79445	44.7917
	66.9569	43.6653	41.05	0.940104	0.652141	38.8743	65.625
	64.2194	43.8845	32.9942	0.751843	0.683352	35.4759	64.5833
	67.5438	41.518	40.4735	0.974844	0.614682	27.2789	63.3803
	54.1752	21.8183	11.5519	0.529461	0.402736	34.1888	67.7083
	82.2785	59.697	55.128	0.923464	0.725548	37.7475	51.0417
	41.8252	16.1391	15.8001	0.978996	0.385869	43.3363	67.7083
	133.418	81.7823	80.2527	0.981297	0.612977	40.3634	70.8333
	96.0334	7.35939	3.45962	0.470096	0.0766336	19.8811	79.1667
	75.5741	48.9372	47.9917	0.980679	0.647539	40.4332	70.8333
	67.6827	44.5079	42.7889	0.961378	0.657596	40.9546	63.5417
	84.3916	52.6525	45.3529	0.861362	0.623907	32.2035	67.7083
	99.9166	51.9346	47.4467	0.913586	0.51978	26.9855	63.3803
	87.835	52.8188	36.5344	0.691693	0.601342	33.3255	62.5
	85.8432	45.348	41.4035	0.913018	0.528265	45.9548	72.9167
	75.4789	54.0565	52.2308	0.966225	0.716181	13.7474	45.4545
	96.4257	72.1868	70.9312	0.982606	0.748627	38.744	64.5833
	65.205	41.0353	39.7297	0.968185	0.629327	36.2304	54.6512
	68.5419	47.2489	46.2685	0.97925	0.689343	33.9926	54.2169
	70.5163	35.2958	33.6537	0.953478	0.500533	11.9696	52.5
	67.9277	51.2341	50.1133	0.978124	0.754245	28.9493	45.0704
	79.4374	50.5936	47.4109	0.937093	0.636899	6.29967	31.0345
	91.7261	45.8246	31.198	0.680815	0.49958	1.0365	0
	64.9393	35.4366	31.3737	0.885347	0.545688	3.47215	17.3913
	33.6442	14.4867	10.8258	0.747291	0.430584	2.1732	20
yerbaniz 11-02 3b5 #1	31.8449	6.97847	2.79081	0.399917	0.21914	26.6192	45.8333		0.395833	67.0416	37.141	69.2179	1.86365	0.553999	1089.14	49.2475	288
	116.399	61.659	59.8954	0.971397	0.529719	39.6716	60.4167
	62.976	39.018	38.1851	0.978653	0.619569	35.8903	58.8889
	19.9259	7.06722	5.06457	0.716628	0.354675	30.7077	40.625
	100.092	60.4291	59.1719	0.979196	0.603737	39.564	65.625
	107.615	37.0538	33.605	0.906922	0.34432	7.8575	46.875
	103.242	68.7161	64.8107	0.943167	0.665579	7.83303	28.125
	69.9032	42.4452	41.4434	0.976398	0.6072	39.1877	56.25
	63.3815	44.6888	44.0252	0.985152	0.705076	40.6613	57.2917
	72.4406	45.9521	44.7831	0.974561	0.634341	38.7289	57.2917
	65.9293	42.8893	42.1549	0.982877	0.650534	39.899	64.5833
	93.6622	58.4734	52.9126	0.9049	0.624301	14.6519	46.9388
	74.2381	46.4429	45.1999	0.973236	0.625593	35.6291	59.3023
	131.46	70.8202	69.3616	0.979404	0.538719	40.2053	62.5
	98.3081	64.8603	63.0692	0.972385	0.659766	39.0434	39.5349
	68.6902	44.5766	43.3527	0.972543	0.648952	39.6924	67.7083
	51.4009	34.3265	33.7924	0.984439	0.66782	39.3829	56.8421
	58.1435	34.6427	33.7654	0.974675	0.595814	40.0536	55.2083
	15.0825	6.49284	6.16707	0.949827	0.430487	41.1752	50
	33.4649	7.48021	6.3775	0.852583	0.223524	4.20438	24
	68.5741	45.5688	44.686	0.980626	0.664519	39.8596	58.3333
	60.6653	21.8351	3619.56	165.768	0.359927	0	0
	71.9647	43.3603	42.4704	0.979477	0.602522	39.1521	59.375
	61.2639	42.5882	41.4784	0.97394	0.69516	39.5006	58.3333
	59.452	36.0201	30.9614	0.85956	0.605868	3.01065	22.7273
	49.092	16.8745	16.332	0.967847	0.343733	38.2837	64.5833
	30.2165	21.0972	20.5593	0.9745	0.698204	43.09	44.7917
	35.3782	6.81357	4.82461	0.708087	0.192593	22.5166	47.3684
	105.599	54.6661	53.5105	0.978862	0.517678	43.5425	59.375
	80.0639	53.7701	53.0439	0.986495	0.67159	40.2028	64.5833
	101.633	63.6443	60.6237	0.952539	0.626216	40.3205	61.4583
	38.3122	26.591	26.0702	0.980413	0.694061	39.6878	61.7021
	135.183	59.1723	26.9199	0.454941	0.43772	26.5076	62.5
	55.755	29.4826	22.9513	0.778469	0.52879	21.4905	44.7917
	32.8762	12.2377	11.8331	0.96694	0.372235	42.6448	60.4167
	74.6546	36.1048	33.996	0.941593	0.483624	18.1465	46.1538
	53.1281	10.55	7.8088	0.74017	0.198577	6.47585	23.3333
	74.3433	40.983	39.4603	0.962846	0.551267	14.6282	44.4444
	63.3185	37.0427	33.3799	0.901121	0.585021	35.4909	82.2917
	63.6585	44.2272	43.487	0.983262	0.694758	39.1273	51.0417
	37.2462	23.2621	22.8469	0.982154	0.624549	40.5896	58.3333
	82.6201	44.4794	40.6208	0.913248	0.538361	39.3033	59.375
	117.937	72.2383	71.168	0.985184	0.612517	39.6471	54.1667
	72.0283	47.6935	46.7615	0.980457	0.66215	40.7529	61.4583
	18.8396	9.12857	8.41706	0.922057	0.484541	53.8131	49.4737
	70.9702	49.0561	48.2417	0.983399	0.691221	39.4715	53.125
	71.1453	39.9475	39.2929	0.983613	0.561492	40.1144	67.7083
	74.7172	42.316	40.5735	0.958823	0.566349	39.5763	60.4167
	64.1429	40.011	39.2612	0.981261	0.623779	39.9815	56.25
	36.6314	22.1499	15.8636	0.716194	0.60467	1.99988	15
	36.5416	11.804	11.3951	0.965358	0.323028	41.2517	68.75
	91.8143	52.8264	51.8919	0.982309	0.575362	39.9563	72.9167
	92.0942	54.3996	48.7899	0.896881	0.590695	37.5296	65.625
	61.3722	39.3419	38.722	0.984245	0.641037	39.5372	56.25
	97.9054	44.0178	43.2257	0.982004	0.449596	38.4416	67.7083
	68.0022	50.0798	48.5307	0.969068	0.736444	33.506	56.6265
	20.7343	6.91308	6.66031	0.963436	0.333413	42.3906	62.5
	67.971	44.8137	43.6921	0.97497	0.659306	40.0109	59.375
	26.1909	6.05258	4.23871	0.700315	0.231094	16.1847	49.4737
	63.9251	40.268	39.6339	0.984255	0.629924	39.9549	58.3333
	66.1922	22.998	19.6862	0.855997	0.347442	33.5433	63.8554
	68.7146	46.2904	45.6258	0.985643	0.673662	39.4196	63.5417
	60.2176	40.8665	40.0915	0.981034	0.678647	39.8552	60.4167
	63.6519	43.0221	42.3755	0.984969	0.675897	39.4824	61.4583
	54.8621	20.4959	15.1089	0.737168	0.373589	46.3992	61.4583
	72.5054	47.0775	44.3294	0.941627	0.649297	22.9694	50.7936
	39.3882	25.6861	25.1714	0.979963	0.652126	40.7353	66.3158
	110.104	52.3325	51.5069	0.984226	0.4753	40.0086	62.5
	109.773	55.0848	53.9718	0.979795	0.501806	40.1788	65.625
	68.8946	42.1291	41.1508	0.976778	0.6115	39.6908	58.3333
	67.4422	49.9834	49.2493	0.985314	0.741129	38.2533	55.2083
	68.0902	38.3275	33.6722	0.878538	0.562893	37.9462	59.375
	70.9184	42.4083	41.2031	0.971583	0.597987	39.7857	64.5833
	73.5166	42.2917	40.9767	0.968906	0.575267	40.4715	64.5833
	72.4051	39.0695	38.3591	0.981818	0.539596	40.1767	59.375
	102.274	69.4647	66.7733	0.961255	0.679199	13.7591	39.5349
	47.7192	18.1092	17.5291	0.967967	0.379494	40.4774	68.75
	104.131	52.8097	50.7337	0.960689	0.507147	39.5905	58.3333
	57.8314	38.2734	36.8603	0.963078	0.66181	15.0674	28.8889
	68.9376	46.7734	45.9776	0.982986	0.678489	38.3886	60.2151
	78.6445	50.1258	48.8889	0.975325	0.637372	25.1673	51.5152
	73.2668	50.9552	50.1503	0.984202	0.695475	35.0988	58.6207
	102.336	67.1296	65.6215	0.977535	0.655973	38.1846	53.4884
	44.9911	32.6761	27.164	0.831311	0.72628	2.52589	4.7619
	64.0268	40.8848	38.3336	0.9376	0.638558	15.8569	43.75
	31.9252	7.86106	6.74882	0.858513	0.246234	3.87011	29.1667
	111.285	52.6056	50.0549	0.951514	0.47271	22.1378	67.5
	113.808	45.9222	42.7938	0.931876	0.403505	31.3829	55.8442
	64.5027	49.0578	46.3509	0.944822	0.760555	8.8422	26.4706
	56.5941	32.3272	31.4746	0.973627	0.571211	24.2402	60
	31.3466	13.6041	9.02245	0.663213	0.433991	1.00321	5.55556
	101.189	62.1428	57.9283	0.93218	0.614123	21.2454	57.6271
	72.8882	25.1225	23.7646	0.945948	0.344672	20.9041	63.7931
	59.2139	34.6666	32.6434	0.941639	0.585446	7.27906	32.2581
	34.0898	8.68511	8.32612	0.958666	0.254772	8.45146	36.1111
	32.3656	8.20477	8.02198	0.977722	0.253503	15.5748	50
	118.624	72.2773	69.2912	0.958686	0.6093	16.1621	53.0612
	75.2164	40.0652	38.7633	0.967504	0.532666	16.1099	58.3333
	33.9269	6.27266	5.47889	0.873455	0.184887	13.7439	53.1915
	33.9732	7.59176	5.18525	0.683011	0.223463	13.4648	27.0833
	44.5161	27.2577	26.4468	0.97025	0.612312	16.9764	45.8333
	72.1183	14.2174	6.69274	0.470743	0.19714	6.81464	36.1702
	20.3865	7.27301	6.02181	0.827967	0.356755	10.8036	40.4762
	62.5883	38.3068	34.9539	0.912473	0.612044	6.60417	27.5862
	38.3703	13.3815	12.0231	0.898488	0.348745	12.832	43.5897
	35.348	15.6704	288.554	18.414	0.443317	0	0
	103.219	66.9481	63.3879	0.946822	0.648603	10.3088	29.7297
	96.9087	7.08785	3.5422	0.499756	0.0731394	0.531227	11.1111
[truncated: 2,599 more rows]

## Sheet: Ordered
	vcl	vap	vsl	LIN	wob	prog							%motility	vcl	vap	vsl	LIN	wob	prog	n
asty 195 2b2 B	91.1855	43.3855	41.6729	0.960527	0.475793	38.7993			1.0411	5.60552			0.754717	66.1685	28.0621	24.8674		0.4241	880.768	53
	14.6431	7.34711	7.09825	0.966128	0.501745	38.3704			1.03506	1.0139			0.549383	79.5043	41.8572	38.8456		0.526478	1378.08	162
	17.4558	10.3854	10.1044	0.972941	0.594953	41.5556			1.02781
	176.732	13.0784	9.26673	0.708549	0.0740015	33.954			1.41133				0.6	75.3637	37.7307	34.7088	0.883611	0.512219	32.9188	215	129
	128.694	7.78375	5.97019	0.767007	0.0604826	30.4249			1.30377					33.8316	21.1786	20.4104	0.179774	0.186325	11.5334
	37.7064	7.59024	6.13271	0.807974	0.201298	37.1684			1.23766					0.448911	0.561309	0.588046	0.203454	0.363761	0.35036
	87.805	6.24729	1.11449	0.178396	0.0711497	9.86258			5.60552
	27.288	8.87841	8.57613	0.965953	0.32536	37.3053			1.03525
	115.548	72.4112	36.7299	0.50724	0.626675	27.5922			1.97145
	14.5158	9.20497	8.99057	0.976708	0.634134	38.5641			1.02385					vcl	vap	vsl	LIN	wob	prog
	18.7465	12.8267	12.5684	0.979863	0.684219	40.7686			1.02055					75.3637	37.7307	34.7088	0.883611	0.512219	32.9188
	78.488	37.5764	36.804	0.979444	0.478754	39.873			1.02099					33.8316	21.1786	20.4104	0.179774	0.186325	11.5334
	86.427	12.2266	5.50377	0.450146	0.141468	28.2457			2.2215
	141.793	73.8803	70.2876	0.951371	0.521042	41.9956			1.05111					65.9147	28.3138	25.2684	0.874273	0.488942	34.4324
	93.8149	73.9946	69.6297	0.94101	0.788729	18.6445			1.06269					43.4088	23.7779	21.8038	0.184847	0.22222	9.4814
	59.4414	9.76273	7.96068	0.815415	0.164241	37.7943			1.22637
	90.6371	20.2808	10.0153	0.493833	0.223759	28.2656			2.02498					79.5043	41.8572	38.8456	0.887703	0.522419	32.2555
	49.0405	21.8515	19.1942	0.878394	0.445581	52.8202			1.13844					27.9507	18.6185	18.415	0.178415	0.168623	12.3163
	85.5277	45.3344	44.4795	0.981142	0.530055	39.163			1.01922
	86.3924	31.4377	30.3715	0.966084	0.363894	37.5574			1.03511
	92.5338	40.394	37.5908	0.930603	0.436533	38.9418			1.07457
	90.4623	30.8622	26.3385	0.853424	0.341161	35.8561			1.17175
	55.3719	36.5261	36.0255	0.986294	0.65965	40.0217			1.0139
	16.7128	10.7084	10.5079	0.981281	0.64073	33.7428			1.01908
	24.2605	14.4097	13.7935	0.957237	0.593958	30.4125			1.04467
	132.55	59.617	55.6643	0.933697	0.449771	28.026			1.07101
	103.722	38.8168	38.1428	0.982637	0.37424	40.2099			1.01767
	82.3905	48.9473	48.1811	0.984348	0.594089	39.5844			1.0159
	16.5373	10.588	10.3958	0.981847	0.640251	40.1604			1.01849
	16.8186	11.2987	11.0899	0.981521	0.671799	40.8209			1.01883
	29.9966	21.3957	21.0043	0.981705	0.713271	39.9623			1.01864
	16.3835	9.84638	9.64873	0.979927	0.600993	40.8854			1.02048
	124.181	105.377	97.1843	0.922251	0.848577	6.61828			1.0843
	17.4872	12.4977	12.2907	0.983436	0.714677	40.331			1.01684
	86.1532	47.6498	39.8545	0.836405	0.553083	33.2607			1.19559
	60.3032	7.94905	5.07617	0.638588	0.131818	14.6168			1.56596
	20.8736	17.4421	17.0492	0.97747	0.835606	40.9546			1.02305
	18.0807	12.8641	12.61	0.980248	0.711482	39.7016			1.02015
	63.9737	41.5646	40.5502	0.975594	0.649714	20.0335			1.02502
	93.141	51.0971	49.8261	0.975125	0.548599	40.387			1.02551											162
	89.0558	53.4145	51.7612	0.969047	0.599787	18.1019			1.03194
	68.8725	54.4232	50.7927	0.93329	0.790203	6.96392			1.07148
	77.1304	21.4812	16.5155	0.768837	0.278505	18.3871			1.30067
	58.8356	30.1524	29.2673	0.970644	0.512486	38.133			1.03024
	71.1995	42.2247	41.2299	0.97644	0.593048	39.1524			1.02413
	83.9054	39.0719	35.6713	0.912966	0.465666	5.54536			1.09533
	82.9398	54.1122	47.4547	0.876968	0.652428	37.2303			1.14029
	42.3499	14.4505	10.9552	0.758118	0.341217	51.461			1.31906
	144.584	81.7912	62.2717	0.761349	0.565698	34.6559			1.31346
	101.706	7.19417	1.44453	0.200792	0.0707346	2.77684			4.98028
	74.551	35.9667	35.1657	0.97773	0.482444	39.0945			1.02278
	68.7766	51.4001	50.2598	0.977816	0.747349	39.4379			1.02269
	72.6761	39.4162	38.671	0.981093	0.542355	39.7572			1.01927
	70.9104	42.5366	41.6761	0.979768	0.599864	39.5418			1.02065
	84.2744	45.0579	41.2582	0.915671	0.534657	37.9725			1.09209
	82.8548	43.2235	42.4816	0.982834	0.521678	39.9388			1.01747
	65.3686	43.0675	42.4391	0.98541	0.65884	39.8292			1.01481
	77.2895	45.1378	44.5164	0.986234	0.58401	39.8653			1.01396
	63.02	38.9407	38.2702	0.982782	0.617911	40.7577			1.01752
	87.1752	16.4549	6.28412	0.381899	0.188757	16.5412			2.61849
	33.7859	12.1945	4.83603	0.396576	0.360934	23.2145			2.52159
	36.2262	6.56722	2.81469	0.428596	0.181284	23.735			2.3332
	109.518	56.8062	55.6109	0.978959	0.518693	40.477			1.02149
	96.4465	48.6271	47.6896	0.98072	0.504187	40.0724			1.01966
	62.3362	16.8372	14.5105	0.861811	0.270103	41.4621			1.16035
	59.923	20.5417	7.73841	0.376717	0.342802	21.8312			2.65451
	157.596	96.9573	84.9288	0.87594	0.615226	35.4955			1.14163
	71.3862	43.0841	42.1898	0.979242	0.603536	40.3769			1.0212
	79.0663	45.1331	42.9745	0.952172	0.570825	14.5303			1.05023
	20.897	7.98124	7.30898	0.915771	0.381932	8.54133			1.09198
	59.5235	48.454	47.6074	0.982527	0.814031	39.7271			1.01778
	67.0536	10.943	3.58944	0.328012	0.163198	16.4268			3.04867
	118.032	63.1075	58.5434	0.927677	0.534667	38.6129			1.07796
	70.1913	40.6706	39.8355	0.979467	0.579425	39.8446			1.02096
	71.6902	42.7489	41.1373	0.962301	0.5963	40.3509			1.03918
	85.6419	48.4419	47.5577	0.981747	0.565633	39.3655			1.01859
	131.896	52.7763	46.2297	0.875956	0.400136	37.109			1.14161
	64.5059	57.5242	56.0878	0.975029	0.891766	39.6221			1.02561
	106.736	47.4911	46.5525	0.980237	0.444941	39.8414			1.02016
	39.6929	14.2757	4.21537	0.295284	0.359653	15.7568			3.38658
	29.8447	18.0962	17.0746	0.943547	0.606345	51.5601			1.05983
	62.0203	7.65144	5.0125	0.655105	0.12337	23.9783			1.52647
	65.9632	43.003	42.2848	0.9833	0.651925	39.9134			1.01698
	111.82	58.1791	56.2115	0.96618	0.520294	39.3748			1.035
	75.0738	40.0908	39.0963	0.975194	0.534018	39.0275			1.02544
	116.901	65.7339	63.5324	0.966509	0.562302	37.5256			1.03465
	67.3968	37.4174	36.3576	0.971676	0.555181	39.4388			1.02915
	62.1449	54.4919	53.6044	0.983713	0.876852	39.871			1.01656
	124.917	79.9769	77.6764	0.971235	0.640238	42.1082			1.02962
	93.9848	50.413	40.2356	0.79812	0.536395	37.4687			1.25294
	87.1066	41.7514	40.63	0.973141	0.479314	39.9526			1.0276
	82.6172	35.386	33.9838	0.960373	0.428313	39.7989			1.04126
	81.3331	45.656	39.8592	0.873034	0.561346	36.55			1.14543
	77.8777	45.0116	44.0477	0.978586	0.577978	39.9981			1.02188
	86.4454	41.0749	39.9664	0.973013	0.475154	39.6338			1.02774
	106.414	43.0219	40.6518	0.944911	0.404288	36.9631			1.0583
	97.677	57.0191	53.9318	0.945856	0.583751	36.7367			1.05724
	83.312	41.9875	37.7034	0.897968	0.503979	34.4232			1.11363
	69.4526	45.8493	34.1174	0.744121	0.660153	1.46682			1.34387
	64.8105	55.1408	50.8737	0.922614	0.850801	43.6274			1.08388
	64.6245	42.163	41.4004	0.981911	0.652432	40.0931			1.01842
	17.3053	6.18841	5.86422	0.947615	0.357601	43.849			1.05528
	46.1382	21.889	21.1455	0.966034	0.474422	39.4163			1.03516
	60.9827	20.9912	20.5861	0.980701	0.344216	40.2703			1.01968
	61.6372	38.3473	37.7435	0.984255	0.622145	39.9556			1.016
	116.589	60.7654	54.979	0.904774	0.521193	37.8412			1.10525
	137.136	66.796	65.0181	0.973383	0.487078	40.5812			1.02734
	42.61	8.63732	6.70993	0.776854	0.202707	54.4703			1.28724
	81.5336	34.813	33.7516	0.969512	0.426978	40.3939			1.03145
	69.2753	40.7703	40.1661	0.985181	0.588526	40.315			1.01504
	75.7067	41.1985	40.1529	0.974623	0.544185	39.3903			1.02604
	84.917	46.8084	45.784	0.978117	0.551225	38.9912			1.02237
	57.1417	52.1202	50.9778	0.978081	0.912123	39.769			1.02241
	135.499	57.1322	54.7428	0.958178	0.421644	37.2221			1.04365
	77.333	33.9367	33.261	0.98009	0.438839	34.7023			1.02031
	69.4444	41.1101	40.0239	0.973579	0.591986	32.5896			1.02714
	132.33	75.4281	66.9684	0.887844	0.570002	10.2484			1.12632
	66.6773	40.2189	38.7361	0.963133	0.603187	13.1345			1.03828
	157.498	77.6044	75.2611	0.969804	0.492732	26.6812			1.03114
	62.9873	8.16465	4.36483	0.534602	0.129624	16.9559			1.87055
	66.7468	47.3348	45.7677	0.966893	0.709169	20.138			1.03424
	76.3363	64.1581	59.2666	0.923759	0.840467	20.9637			1.08253
	74.3733	39.9745	38.9021	0.973171	0.537485	19.3891			1.02757
	39.6104	15.2831	14.7046	0.962146	0.385837	16.6718			1.03934
	77.2553	47.4345	45.7821	0.965164	0.613997	14.5221			1.03609
	66.4675	43.0452	40.8119	0.948116	0.647612	12.9972			1.05472
	105.85	55.3576	52.7645	0.953157	0.522982	11.4231			1.04915
	102.001	58.8911	54.6027	0.92718	0.57736	6.42009			1.07854
pachon n3 a194 A	117.195	57.8901	56.4887	0.975792	0.493965	29.9757							0.507692	74.0995	42.3992	40.0002		0.572192	1489.1	65
	68.1496	42.49	41.6433	0.980073	0.623482	39.3288							0.416667	69.54	43.5708	41.4661		0.626557	1692.21	48
	107.996	58.5231	48.8819	0.835258	0.541899	40.9899
	84.8892	58.7461	56.4743	0.961329	0.692032	40.479							0.469027	72.3789	42.8413	40.5534	0.946547	0.590598	35.7481	113	53
	106.667	52.9584	45.7351	0.863603	0.496483	37.9106								21.1987	13.8114	13.0677	0.0550578	0.132801	8.70211
	93.7415	58.4013	54.965	0.941162	0.623003	28.1066								0.292885	0.322386	0.322234	0.058167	0.224859	0.243428
	56.5003	35.1747	34.1559	0.971037	0.622558	39.2513
	89.5234	58.1059	49.7017	0.855363	0.649058	36.1516
	101.118	52.4826	50.5459	0.963097	0.519024	39.3179
	49.1136	27.7566	25.7109	0.926297	0.565151	25.5382
	39.5711	25.3506	24.6333	0.971707	0.640634	40.1443
	62.8393	37.0601	36.4242	0.982843	0.58976	39.5461
	64.0686	43.7903	42.993	0.981792	0.683491	41.4068
	74.4892	40.5256	30.339	0.748637	0.544047	36.7591
	83.5217	44.6354	42.5312	0.952858	0.534417	39.0976
	80.8331	40.1887	36.8567	0.917089	0.497181	21.4515
	43.8953	26.9288	25.8763	0.960916	0.613478	37.6278
	110.605	53.3774	52.0171	0.974516	0.482596	42.4691
	50.645	34.5549	33.9388	0.98217	0.682297	39.3297
	43.5026	20.6597	20.1769	0.97663	0.474907	39.5323
	77.2065	39.5827	37.4346	0.945732	0.512685	38.4632
	86.7707	47.0324	45.312	0.963421	0.542031	39.4513
	64.0311	30.3012	29.2435	0.965094	0.473226	40.0709
	59.7925	38.1114	37.4636	0.983003	0.637393	40.0234
	80.2601	59.6358	56.5835	0.948817	0.743031	38.7787
	66.3464	47.2606	46.1785	0.977103	0.712332	24.0367
	57.9671	48.4092	47.7936	0.987283	0.835116	39.7214
	66.7108	53.3364	50.8937	0.954202	0.799518	40.2233
	52.4731	29.8103	29.3181	0.983491	0.568106	31.9702
	43.2386	8.86456	7.01098	0.7909	0.205015	2.09446
	105.503	64.6202	62.7033	0.970336	0.612498	22.2664
	115.189	56.6046	54.4435	0.961821	0.491405	20.1991
	40.9306	6.00344	5.53947	0.922716	0.146674	2.79716
	65.1914	31.5453	30.723	0.973932	0.483888	42.2336
	57.926	23.3663	22.7347	0.972972	0.403381	40.947
	64.9253	35.1199	34.1877	0.973457	0.540928	39.7536
	74.6285	42.1519	41.2712	0.979107	0.564823	40.3642
	62.2131	43.1674	42.3148	0.980248	0.693864	27.3378
	68.3846	53.9487	53.01	0.982599	0.788902	40.6704
	98.6164	55.2825	43.3171	0.783558	0.560581	35.4728
	81.8605	44.1435	38.7464	0.877736	0.539253	37.4292
	93.5116	59.1294	57.4628	0.971815	0.632321	38.8429
	53.4768	40.7289	39.9673	0.981303	0.761617	39.7738
	73.7948	57.7802	55.957	0.968445	0.782985	39.6043
	64.896	44.5801	43.6253	0.978584	0.686946	39.9683
	86.7744	52.5263	47.1419	0.897492	0.605321	38.5139
	94.216	55.8295	54.3653	0.973774	0.592569	39.5507
	59.9577	47.2022	46.4681	0.984449	0.787258	40.0536
	31.5959	11.6975	11.2173	0.958948	0.370223	41.0753
	59.5838	38.7348	35.8141	0.924597	0.650089	38.5159
	47.7992	30.1971	29.7222	0.984274	0.631749	39.5215
	79.0672	55.0296	52.8101	0.959666	0.695986	39.832
	72.3797	49.2542	48.4646	0.983969	0.680497	40.6808
asty 195 2b2 D	135.888	6.76823	2.33111	0.344419	0.0498073	16.2512							0.391753	77.5292	40.7493	37.0115		0.525599	1392.3	97
	74.8387	46.4979	45.784	0.984648	0.621308	40.1349							0.302885	84.9462	35.386	31.5814		0.41657	937.313	208
	78.3667	56.9367	56.0039	0.983617	0.726542	40.3937
	46.3893	17.6597	16.7763	0.949975	0.380685	7.61278							0.331148	82.1557	37.4039	33.6244	0.856516	0.460878	28.4456	305	101
	85.0484	57.1025	56.2223	0.984585	0.671412	39.7426								30.6196	20.2829	20.2197	0.183312	0.212557	13.8174
	86.3756	51.5017	50.6496	0.983454	0.596253	40.4053								0.372702	0.542268	0.601341	0.214021	0.4612	0.48575
	63.1211	45.992	45.0036	0.978509	0.728631	40.0606
	88.5107	34.3179	32.8882	0.958341	0.387726	39.4852
	81.3239	43.1892	23.2903	0.539263	0.531077	28.1096
	75.6652	48.3392	47.4099	0.980775	0.638857	29.2161
	83.2201	47.6036	45.7443	0.960942	0.572021	17.0568
	82.7738	59.0577	58.1777	0.9851	0.713483	40.0945
	78.3301	44.2405	43.544	0.984258	0.564796	40.1266
	64.0338	47.852	46.8726	0.979532	0.747293	39.7159
	148.774	61.0145	33.2485	0.544927	0.410117	30.3582
	67.9294	62.1136	60.7961	0.978789	0.914385	29.5574
	68.1778	53.2646	52.0518	0.97723	0.78126	39.779
	65.3973	31.9987	31.3586	0.979996	0.489298	39.4044
	133.574	61.0152	42.6659	0.699267	0.45679	34.0344
	33.2509	8.99194	7.42416	0.825646	0.270427	31.3543
	85.6511	51.2425	50.2232	0.980108	0.59827	39.6975
	71.3182	54.3682	53.4193	0.982548	0.762332	39.9967
	96.3183	24.6895	5.87865	0.238103	0.256333	11.2869
	61.4512	50.6123	49.5131	0.978281	0.823618	39.5746
	79.5795	51.1232	50.3165	0.984221	0.642417	39.6985
	72.0343	45.3854	44.2705	0.975436	0.630052	40.4622
	75.5297	44.5227	43.9228	0.986527	0.589472	40.0246
	67.0786	43.8266	43.0683	0.982697	0.653362	39.8302
	67.1838	27.2574	21.3428	0.783008	0.405714	47.7587
	42.27	20.1195	18.9946	0.944088	0.475976	38.8166
	70.5283	6.3461	3.37893	0.532441	0.0899795	16.5458
	76.4162	44.4976	42.8389	0.962725	0.582305	38.4207
	80.7603	55.3291	54.3042	0.981478	0.685102	39.7481
	67.8669	10.1574	5.45407	0.536955	0.149667	17.6965
	43.1132	6.68875	2.22089	0.332033	0.155144	17.204
	93.3961	28.1108	25.4356	0.904834	0.300985	30.6561
	66.5052	50.0638	47.7188	0.953159	0.75278	10.4357
	88.1204	48.6754	45.8943	0.942864	0.552373	7.8276
	86.9303	46.5352	45.3662	0.97488	0.535316	28.1547
	78.7759	24.2674	14.6945	0.605523	0.308056	11.2477
	61.675	15.4571	12.7767	0.826595	0.250621	52.4242
	72.8652	39.4515	38.6225	0.978988	0.541431	39.8287
	93.5593	42.8233	41.1697	0.961387	0.457713	39.6631
	68.7883	53.4248	52.4173	0.981142	0.776655	39.0976
	47.4858	6.49236	4.28201	0.659547	0.136722	9.97119
	107.574	11.6919	8.61533	0.736862	0.108688	31.3411
	103.986	59.306	58.1136	0.979895	0.570327	40.9877
	194.785	97.9888	86.4555	0.882299	0.503061	37.2705
	98.6547	69.6829	66.5634	0.955234	0.706331	9.30768
	68.3926	6.10433	1.75579	0.28763	0.0892542	17.9228
	81.3152	53.192	26.4159	0.496614	0.654146	0.496614
	66.4493	39.1467	38.3343	0.979248	0.589121	40.2985
	83.9272	36.9274	36.1074	0.977796	0.439993	39.4682
	83.8165	53.0134	25.0691	0.472882	0.632494	0.472882
	80.5349	46.2118	45.1894	0.977876	0.573811	24.9494
	69.3426	21.0416	20.5545	0.97685	0.303444	37.5248
	40.7917	9.76263	9.25014	0.947505	0.239329	38.7628
	75.2716	28.7749	20.7357	0.720617	0.382281	32.7877
	49.1746	32.4277	30.9492	0.954404	0.659441	39.3554
	177.691	81.8178	79.8281	0.975681	0.460449	39.6355
	143.399	39.9058	32.5638	0.816018	0.278285	35.6086
	126.367	61.96	57.9478	0.935245	0.490318	40.9372
	32.8587	7.86403	6.27045	0.797358	0.239329	30.9886
	108.716	35.6365	32.1259	0.90149	0.327795	37.9443
	90.7845	47.541	45.5287	0.957672	0.523669	12.5227
	31.8704	17.936	17.486	0.974911	0.56278	15.0187
	75.0984	18.5072	12.4008	0.670055	0.246439	30.6375
	66.4536	15.0239	5.89411	0.392316	0.22608	8.17257
	119.095	46.1896	42.5473	0.921145	0.387838	9.00513
	21.0622	6.97314	6.44873	0.924795	0.331074	39.1155
	76.8197	18.2223	17.4415	0.95715	0.237209	36.3108
	79.7989	50.9233	50.0071	0.98201	0.638145	40.4248
	81.1452	14.2611	7.96066	0.558206	0.175748	30.5008
	70.9707	20.4361	19.3959	0.9491	0.287951	39.7613
	112.552	11.9469	10.1363	0.848442	0.106146	2.75862
	93.2466	8.32075	6.86456	0.824993	0.0892338	51.3279
	72.672	40.075	39.3604	0.982168	0.551451	40.2666
	134.201	55.9401	54.818	0.97994	0.416838	39.6915
	42.5597	12.8427	12.3371	0.960627	0.301758	34.3125
	73.7902	50.5008	49.2113	0.974467	0.684383	40.358
	34.4028	9.17807	6.92811	0.754854	0.266783	34.5923
	53.5043	16.1813	15.5882	0.96335	0.302429	38.3847
	80.3791	53.9855	53.1238	0.98404	0.671636	39.7262
	122.122	9.77426	7.31445	0.748339	0.080037	32.9358
	134.783	51.5511	50.1581	0.972978	0.382475	38.9918
	164.71	82.4932	80.1485	0.971576	0.500839	23.7865
	124.894	14.4543	9.2679	0.641186	0.115733	3.72325
	71.5963	26.426	24.713	0.935179	0.369097	27.1412
	70.3642	37.0716	36.3273	0.979924	0.526852	25.8727
	86.6566	52.6715	51.5554	0.978809	0.607819	25.0802
	85.9679	49.0261	46.5782	0.950069	0.570284	9.25338
	72.79	52.6891	40.8211	0.774753	0.723851	18.4586
	89.4914	64.5348	61.9918	0.960595	0.721129	19.3257
	62.6605	53.5409	51.7337	0.966246	0.85446	13.2829
	107.512	7.75322	6.24665	0.805684	0.0721151	8.58366
	70.9405	20.482	18.2928	0.893114	0.288721	8.67071
	39.3745	6.36693	4.89651	0.769055	0.161702	5.73508
	43.1703	17.581	14.5458	0.827361	0.407247	5.62798
	95.6889	48.8213	44.2413	0.906189	0.510209	5.08176
	83.623	52.2682	43.0702	0.824023	0.625046	2.4864
	111.733	45.9228	32.0739	0.698431	0.411006	1.05554
asty 180 2c11 D	82.6124	51.4659	50.5641	0.982479	0.622981	40.3052							0.208333	72.9296	49.3445	46.6239		0.676604	1443.34	72	15
	111.031	62.5319	60.7368	0.971294	0.563192	39.9824							0.113208	110.617	34.7664	30.0912		0.314295	878.495	106
	76.8957	50.0783	49.2976	0.98441	0.651249	39.5613
	47.5534	30.2071	29.3957	0.973142	0.635224	39.7596							0.151685	89.6796	42.8653	39.276	0.83584	0.555395	25.2117	178	27
	75.5442	54.3528	53.564	0.985487	0.719483	40.2958								34.1239	18.0162	19.6255	0.260069	0.246834	18.0936
	91.0709	58.5503	57.6977	0.985438	0.642909	40.001								0.380509	0.420297	0.499682	0.311147	0.444429	0.717666
	72.6138	60.8406	56.693	0.931828	0.837866	7.48761
	42.4507	21.6275	21.2525	0.98266	0.509475	38.7577
	78.7537	53.6969	52.9601	0.986278	0.681833	40.13
	84.3467	57.5008	56.6581	0.985344	0.68172	39.7115
	50.6992	31.2766	30.7565	0.983371	0.616906	39.9622
	69.6762	45.7268	45.036	0.984892	0.656276	39.2818
	82.6751	54.7489	50.3097	0.918917	0.662218	4.94239
	61.4749	52.6006	48.3316	0.91884	0.855644	4.89162
	66.5463	54.9619	36.1048	0.656907	0.82592	1.00224
	88.9836	54.2844	44.9567	0.82817	0.61005	2.56319
	79.8356	53.909	52.479	0.973475	0.67525	39.4854
	81.5347	61.1688	58.0534	0.949069	0.750217	9.69541
	90.4707	55.7704	54.8861	0.984144	0.616448	39.4796
	68.2616	31.6349	31.215	0.986724	0.463437	39.6723
	77.5741	50.8854	50.0393	0.983372	0.655959	40.8148
	73.789	49.2331	48.4708	0.984516	0.667215	40.6485
	147.528	12.6517	3.27114	0.258554	0.0857577	2.77713
	145.716	11.9803	3.23531	0.270052	0.0822169	4.24813
	146.795	10.9154	3.74921	0.343478	0.0743584	1.3752
	164.781	8.72557	2.01436	0.230858	0.0529526	2.3457
	162.136	16.0381	8.72426	0.543971	0.0989178	1.53735
asty 194 pachon E	47.1251	36.9115	36.252	0.982133	0.783267	40.4431							0.615385	50.6341	30.9954	30.3906		0.612144	1243.45	27.625	17
	57.4461	32.3664	31.776	0.981759	0.563422	39.8646							0.510204	56.2726	34.8157	34.2191		0.618698	1197.37	49
	37.1609	22.0156	21.6802	0.984767	0.59244	39.6693
	56.5199	34.1735	33.6252	0.983957	0.604627	40.0167							0.548124	54.7241	33.852	32.7493	0.965178	0.616245	36.5917	76.625	42
	59.1249	37.4921	36.8676	0.983342	0.634117	40.7456								9.56498	8.85376	9.13426	0.0728783	0.125951	10.2313
	36.538	10.9428	10.4585	0.95574	0.299491	39.3939								0.174786	0.261543	0.278914	0.0755077	0.204385	0.279608
	59.3032	41.4589	40.8615	0.985592	0.6991	40.9224
	58.8127	38.7728	38.0845	0.98225	0.659258	39.7362
	40.7906	16.6869	16.2945	0.976485	0.409087	40.301
	52.0238	31.5666	31.0457	0.9835	0.606771	40.2718
	59.6761	40.9054	40.0132	0.978189	0.685457	40.6746
	56.4364	34.5936	34.0495	0.98427	0.612966	39.3285
	46.1883	30.1362	29.5515	0.980599	0.652464	39.8632
	50.363	37.7468	36.9025	0.977631	0.749495	40.0688
	55.3126	34.2278	33.6039	0.981773	0.618806	40.2822
	37.3236	15.929	15.1836	0.953207	0.42678	38.5869
	59.6301	39.33	38.5471	0.980094	0.659567	40.3887
	81.0193	47.8608	46.1896	0.965084	0.590733	16.5251
	47.1359	29.2676	28.7927	0.983773	0.62092	40.3152
	61.6909	41.6842	41.1471	0.987115	0.675695	39.9101
	65.3973	22.9846	22.4727	0.977728	0.351462	39.0354
	58.4943	40.8193	40.2561	0.986203	0.697835	39.7829
	76.7221	29.44	28.1971	0.957784	0.383722	39.5201
	55.8513	39.113	38.4923	0.984131	0.700306	39.8762
	61.1764	47.6459	46.5588	0.977184	0.778828	40.0697
	61.236	40.24	39.6891	0.986311	0.657129	40.5783
	55.1209	29.7802	29.2285	0.981473	0.540271	38.808
	59.8111	32.3745	31.6319	0.977061	0.54128	39.5443
	57.6133	45.9513	44.7891	0.974709	0.797582	39.946
	59.0599	50.2735	49.4558	0.983735	0.85123	40.3406
	52.9549	39.3762	38.6907	0.982592	0.74358	39.7351
	46.4744	25.3866	24.8418	0.978541	0.546249	39.3513
	65.8325	39.5441	38.8104	0.981444	0.600678	39.9518
	50.8501	30.2334	29.7757	0.984861	0.59456	39.1018
	54.2727	35.0579	34.4705	0.983245	0.645959	40.083
	56.0231	31.3663	30.7991	0.981915	0.559882	39.8244
	54.282	34.0707	33.5415	0.984468	0.627661	39.9225
	38.4723	19.1105	18.0565	0.944847	0.496735	6.39181
	43.366	37.0595	33.4117	0.901568	0.854576	3.96991
	56.3309	30.1823	15.8773	0.526047	0.535804	0.526047
pachon asty 163 4c10 A	37.0347	17.5893	17.1845	0.976989	0.47494	41.3204							0.49569	66.2266	41.6997	39.9379		0.629653	1270.13	232
	60.5414	45.0973	43.9547	0.974663	0.744901	28.4262							0.383562	71.522	42.0433	39.1281		0.587837	1292.86	292
	64.6507	47.2488	44.7072	0.946207	0.730833	10.396
	77.3605	44.1069	33.4859	0.759198	0.570148	1.52646							0.433206	68.7018	41.7525	39.3474	0.931127	0.586255	30.8739	524	227
	69.0067	50.2594	49.2665	0.980245	0.728326	38.9165								21.1935	17.9694	17.317	0.0932078	0.172107	12.9524
	81.2884	47.4957	46.7354	0.983991	0.584286	39.7399								0.308486	0.43038	0.440107	0.100102	0.29357	0.419527
	53.4924	35.8735	35.2152	0.981649	0.670629	39.5891
	77.3275	52.2181	49.9304	0.956189	0.675284	11.1149
	67.7586	41.2782	38.3336	0.928665	0.609195	38.6116
	76.3726	55.8362	54.895	0.983143	0.731102	40.1923
	72.8026	51.6853	46.5252	0.900164	0.709938	4.47589
	40.0537	18.0534	17.7094	0.980945	0.45073	39.4325
	69.4781	51.6955	50.849	0.983627	0.744054	41.1552
	74.1616	50.4669	49.4684	0.980214	0.680499	39.3769
	49.0158	14.1609	13.1882	0.931315	0.288904	44.3344
	69.0698	43.0769	42.4206	0.984764	0.623672	39.7825
	81.2784	49.2221	48.3942	0.983179	0.605599	39.7892
	88.4469	58.7854	57.1724	0.972562	0.66464	40.7161
	73.5027	54.0937	51.6513	0.954848	0.735942	39.3469
	113.738	61.7067	56.9327	0.922634	0.542534	6.02586
	73.7914	50.2393	47.2404	0.940308	0.680829	38.0051
	32.4141	16.6779	15.6338	0.937393	0.514528	39.3945
	62.3765	19.4544	18.8066	0.966698	0.311887	36.5658
	72.3718	54.4109	53.2763	0.979148	0.751825	40.047
	94.1503	61.5168	60.2998	0.980216	0.65339	41.6139
	28.7622	22.6683	21.7765	0.960659	0.788129	37.3372
	73.3009	50.6002	49.7948	0.984083	0.690308	40.3344
	25.4	7.08946	3.87897	0.547145	0.279112	22.9192
	67.8528	54.5787	52.1277	0.955092	0.804368	11.1069
	46.0119	24.0496	23.5399	0.978808	0.522682	27.7849
	64.5217	45.9718	45.2503	0.984305	0.712502	39.7199
	86.6232	52.0342	51.1646	0.983287	0.600696	40.0998
	43.1669	22.4117	21.8754	0.976068	0.519187	40.1749
	65.8096	44.7185	43.5654	0.974213	0.679514	38.0708
	77.4003	59.1273	56.468	0.955023	0.763916	40.6853
	69.47	47.4511	46.7027	0.984227	0.683045	40.5703
	63.487	46.4577	45.8591	0.987115	0.731768	39.8533
	72.1881	53.2907	52.4897	0.984971	0.738219	40.5137
	75.888	52.2112	51.0567	0.977889	0.688003	39.34
	62.9502	44.7758	43.8946	0.98032	0.71129	28.4579
	82.5089	31.0293	22.8907	0.737714	0.376072	34.8521
	72.6866	49.809	49.1148	0.986063	0.685257	40.6199
	37.4815	13.4396	13.0851	0.973617	0.358567	40.6824
	67.1547	43.4884	42.7558	0.983154	0.647586	41.3575
	99.0862	61.1649	56.7823	0.928348	0.61729	38.2096
	85.1396	54.1308	52.2314	0.96491	0.63579	38.9816
	89.1931	57.6887	56.6003	0.981134	0.646784	40.0329
	76.6893	50.1381	49.0926	0.979147	0.653783	26.9485
	68.4743	38.3183	37.6417	0.982343	0.559601	41.4601
	67.6558	42.9262	41.4354	0.965272	0.63448	41.1924
	26.2927	12.3134	11.8987	0.96632	0.46832	30.5491
	101.091	7.29308	5.93266	0.813463	0.072144	28.6347
	73.5303	45.93	42.3535	0.922131	0.62464	6.07584
	36.5862	7.59084	5.96203	0.785424	0.207478	1.62575
	74.5146	50.9175	50.1253	0.984442	0.683322	40.3905
	41.9286	26.4592	19.7467	0.746307	0.631055	1.49105
	68.238	50.5768	49.8784	0.986192	0.741182	40.075
	123.315	68.1436	62.3499	0.914978	0.552598	31.9991
	63.3984	48.4096	47.4981	0.981171	0.763578	40.1754
	31.8855	16.5916	16.1051	0.970679	0.520348	40.7781
	62.9398	39.203	38.1463	0.973046	0.622865	38.9484
	28.513	10.569	10.2734	0.972032	0.370672	42.4148
	63.1045	19.1166	16.9998	0.889269	0.302936	37.2893
	68.397	51.872	51.1399	0.985886	0.758395	39.8396
	60.2019	47.7069	43.9471	0.921189	0.792449	5.52356
	63.3881	39.8951	39.2137	0.982921	0.629378	39.8899
	77.2288	49.4321	48.47	0.980535	0.640074	29.427
	67.8451	43.5563	42.8201	0.983098	0.641996	39.8
	62.7848	46.4205	44.4891	0.958394	0.739358	16.4599
	67.0425	49.0543	48.3434	0.985509	0.731689	40.4062
	68.5619	49.169	48.499	0.986374	0.717147	39.5994
	78.5446	55.1696	54.162	0.981736	0.702398	39.6743
	94.2065	28.0501	27.0309	0.963664	0.297751	38.6827
	69.6719	54.8279	53.5806	0.977251	0.786945	39.9706
	86.0019	53.31	52.3743	0.982448	0.61987	40.348
	71.2497	47.7411	46.9263	0.982932	0.670053	40.4075
	69.2202	48.5576	38.9899	0.802962	0.701495	37.373
	45.1541	30.0495	29.4498	0.980043	0.665489	39.0025
	73.7828	58.4982	57.7835	0.987783	0.792843	40.027
	69.1228	48.0095	47.0667	0.980363	0.694554	38.8744
	82.3969	33.306	23.8725	0.716763	0.404214	31.004
	111.416	58.0193	55.8642	0.962856	0.520746	33.0287
	70.9543	45.5659	44.9219	0.985866	0.642187	40.8578
	74.7961	52.8642	50.4617	0.954553	0.706778	11.0009
	23.5807	6.59626	5.97648	0.906041	0.279731	10.3703
	73.0009	57.9516	57.1606	0.986352	0.793848	40.1816
	65.5883	56.8554	55.851	0.982333	0.866853	39.6143
	69.0275	53.6314	51.5115	0.960474	0.776957	15.2626
	98.7575	74.1888	72.4249	0.976224	0.751222	33.97
	81.6392	43.4439	41.8458	0.963215	0.532145	38.9422
	69.899	52.2856	51.4454	0.983931	0.748017	38.8719
	76.7564	49.217	48.4826	0.985079	0.64121	32.9908
	64.282	40.5135	39.8642	0.983972	0.630247	38.0643
	38.0094	6.05423	4.69044	0.774739	0.159282	40.4351
	63.7048	45.1568	44.2864	0.980725	0.708844	33.6895
	63.7981	27.48	25.8023	0.93895	0.430734	31.578
	83.7904	60.9877	57.797	0.947684	0.72786	10.2379
	23.8752	6.39438	5.45362	0.852877	0.267825	24.3803
	76.0699	51.1987	50.1995	0.980482	0.673049	27.2833
	65.2356	49.6286	48.5331	0.977925	0.76076	27.2413
	67.2737	46.8611	45.7361	0.975992	0.696574	23.2091
	22.2878	6.19645	5.34828	0.863121	0.278019	29.4825
	71.2286	52.2073	51.0107	0.977078	0.732955	22.3753
	74.9393	50.382	48.7942	0.968485	0.672304	16.04
	21.1324	8.50441	8.00815	0.941646	0.402434	16.4661
	74.8065	45.3967	40.4649	0.891362	0.606855	3.92423
	23.8742	10.3781	9.94684	0.958449	0.434699	11.4811
	66.1744	49.2058	36.5712	0.743231	0.743578	1.49847
	62.7413	44.9762	42.0578	0.935113	0.716851	5.86427
	62.9721	46.0705	41.7306	0.9058	0.731602	5.0921
	66.7175	52.3889	47.6344	0.909247	0.785234	4.94217
	39.8771	27.7182	24.3679	0.879129	0.69509	4.0771
	28.7022	7.58761	6.78098	0.893691	0.264357	4.01241
	49.9856	7.63443	6.85482	0.897883	0.152733	37.4093
	103.448	73.7302	55.7323	0.755895	0.712729	35.393
	63.7793	42.9561	39.6103	0.922112	0.673512	7.1832
	84.2526	57.592	48.9232	0.849479	0.683563	2.99582
	91.6874	60.1973	57.2522	0.951075	0.656549	12.5736
	44.8506	13.6943	13.2263	0.965828	0.305331	42.3966
	65.5079	50.2688	49.4918	0.984542	0.76737	39.6143
	91.3333	60.4186	57.0353	0.944002	0.661517	13.8408
	75.4729	46.9349	46.007	0.98023	0.621878	39.1739
	113.858	60.1699	58.4402	0.971253	0.528466	39.5367
	64.552	47.1147	46.2527	0.981704	0.729873	39.5081
	62.2045	27.5341	27.1775	0.987047	0.442639	11.9265
	49.9494	22.7131	22.1022	0.973107	0.454722	40.1204
	103.435	6.30005	2.14267	0.340104	0.0609081	1.9925
	69.5746	44.3102	38.9187	0.878325	0.636873	40.6941
	61.8466	17.5482	17.0546	0.97187	0.283738	22.6239
	87.1097	56.3884	53.8752	0.955431	0.647326	39.8546
	68.555	51.0323	50.2944	0.98554	0.7444	39.6852
	58.7951	10.465	8.96725	0.856881	0.177991	34.3796
	79.3388	44.8161	43.3408	0.96708	0.56487	38.9689
	36.8106	8.00563	7.32904	0.915486	0.217482	44.6732
	54.9499	22.1669	21.5342	0.971458	0.403403	33.3477
	94.7416	66.1895	63.5724	0.960459	0.698633	16.5197
	75.6773	44.7637	43.5072	0.97193	0.591508	22.067
	50.5513	7.40725	6.43579	0.868851	0.146529	33.5214
	93.3392	58.2828	47.355	0.812504	0.62442	36.3272
	31.4977	12.8303	12.1184	0.944514	0.40734	40.8395
	42.2001	24.4687	24.006	0.981091	0.579825	40.2517
	76.3819	46.8349	46.0146	0.982485	0.613168	40.1599
	40.4827	11.5948	9.46642	0.816433	0.286415	2.5137
	79.0696	51.9408	51.1618	0.985003	0.656899	38.8946
	51.7093	36.0091	35.316	0.980751	0.696376	40.9475
	82.1475	43.9402	37.3103	0.849115	0.534894	36.7072
	77.8058	49.0967	48.2407	0.982564	0.631016	39.618
	92.4253	65.6855	41.0199	0.624491	0.710687	0.951678
	95.3145	61.9842	60.6476	0.978437	0.650312	42.3319
	78.8769	52.4569	50.7593	0.967638	0.665048	19.197
	120.07	58.7464	55.5967	0.946385	0.489269	40.2795
	63.9238	50.7786	49.9166	0.983025	0.794361	39.2187
	64.3705	50.3052	49.2372	0.978769	0.781495	40.0808
	41.0855	8.31377	5.39059	0.648393	0.202353	24.1574
	120.713	74.9812	73.5064	0.980331	0.621151	38.4979
	72.9414	42.433	41.6522	0.981599	0.581741	40.2531
	77.0222	56.8308	55.2972	0.973015	0.737849	41.3605
	79.7763	51.834	50.865	0.981306	0.649742	39.4557
	74.1074	52.7549	51.7656	0.981248	0.711871	34.4953
	52.4806	14.9677	11.1815	0.747043	0.285205	40.9058
	68.289	52.8518	49.1958	0.930827	0.773942	7.03676
	82.8098	52.9231	50.474	0.953724	0.639092	40.5389
	81.6199	54.3708	53.5221	0.98439	0.666146	39.3964
	49.524	14.3729	13.798	0.960003	0.29022	41.1427
	72.2296	30.4213	21.4719	0.705816	0.421175	34.274
	73.8794	49.9451	49.2095	0.985272	0.676035	40.4844
	78.4256	54.2281	53.4123	0.984957	0.691458	39.1506
	113.174	69.4477	61.528	0.885962	0.613636	28.8449
	46.4462	22.4782	21.6499	0.96315	0.483963	38.9096
	63.3422	35.3633	33.9729	0.960682	0.558289	25.2854
	64.2092	26.9983	26.5035	0.981671	0.420474	32.6253
	76.1542	47.685	46.2688	0.970302	0.626164	20.284
	74.043	47.4529	46.429	0.978424	0.640883	40.2057
	21.2663	6.39464	3.35763	0.525069	0.300694	22.8677
	80.6753	53.3583	51.2782	0.961016	0.661396	39.5665
	69.8674	40.1834	39.132	0.973833	0.575138	49.1891
	37.9499	16.8672	16.502	0.978349	0.44446	44.049
	48.3458	9.35307	8.80577	0.941485	0.193462	41.2428
	34.1945	7.22342	6.41219	0.887695	0.211245	47.763
	119.951	75.937	74.3165	0.97866	0.633068	27.8466
	44.8737	16.2997	15.6403	0.959546	0.363236	16.4068
	94.9943	48.1213	47.2532	0.981961	0.50657	39.5264
	46.8646	27.7222	26.2698	0.947609	0.591538	34.3409
	71.1863	47.7653	46.5099	0.973719	0.670989	39.4835
	73.1622	52.9498	47.1584	0.890624	0.723733	37.7658
	66.1569	49.4706	48.7033	0.984489	0.747777	39.5886
	80.2421	47.5311	46.7926	0.984464	0.592346	40.0826
	66.5947	42.6493	41.8094	0.980307	0.640431	38.0338
	113.278	66.0405	61.0988	0.925171	0.582997	38.4751
	45.9024	13.0998	12.7885	0.976237	0.285383	38.7915
	85.1944	57.4559	32.2286	0.560928	0.674409	31.2969
	32.0925	8.65663	8.22747	0.950424	0.26974	38.1111
	28.9358	8.78289	8.10787	0.923144	0.30353	25.2014
	69.0796	49.6649	48.8877	0.984353	0.718951	39.8116
	81.9469	60.2938	58.8638	0.976283	0.735766	40.2238
	71.0889	44.5498	43.6466	0.979726	0.626677	39.8552
	84.3684	46.3325	34.3458	0.741289	0.549169	34.6666
	78.571	50.4371	47.713	0.945989	0.64193	37.4237
	78.1007	47.7277	47.0139	0.985043	0.611104	40.2693
	23.7295	6.41899	6.12931	0.95487	0.270507	41.3189
	72.9343	49.4273	48.6086	0.983437	0.677696	41.0718
	61.9231	41.1743	40.2871	0.978454	0.664925	40.794
	75.2146	57.7211	56.8344	0.984638	0.76742	41.9239
	74.6151	52.6476	51.5786	0.979696	0.705588	39.2626
	73.5815	49.6447	48.5742	0.978438	0.674689	37.7253
	73.8846	47.5333	46.23	0.972581	0.643345	25.9579
	77.7032	48.8804	47.3864	0.969435	0.629065	32.8441
	60.0278	43.8306	43.0908	0.983121	0.730172	31.6236
	106.46	75.1741	63.59	0.845903	0.706129	2.49409
	70.9357	53.6629	52.7107	0.982256	0.756501	30.8116
	106.459	64.8085	62.1791	0.959428	0.608767	30.6429
	82.2173	50.0129	48.259	0.964931	0.608301	16.6157
	84.5818	59.5214	57.2701	0.962177	0.703714	28.1897
	137.598	82.9959	74.0601	0.892335	0.603178	26.7602
	63.1857	40.5443	38.5742	0.951407	0.641669	28.1135
	66.4406	44.992	44.044	0.978929	0.677176	24.1306
	69.7366	41.8542	40.5764	0.969471	0.600175	23.5097
	56.4297	8.53114	5.63774	0.660842	0.151182	1.53012
	92.1643	52.0944	49.3328	0.946988	0.565234	15.4717
	29.199	7.38267	6.29034	0.85204	0.25284	23.2823
	89.0839	61.1986	44.7099	0.730572	0.686977	1.49742
	70.2183	50.5854	47.9543	0.947987	0.720402	10.6851
	80.2223	59.0093	53.1273	0.90032	0.735572	4.48653
	71.6324	50.4167	40.1919	0.797194	0.703825	1.97169
	61.2482	27.959	21.9215	0.784061	0.456487	1.99583
arroyo epi 3b10 A	77.678	46.3201	45.4718	0.981686	0.59631	39.8041							0.571429	59.7678	24.2653	22.473		0.405993	922.711	28	16
	57.138	12.1117	10.4227	0.860546	0.211973	31.9695							0.419753	63.2802	31.731	30.6629		0.501437	1079.88	81
	58.5117	12.7343	11.7489	0.922616	0.217637	38.7576
	89.4012	49.8243	48.9493	0.982439	0.557312	39.3788							0.458716	62.1562	29.342	28.0421	0.9253	0.454108	35.2555	109	50
	85.4855	26.8696	19.5369	0.727098	0.314318	37.8787								15.4448	14.6291	15.005	0.11942	0.1658	9.55432
	38.296	7.05537	6.23158	0.88324	0.184233	34.3674								0.248484	0.498572	0.535089	0.129061	0.365111	0.271003
	73.2574	8.6868	2.38711	0.274797	0.118579	9.10863
	45.256	14.5101	13.8462	0.954244	0.320623	38.0922
	42.4623	20.3453	19.6891	0.967744	0.479139	40.8214
	62.6075	36.1793	35.6748	0.986056	0.577875	40.6999
	39.7934	15.9885	15.4398	0.965684	0.401787	39.1308
	45.7381	16.9712	16.1946	0.954242	0.371051	40.7181
	52.4913	35.1007	34.6424	0.986943	0.668697	39.1981
	52.4494	20.1907	19.0972	0.945844	0.384955	38.9143
	62.0378	19.1856	14.9742	0.780491	0.309257	50.2298
	73.6815	46.1713	45.261	0.980283	0.626634	31.1836
	82.4226	52.7893	51.8163	0.981568	0.640471	40.5945
	74.186	50.1969	48.8627	0.973422	0.676635	22.4129
	58.5782	26.9641	26.2334	0.9729	0.460309	43.0388
	36.002	15.6387	13.6684	0.874011	0.434384	37.0869
	30.8081	15.0331	14.6073	0.971678	0.48796	39.9973
	82.5742	45.9331	45.1957	0.983946	0.556265	39.7276
	70.6442	35.5279	34.907	0.982526	0.502912	40.2514
	69.4463	6.89951	4.77193	0.691634	0.0993502	38.8218
	70.0379	40.091	39.4256	0.983402	0.572419	40.4606
	34.7793	10.249	9.11123	0.888987	0.294687	30.0088
	69.6837	42.6477	41.8508	0.981315	0.612017	40.2057
	55.5094	8.29783	6.76496	0.815269	0.149485	38.5716
	57.7592	33.2008	32.6784	0.984265	0.574815	35.2228
	77.3513	45.867	45.0211	0.981557	0.59297	39.6262
	36.9205	14.7914	14.481	0.97901	0.400629	39.9669
	65.1501	36.4429	35.9875	0.987502	0.559369	39.4122
	67.0648	41.7208	40.2504	0.964757	0.622097	15.0397
	59.7936	32.0123	27.1118	0.84692	0.53538	3.08663
	68.9119	37.4361	36.8014	0.983045	0.543246	39.5019
	67.3501	31.3655	30.8045	0.982114	0.465708	39.839
	78.1378	42.5177	41.6635	0.979911	0.544137	40.1841
	66.3947	30.9458	30.3125	0.979537	0.466088	40.4007
	69.0029	37.9802	37.3797	0.98419	0.550414	40.4398
	69.3242	40.4793	39.5304	0.976559	0.583912	39.8667
	35.8086	8.23283	7.1378	0.866992	0.229912	32.992
	41.7684	8.33641	6.23705	0.74817	0.199586	36.7855
	85.284	51.3383	50.4564	0.98282	0.601969	40.4901
	69.7565	44.8649	44.1977	0.985129	0.643164	40.5198
	44.0693	7.86596	7.59217	0.965194	0.178491	41.0048
	80.3405	38.0226	37.2344	0.979271	0.473268	38.4271
	70.6847	21.5567	20.0751	0.931267	0.30497	21.1888
	71.1828	38.8537	38.1935	0.983008	0.54583	29.884
	71.7194	42.6524	41.2508	0.967138	0.594712	16.0682
	63.0791	42.1038	40.926	0.972025	0.667476	11.3944
asty 195 2b2 E	89.8685	45.8235	45.0038	0.982113	0.509895	39.4755							0.796117	70.2146	41.2917	39.7859		0.588078	1376.88	103
	58.5296	55.578	54.3603	0.97809	0.949572	40.2565							0.401408	81.3131	48.6432	45.6248		0.598222	1646.94	142
	71.4593	43.1353	42.3632	0.9821	0.603635	31.1441
	68.9909	49.0651	48.3758	0.985952	0.711181	40.103							0.567347	74.7299	44.2225	42.2912	0.944754	0.589189	33.2706	245	139
	60.0678	51.8932	50.7501	0.977971	0.863911	39.4957								17.1665	13.9612	13.7997	0.0886574	0.149111	11.9813
	67.8012	34.0216	33.276	0.978086	0.501785	38.7401								0.229713	0.315705	0.326301	0.0938418	0.253078	0.360118
	75.7002	44.848	44.0107	0.98133	0.592442	39.9666
	75.2609	44.6784	39.8749	0.892487	0.593646	15.0397
	75.2182	36.1007	34.3508	0.951528	0.479946	49.6741
	76.8438	44.1784	33.5021	0.758337	0.574912	1.47355
	81.4935	51.497	50.4731	0.980116	0.631916	39.7291
	71.771	42.8033	41.9615	0.980333	0.596387	40.9967
	81.0115	25.014	18.6681	0.746306	0.308771	1.50586
	71.646	37.2614	36.3549	0.975673	0.520077	40.7433
	71.8304	41.9962	41.2648	0.982584	0.584658	39.9831
	73.6759	47.9257	47.1596	0.984014	0.650494	39.251
	72.1148	39.0659	38.3098	0.980645	0.541719	39.6418
	55.099	19.2717	17.0251	0.883426	0.349765	53.0462
	78.1165	46.547	45.8548	0.985129	0.595867	40.6266
	72.1086	47.5004	46.7578	0.984367	0.658733	39.6745
	70.3366	43.8163	43.0536	0.982593	0.622952	39.2558
	63.8829	43.6938	42.4685	0.971957	0.683967	40.4107
	61.913	49.7168	48.6586	0.978715	0.803011	39.5802
	79.4176	49.9985	48.8324	0.976678	0.629564	25.3708
	51.9598	6.29451	4.2059	0.668186	0.121142	8.40541
	71.29	45.6753	44.9678	0.984511	0.640696	39.4884
	66.204	46.0452	41.2415	0.895675	0.695505	4.32583
	64.309	40.5433	39.8735	0.983481	0.630445	39.8267
	31.2362	7.25196	3.63193	0.50082	0.232165	24.3195
	83.8635	41.7302	41.0719	0.984224	0.497597	39.8495
	51.4334	34.2026	33.4658	0.978458	0.664988	25.5161
	80.9412	47.688	46.6753	0.978764	0.589168	39.3272
	81.2893	45.1494	44.1045	0.976857	0.555416	39.7447
	68.7865	50.0359	48.9877	0.979052	0.727408	39.1484
	67.63	40.3368	39.4011	0.976803	0.596434	39.8908
	67.2843	44.622	43.8402	0.982479	0.663187	39.4487
	76.347	27.9873	27.205	0.972047	0.36658	39.5285
	86.638	47.2293	46.3785	0.981985	0.545134	40.3176
	73.0386	47.2822	46.0502	0.973945	0.647359	39.7209
	79.1515	48.6208	47.4141	0.97518	0.614275	40.9485
	59.2715	35.2866	34.7793	0.985623	0.595339	39.6076
	74.324	46.6472	45.7894	0.981611	0.62762	40.4306
	58.7469	27.2429	26.5127	0.973199	0.463733	39.8016
	28.5179	13.2817	12.7797	0.962201	0.465732	41.6955
	78.9124	43.7315	42.9006	0.981001	0.554177	39.0031
	101.638	52.0751	50.1435	0.962908	0.512358	39.8461
	72.2612	47.2886	46.2376	0.977776	0.654412	39.9119
	85.7609	7.85087	4.71102	0.600064	0.0915437	21.8338
	70.8341	42.7895	41.9321	0.979962	0.604081	40.5052
	75.3202	38.3596	37.5506	0.978909	0.509287	39.7554
	74.3583	40.58	39.9538	0.98457	0.545736	39.9231
	73.4688	55.8162	54.9321	0.984161	0.759727	39.9847
	71.2284	46.2708	44.8311	0.968886	0.649612	17.4303
	65.0972	47.6523	45.1338	0.947149	0.732017	11.5879
	78.1574	49.6457	42.5131	0.85633	0.635202	3.59641
	85.1514	50.6526	49.7606	0.98239	0.594854	40.0376
	74.5728	52.8611	51.9485	0.982737	0.708852	40.0259
	75.9552	48.1512	47.1368	0.978933	0.633942	39.6747
	70.9758	42.7474	42.0249	0.983098	0.602282	40.0379
	72.8708	40.3991	39.6823	0.982256	0.554394	39.1634
	61.5089	46.3688	45.4759	0.980745	0.753855	39.1149
	81.6976	51.4859	49.7428	0.966145	0.6302	39.7329
	80.9984	47.4195	46.5145	0.980914	0.585438	40.6738
	60.4146	35.6907	35.0974	0.983376	0.590763	40.4162
	65.6156	38.3571	37.6086	0.980486	0.584573	39.224
	58.8447	29.3179	28.8251	0.983194	0.498225	39.8198
	73.798	36.3134	35.2639	0.971097	0.492066	25.0925
	70.5555	46.081	45.2989	0.983029	0.653117	40.7248
	67.0795	41.1316	39.236	0.953914	0.613178	14.3469
	70.8707	49.4614	48.6125	0.982838	0.69791	38.8627
	63.069	46.678	46.1154	0.987946	0.740111	36.8927
	79.8053	56.0488	54.597	0.974097	0.70232	32.1077
	82.9057	43.8617	42.343	0.965375	0.529055	26.6622
	83.5253	30.3264	28.8138	0.950122	0.363081	24.8609
	61.7325	46.9585	45.933	0.978162	0.760677	25.3952
	28.7698	8.11807	7.45312	0.91809	0.282174	32.7328
	65.147	44.8799	43.6688	0.973014	0.688902	22.237
	59.0815	31.3446	30.545	0.97449	0.530531	13.0647
	60.7464	46.0981	43.959	0.953597	0.758861	10.7158
	75.0088	47.7231	45.6381	0.956312	0.636233	10.7977
	73.9201	44.962	41.5699	0.924556	0.608251	5.2928
	59.5213	31.8382	27.6533	0.868557	0.534904	2.94752
	98.6451	29.5991	25.5635	0.863659	0.300057	3.51844
	84.9471	52.1754	51.4556	0.986205	0.61421	40.1579
	68.3934	56.7155	54.3931	0.959052	0.829255	40.0245
	98.6189	60.1687	58.9991	0.980561	0.610113	45.1521
	76.7617	47.6714	46.183	0.968776	0.621032	40.2075
	77.1764	57.391	56.5652	0.98561	0.743635	39.78
	117.307	60.2996	39.1124	0.648634	0.514031	33.1588
	73.2047	41.2593	40.4843	0.981219	0.563615	38.1772
	62.125	14.062	13.2233	0.940355	0.22635	20.8973
	74.0217	63.8146	61.5965	0.965241	0.862107	39.1563
	87.2745	61.2491	60.3024	0.984544	0.701798	40.5006
	106.938	50.9353	49.5607	0.973012	0.476306	38.0345
	118.83	58.409	56.9162	0.974443	0.491536	38.5306
	83.3072	53.6855	50.3459	0.937794	0.644428	8.03019
	66.2483	41.5377	40.7857	0.981896	0.627	40.2177
	71.3363	27.496	22.2256	0.808319	0.385443	46.4113
	83.9333	6.49422	3.95712	0.609329	0.0773736	31.474
	96.2509	53.9209	53.2461	0.987485	0.560212	32.5252
	66.9978	39.1729	38.559	0.984328	0.584689	39.5331
	80.7838	59.9109	59.1094	0.986622	0.741619	39.6847
	84.4405	54.2899	52.501	0.967048	0.642937	39.2856
	31.4596	7.42423	4.36599	0.588072	0.235993	9.33921
	84.9565	53.2301	52.281	0.98217	0.626557	39.4319
	61.7704	39.3573	38.7933	0.985669	0.637155	39.546
	71.3762	42.9968	42.0111	0.977075	0.602397	25.4817
	92.7651	67.7147	47.3579	0.699374	0.729958	33.7544
	66.7633	44.2841	43.406	0.98017	0.6633	39.7531
	35.8135	6.39083	5.91012	0.924781	0.178447	35.3034
	75.0284	50.4786	49.4726	0.980072	0.672793	40.1011
	77.2099	53.8677	52.1343	0.967822	0.697679	41.6782
	109.43	66.4367	63.7207	0.959119	0.607118	16.9001
	105.64	66.454	63.9373	0.962129	0.629064	41.2007
	85.1868	58.9168	57.7514	0.98022	0.691619	40.2921
	124.369	80.202	79.0224	0.985292	0.64487	39.6794
	46.5859	22.9981	22.3069	0.969945	0.493671	42.1477
	75.2968	51.4703	50.4133	0.979464	0.683565	39.7741
	76.8384	40.1792	39.2453	0.976758	0.522905	39.7826
	126.235	82.2345	80.9263	0.984093	0.651439	40.2596
	83.632	58.4027	57.4276	0.983303	0.69833	39.7902
	87.6716	26.2237	25.5018	0.972469	0.299113	39.2885
	67.4208	46.1052	40.6441	0.881551	0.683843	40.4319
	77.1576	47.9368	47.2342	0.985345	0.621284	39.5524
	59.6754	38.5528	37.605	0.975415	0.646042	21.0395
	77.4428	47.0318	46.1954	0.982216	0.60731	39.9386
	86.5953	42.6021	42.0714	0.987543	0.491968	38.1258
	92.9109	53.0018	52.0827	0.982659	0.570458	39.6057
	121.125	73.6237	72.6401	0.98664	0.607832	40.1118
	76.1353	53.1868	52.2903	0.983144	0.698582	39.8911
	56.6713	49.126	48.3296	0.983787	0.866858	40.0627
	74.8191	52.6555	51.835	0.984417	0.703771	39.7765
	41.2075	23.897	23.3757	0.978187	0.579918	39.9616
	127.814	66.2287	50.2545	0.758802	0.518166	23.7915
	76.9052	51.4411	50.1813	0.97551	0.66889	20.2005
	79.5977	53.12	51.0421	0.960884	0.667355	11.8645
	77.6599	55.4822	50.7831	0.915304	0.714426	5.47528
	66.4184	53.2676	46.1107	0.865643	0.802	2.99349
asty 195 F	74.5971	39.4835	38.7329	0.980991	0.529289	39.6379							0.24031	95.2172	40.913	35.4181		0.429681	1263.48	129
	83.3114	36.2399	34.0073	0.938393	0.434993	38.4704							0.203125	91.6595	34.9851	30.5973		0.381685	1104.36	64
	93.434	48.3499	46.7567	0.967048	0.517477	39.2619
	92.925	46.0181	43.5119	0.945538	0.495218	39.7517							0.227979	94.166	39.1616	33.9937	0.854017	0.425533	29.7814	193	44
	109.609	50.0684	39.3176	0.785278	0.456793	36.0222								31.9843	16.9078	16.2668	0.193801	0.153744	13.4625
	76.0469	38.2307	37.3639	0.977325	0.502725	38.9323								0.339659	0.431745	0.478524	0.226929	0.361298	0.452045
	102.99	47.1663	45.7529	0.970035	0.45797	39.6334
	110.567	56.7689	52.238	0.920188	0.513432	38.2272
	115.885	51.6105	49.0631	0.950641	0.445359	38.892
	139.419	65.6512	52.0833	0.793334	0.47089	1.97838
	77.2862	56.3729	50.1467	0.889554	0.729404	38.0059
	89.3473	40.2889	39.2701	0.974713	0.450925	39.6873
	122.157	31.8756	15.5344	0.487345	0.26094	28.3814
	125.386	60.0089	25.925	0.43202	0.478592	24.7619
	104.824	45.4514	43.9229	0.96637	0.433598	40.9808
	102.519	44.781	43.7018	0.975901	0.436805	40.5584
	99.2157	41.3325	38.8611	0.940207	0.416592	10.8105
	31.4191	7.35452	5.50828	0.748966	0.234078	4.26283
	69.6584	62.0429	61.2214	0.986759	0.890673	39.6057
	73.5782	35.8948	35.0157	0.975508	0.487846	39.851
	92.4743	33.8278	28.6164	0.845942	0.365808	46.9934
	30.3438	19.4471	18.2741	0.939683	0.640894	35.3261
	123.513	35.9195	21.6622	0.603077	0.290817	31.2604
	119.801	48.265	34.6071	0.717023	0.402877	34.0926
	96.1933	43.1574	41.4836	0.961217	0.448653	39.483
	99.938	26.9167	26.2394	0.974839	0.269334	25.2684
	168.434	11.8974	1.54562	0.129912	0.0706355	2.72958
	36.5602	14.0104	13.5287	0.965616	0.383215	20.6409
	43.2934	19.582	18.0742	0.923	0.452309	6.95447
	146.08	67.3783	60.8949	0.903777	0.461242	12.5044
	100.925	42.9099	35.0983	0.817954	0.425166	2.47633
	47.7105	8.27874	7.66413	0.92576	0.17352	32.0712
	75.1219	22.2409	21.4901	0.966244	0.296064	40.4535
	61.1389	9.48768	6.64496	0.700378	0.155182	32.9608
	68.4	33.4511	32.94	0.984722	0.489051	40.2165
	82.9517	41.9597	41.1149	0.979866	0.505833	39.1091
	71.1371	44.6098	42.9656	0.963144	0.627096	39.2536
	81.9165	37.9945	36.6082	0.963515	0.463819	39.7207
	122.316	58.2101	24.3018	0.417485	0.475897	24.4238
	135.642	10.5117	5.25607	0.500022	0.0774956	13.0763
	136.716	66.7074	64.9078	0.973022	0.487927	34.8524
	143.44	56.7409	55.2866	0.97437	0.395572	39.8394
	61.1157	14.821	14.0007	0.944653	0.242508	13.0567
	103.967	49.7928	44.5843	0.895396	0.47893	5.9057
pachon 16 A	79.4134	48.9304	47.948	0.979921	0.616148	39.9143							0.514286	82.0507	54.1824	51.8423		0.660353	2084.14	35
	74.2651	53.5588	52.6261	0.982586	0.721184	40.3349							0.289474	59.6334	38.3727	36.699		0.643477	1267.78	38
	75.2451	53.9472	48.3732	0.896677	0.716953	38.0078
	83.0386	56.5555	50.8155	0.898507	0.681075	38.0977							0.39726	73.5476	48.1856	46.0983	0.948256	0.647189	36.1059	73	29
	96.1197	57.7926	54.1285	0.936601	0.601256	38.6878								20.3236	15.8097	15.7391	0.0781811	0.0902125	7.82268
	108.231	74.8649	73.1493	0.977084	0.691715	40.1189								0.276332	0.3281	0.341426	0.0824473	0.139391	0.216659
	85.7505	50.8815	43.4181	0.853317	0.593368	37.8847
	114.098	79.211	77.0282	0.972443	0.694236	37.1472
	103.811	75.4656	73.7145	0.976795	0.726952	38.8793
	101.633	62.7243	60.1861	0.959534	0.617164	44.7872
	67.3072	51.8238	50.6744	0.977821	0.769958	23.476
	68.3634	39.1786	38.4124	0.980443	0.573094	40.012
	56.065	25.0528	23.8675	0.952689	0.446852	38.701
	68.697	45.66	42.5725	0.932379	0.664659	39.3718
	73.1487	44.2902	43.4404	0.980812	0.605482	39.4972
	85.0294	63.8249	62.8827	0.985238	0.750622	39.8944
	68.032	39.6887	39.0539	0.984005	0.583383	36.3674
	68.6647	51.8326	50.8695	0.981419	0.754866	39.6082
	41.234	27.4846	26.3689	0.959407	0.666552	13.7456
	67.07	46.3886	45.7485	0.986203	0.691644	40.1038
	35.9774	22.1823	21.7771	0.981731	0.616563	40.5127
	99.6103	61.7118	58.0169	0.940127	0.619532	39.4716
	60.5084	27.9286	26.9132	0.963642	0.461565	39.0473
	70.1462	50.4001	49.3847	0.979855	0.718501	39.8385
	49.1375	30.5921	30.0903	0.983597	0.622581	39.9088
	35.1354	14.8848	8.58513	0.576771	0.423642	27.2981
	69.8416	50.7953	49.8454	0.9813	0.727293	39.0005
	61.8592	45.7953	44.0288	0.961425	0.740316	13.3917
	65.4471	43.9364	42.9299	0.977091	0.671328	23.966
pachon 170	55.8386	32.8526	31.8054	0.968126	0.588348	16.8838							0.516129	45.1746	29.9596	28.3881		0.663196	1035.28	62
	46.8951	15.3035	13.8158	0.902786	0.326336	55.3558							0.232558	63.6493	44.8825	43.8901		0.705154	1763.79	43
	25.8493	21.0789	20.4305	0.969236	0.815455	48.5021
	49.7348	43.234	41.7974	0.966771	0.869291	49.6534							0.4	49.5733	33.5127	32.0791	0.941225	0.672126	37.0055	105	42
	20.2263	13.2021	12.7164	0.963206	0.652723	49.7955								22.476	18.9119	18.8519	0.0819145	0.18484	13.9747
	24.3464	19.9588	19.2568	0.96483	0.819785	49.3646								0.45339	0.56432	0.587669	0.0870296	0.275008	0.377639
	43.4746	36.8528	35.6804	0.968189	0.847685	50.0874
	22.6746	17.4473	16.8891	0.968008	0.769465	49.1206
	58.4771	33.1907	32.4852	0.978746	0.567584	36.1243
	17.5238	11.304	10.8768	0.962213	0.645063	47.4906
	52.3208	48.6651	45.7531	0.940164	0.930128	12.168
	32.4356	27.1978	26.3687	0.969516	0.838516	49.7823
	17.6633	10.2016	9.821	0.96269	0.577561	52.5157
	52.1363	39.4451	39.0214	0.989261	0.756575	37.1638
	57.4001	31.9563	30.0537	0.94046	0.556729	6.86641
	55.9687	30.3756	30.0476	0.989201	0.542725	37.645
	70.3663	30.4801	29.0942	0.954531	0.433163	34.5272
	62.5682	24.6179	21.3183	0.865969	0.393457	29.2067
	75.5662	47.0783	46.154	0.980366	0.623007	39.5947
	65.6786	46.445	45.2685	0.974669	0.707156	40.4297
	39.3037	13.1169	11.4205	0.870672	0.333731	58.5173
	60.095	42.0399	41.3339	0.983207	0.699557	37.8437
	28.203	24.6301	16.335	0.663212	0.873315	0.992222
	84.1187	72.4321	68.5793	0.946809	0.86107	22.7786
	22.4341	17.0816	16.5046	0.966218	0.761415	49.9854
	24.1722	16.5054	15.92	0.964536	0.682826	50.8804
	86.843	54.8564	52.6735	0.960206	0.631673	40.6547
	83.096	63.7706	61.2466	0.960421	0.767433	34.6697
	47.2734	31.641	30.8403	0.974693	0.669321	29.0573
	19.8694	7.61973	7.15697	0.939268	0.38349	29.6169
	22.406	17.4831	16.8194	0.962037	0.780286	18.5255
	20.6284	16.644	10.9348	0.656984	0.806848	0.985371
	49.0243	34.3025	33.7601	0.984185	0.699705	40.4733
	67.5602	63.2718	62.2783	0.984299	0.936524	40.0827
	60.1332	7.61382	5.15498	0.677055	0.126616	33.6529
	70.5793	61.9181	61.1412	0.987453	0.877284	39.2603
	104.215	81.9538	80.5814	0.983253	0.786389	41.6826
	57.8566	41.1527	40.5168	0.984546	0.711288	40.4659
	68.5396	48.8395	47.9596	0.981985	0.712573	39.7586
	70.7773	52.4846	51.3508	0.978399	0.741545	39.4615
	24.6079	8.83145	8.46862	0.958916	0.358887	40.0336
	63.1988	48.4571	47.689	0.984147	0.766742	32.5761
asty 168 epi A	57.316	36.8896	35.8941	0.973013	0.643618	51.0791							0.245614	78.5363	51.5167	50.0954		0.655961	1864.35	57
	88.4667	57.3619	55.2685	0.963506	0.648401	29.5947							0.126761	76.2571	45.0841	43.294		0.591212	1563.65	71
	76.6867	53.3405	52.3823	0.982036	0.695564	40.3085
	84.2031	55.1183	54.1253	0.981984	0.654589	39.8775							0.179688	77.6444	48.9996	47.4339	0.954946	0.622845	34.6868	128	23
	78.7758	53.6982	52.9061	0.985249	0.681658	39.8535								14.5712	13.7667	14.453	0.0646099	0.116754	10.858
	75.5091	52.6072	51.6106	0.981057	0.6967	40.3118								0.187666	0.280955	0.304697	0.0676582	0.187453	0.31303
	76.9783	45.8663	45.2269	0.986058	0.595835	39.6924
	83.4416	53.9603	52.9805	0.981843	0.646683	39.7713
	76.2428	51.509	50.7097	0.984482	0.675592	38.8332
	69.8963	49.7162	43.813	0.881263	0.711285	4.09467
	83.0306	51.0542	49.6185	0.97188	0.614884	40.0244
	79.7591	52.5645	51.656	0.982716	0.659041	40.3396
	81.8492	53.4481	52.4615	0.981541	0.653006	40.0894
	87.3526	54.0996	52.682	0.973797	0.619324	26.4919
	85.2351	19.4227	13.7972	0.710365	0.227872	36.4871
	79.6032	51.5767	50.7975	0.984892	0.647923	40.0336
	40.2705	13.6209	12.2013	0.895782	0.338235	9.10869
	85.6477	57.5773	56.7822	0.98619	0.672258	40.0997
	85.2441	58.458	57.3609	0.981232	0.685772	32.7984
	96.9084	65.9212	64.7907	0.982851	0.680242	40.3895
	38.957	19.665	16.7824	0.853416	0.504787	28.1205
	97.665	66.2035	65.3042	0.986415	0.677864	39.8563
	76.7826	53.3112	51.8292	0.972202	0.694313	20.54
asty 168 epi B	32.8921	9.50347	7.25668	0.763583	0.288929	20.3203							0.0413223	73.4627	44.7151	43.3785		0.608677	1516.74	121
	67.9055	44.2426	43.4176	0.981352	0.651532	40.8958							0.072	83.39	52.0049	50.0999		0.623635	1663.37	125
	84.086	55.4201	54.5046	0.983482	0.659088	40.2378
	93.1935	56.3108	55.4461	0.984644	0.604235	40.0141							0.0569106	79.8445	49.4014	47.6994	0.955169	0.603724	32.5707	246	14
	89.2365	58.0984	56.2675	0.968486	0.651061	18.8995								17.0432	13.7472	13.5075	0.0582047	0.0997698	12.6448
														0.213455	0.278276	0.283181	0.0609365	0.165257	0.388227
	70.6748	44.2802	43.5565	0.983655	0.626535	40.3608
	85.4494	59.3722	54.7284	0.921785	0.694822	6.48486
	88.7403	51.7046	50.4318	0.975384	0.58265	39.55
	65.4217	35.1109	34.5944	0.985287	0.536687	40.882
	97.6243	59.3495	57.5159	0.969106	0.607938	39.2441
	98.4816	62.5712	59.6288	0.952975	0.635359	39.1124
	78.1421	46.2002	45.2855	0.980202	0.591233	39.9007
	77.701	53.2769	52.1798	0.979409	0.685665	39.9575
	88.2745	56.1785	52.9775	0.943021	0.636407	10.1305
asty 195 G	52.9201	17.9295	17.092	0.95329	0.338804	11.1953							0.776596	68.7704	48.4171	46.2619		0.704039	1651.98	94
	74.9588	53.356	51.8157	0.971132	0.711805	28.4657							0.807018	73.7877	45.3448	43.1882		0.614531	1470.56	57
	108.058	87.2293	83.2245	0.954089	0.807242	14.4656
	65.4931	54.9807	53.5267	0.973553	0.839488	29.9202							0.78808	70.7099	47.2295	45.0737	0.950514	0.667586	33.9138	151	119
	57.2996	35.0879	34.2631	0.976493	0.612359	39.3652								16.1794	14.0479	13.9784	0.0851292	0.15831	11.0789
	91.0887	50.1496	48.9272	0.975625	0.550557	40.1795								0.228813	0.29744	0.310122	0.0895612	0.237138	0.326678
	63.6928	58.7167	57.508	0.979416	0.921873	40.2512
	63.7836	53.7014	52.4764	0.977189	0.841932	39.8408
	61.6405	56.5106	55.0119	0.973479	0.916777	39.9087
	83.0938	52.8147	51.5814	0.976648	0.635604	39.0223
	44.8127	29.9923	29.4221	0.980989	0.669281	40.1697
	46.9857	37.4675	36.883	0.9844	0.797423	40.7424
	39.7415	19.2929	17.911	0.928374	0.48546	37.4621
	55.8308	27.9255	26.994	0.966641	0.500182	42.6192
	57.1293	35.6795	35.1439	0.984987	0.62454	40.2172
	60.5705	29.7993	29.2401	0.981234	0.491977	38.6123
	71.4261	48.4369	47.46	0.979831	0.67814	39.2702
	68.8638	43.1656	42.1546	0.976578	0.626826	38.9521
	104.487	33.871	23.9655	0.707553	0.324165	35.0534
	58.5705	43.56	42.7076	0.98043	0.74372	40.7621
	76.8879	67.5339	66.5463	0.985377	0.878341	40.1775
	82.2789	44.4133	41.9781	0.94517	0.53979	37.7061
	66.1341	52.1225	51.3034	0.984285	0.788134	39.8806
	63.8364	43.7961	43.1864	0.98608	0.686068	39.9188
	67.5041	56.265	54.6357	0.971042	0.833504	16.8357
	67.4888	45.9627	45.0741	0.980668	0.681042	40.2164
	69.8001	39.5104	38.7859	0.981664	0.56605	40.1152
	71.7299	52.0639	51.2088	0.983576	0.725832	39.6351
	84.3194	67.7201	66.8582	0.987273	0.803138	39.7866
	98.8417	58.9445	57.966	0.9834	0.596353	39.6337
	59.0032	52.5106	52.1833	0.993767	0.889963	38.0722
	81.6394	46.1602	45.3345	0.982113	0.565415	39.9979
	79.561	53.7183	52.4671	0.976708	0.675184	39.9357
	63.7517	43.0109	41.3105	0.960466	0.674663	40.1813
	58.653	35.1374	31.4004	0.893645	0.599072	45.784
	68.7456	43.159	41.9222	0.971345	0.627807	19.7404
	60.3545	52.9908	52.0004	0.981309	0.877993	40.08
	84.8043	61.9184	60.6549	0.979594	0.730133	42.1826
	65.704	37.4081	36.7669	0.982859	0.569343	39.9348
	72.5838	53.9002	53.1154	0.985439	0.742592	39.0015
	65.4391	52.8634	25.6342	0.484914	0.807825	0.484915
	84.5127	55.2361	54.059	0.978689	0.653583	39.8233
	60.1811	51.9955	51.087	0.982528	0.863982	39.9646
	72.5747	49.4511	48.652	0.98384	0.681382	39.5475
	65.4328	50.7879	49.8321	0.98118	0.776184	40.8614
	75.6581	54.4211	53.3581	0.980467	0.719304	39.1023
	55.4942	42.5553	41.7911	0.982043	0.766842	40.079
	59.4224	48.8244	47.9273	0.981628	0.821649	39.541
	66.0995	57.7265	56.8125	0.984168	0.873327	40.1791
	39.6369	33.9367	33.4749	0.986394	0.85619	39.8969
	74.4939	50.8253	36.8869	0.725758	0.682275	34.9972
	62.9957	32.78	32.1167	0.979766	0.520353	39.9444
	64.9827	47.4781	46.7483	0.984629	0.730627	40.7065
	74.5152	43.8299	43.1767	0.985097	0.5882	39.7144
	70.227	44.1523	43.0982	0.976127	0.628708	39.122
	74.4776	64.2177	63.2203	0.984468	0.862242	39.2665
	61.4881	55.3199	54.1774	0.979348	0.899683	39.4754
	52.1199	45.5831	44.3681	0.973346	0.874581	40.1779
	76.9778	53.9614	53.036	0.982851	0.700999	40.334
	67.1344	52.2261	51.4563	0.985262	0.777933	40.3189
	70.7048	51.6484	50.6604	0.98087	0.730479	39.7711
	67.6761	52.221	50.9122	0.974937	0.771632	24.5418
	57.77	55.0641	54.2303	0.984857	0.953162	35.329
	81.8544	52.6015	51.3689	0.976568	0.642623	27.9775
	60.6386	41.5695	40.8786	0.983382	0.685527	29.1806
	70.8188	55.1591	53.8728	0.97668	0.778877	28.132
	78.7953	49.8806	48.7941	0.978216	0.633041	23.7666
	89.6293	42.2576	40.9683	0.969488	0.471471	22.9653
	64.5661	60.2753	58.8879	0.976983	0.933543	21.4589
	69.9264	51.5319	49.7564	0.965546	0.736945	14.9105
	74.954	50.3974	47.9502	0.951441	0.672378	10.8188
	71.9726	53.4527	50.1559	0.938324	0.742681	7.28888
	63.0022	52.3021	25.762	0.492561	0.830164	0.492561
	72.3853	54.3149	51.154	0.941804	0.750359	8.58233
	74.7845	52.2296	51.1301	0.97895	0.698401	25.3476
	66.0566	40.6286	39.8395	0.980576	0.615058	39.77
	73.4861	45.214	43.9484	0.972008	0.615272	39.7837
	78.0253	45.4313	44.354	0.976286	0.582264	39.7402
	68.5959	56.2929	55.6269	0.988169	0.820646	39.3391
	73.0384	57.5854	56.6481	0.983724	0.788427	39.8127
	52.2338	16.7638	15.8064	0.942888	0.320938	40.0302
	82.1873	54.8677	53.2804	0.97107	0.667593	39.9783
	117.92	69.4026	67.3807	0.970867	0.588556	28.9715
	80.1442	55.4681	54.6194	0.984699	0.692104	39.6848
	78.5485	55.8019	54.6784	0.979867	0.710413	39.9128
	61.9311	27.4642	26.8182	0.976477	0.443464	39.85
	86.4868	47.5286	46.1383	0.970749	0.549547	41.0721
	59.9566	31.2022	30.5521	0.979164	0.520413	39.7328
	30.8084	13.5779	9.71491	0.715496	0.440719	15.6036
	67.0499	44.4922	43.7739	0.983855	0.663569	39.9222
	88.4755	65.8583	60.2644	0.915063	0.744367	38.9025
	82.0013	47.8814	47.1805	0.985363	0.58391	39.7462
	38.4139	6.83677	5.84622	0.855113	0.177977	17.75
	70.9576	15.3777	13.2665	0.862706	0.216717	34.7321
	68.8122	58.8277	58.0392	0.986596	0.854902	39.8236
	53.511	15.1843	13.5921	0.895137	0.283761	35.5237
	76.657	48.9816	47.7683	0.975229	0.638971	39.7995
	118.253	72.4596	71.1586	0.982045	0.612749	39.7668
	68.7362	46.6829	45.9075	0.983391	0.67916	31.025
	47.323	32.4478	31.8414	0.981311	0.685667	40.6343
	31.7966	12.7174	12.3382	0.970186	0.399961	40.9244
	58.092	14.8488	9.42077	0.634444	0.255609	32.6114
	93.683	65.8856	64.9236	0.985398	0.703283	40.0325
	42.404	24.7219	24.143	0.976583	0.58301	39.3336
	85.0608	48.5079	47.6544	0.982405	0.570273	39.8957
	74.5521	20.0499	18.986	0.946934	0.268939	41.0369
	92.6543	57.3234	55.9877	0.976698	0.61868	39.8305
	71.799	57.8627	56.5533	0.977372	0.805898	39.9364
	82.1672	48.7565	47.9304	0.983055	0.593382	39.806
	73.8276	59.5871	52.9923	0.889326	0.807111	4.06487
	88.9583	54.7987	53.1684	0.97025	0.616005	39.5174
	97.584	61.505	59.6093	0.969178	0.630278	43.755
	132.636	81.5011	61.0893	0.749551	0.614475	1.49622
	57.9951	45.6051	43.6792	0.957769	0.786362	11.5607
	72.5199	45.1532	44.5128	0.985819	0.622631	37.8715
	73.4346	46.8279	45.8742	0.979635	0.637681	36.9932
	81.1657	47.7664	46.8029	0.979829	0.588505	27.2981
	81.7563	58.9256	54.8576	0.930965	0.720747	7.00715
	65.3692	54.7145	45.8049	0.837161	0.837008	2.4688
asty 195 H	92.5803	37.3339	36.016	0.964702	0.403259	34.8895							0.513661	93.968	47.9716	82.6944		0.51051	1443.25	183
	72.2275	50.5814	38.1395	0.754023	0.700306	34.4288							0.608696	91.9345	43.955	33.4564		0.478112	1434.24	69
	45.7362	6.11215	5.86839	0.960118	0.133639	42.1911
	106.323	55.5442	48.1335	0.866579	0.52241	37.3738							0.539683	93.4975	46.8935	40.3218	0.869764	0.508085	31.8704	252	136
	65.318	43.1402	41.0131	0.950692	0.660465	43.6901								30.5541	19.9722	17.5675	0.175408	0.180987	12.267
	68.4214	44.9681	43.8409	0.974935	0.657223	40.1122								0.326791	0.425905	0.435681	0.201673	0.356213	0.384901
	84.842	47.6465	45.5169	0.955304	0.561591	39.3397
	75.1886	46.9997	45.6981	0.972306	0.62509	40.5058
	83.6704	65.8505	63.1997	0.959745	0.787022	13.3433
	66.2658	6.77166	5.51784	0.814844	0.102189	18.2518
	108.313	59.5139	48.6693	0.817781	0.549464	36.1373
	122.733	75.6517	50.5616	0.668348	0.616394	20.5578
	78.9707	50.7269	48.1996	0.950178	0.642351	39.1193
	96.3046	43.8839	42.3791	0.96571	0.455678	39.6501
	173.866	83.1138	77.0263	0.926757	0.478033	32.0473
	123.398	67.2569	62.0174	0.922098	0.54504	38.4821
	85.0052	55.277	53.5199	0.968213	0.650277	39.3839
	36.1922	21.2682	19.9291	0.937036	0.587647	54.7269
	64.8375	42.92	42.2004	0.983234	0.661963	40.141
	76.1296	26.8021	25.1238	0.937381	0.352059	37.9975
	104.782	57.1621	56.248	0.984009	0.545533	40.8871
	68.3445	6.55063	5.93345	0.905783	0.0958472	35.4548
	106.351	68.4765	36.0415	0.526333	0.643874	29.3828
	106.776	59.5304	54.8646	0.921623	0.557528	38.4943
	67.6975	13.1971	10.4749	0.793728	0.194943	55.7884
	84.188	47.246	45.7991	0.969376	0.561196	38.7405
	136.599	81.39	78.0325	0.958748	0.595831	39.3861
	135.508	34.9916	28.2301	0.806769	0.258226	45.9988
	86.3405	58.7444	57.8908	0.985469	0.680381	40.364
	135.577	76.8865	42.6704	0.554979	0.567107	30.6631
	120.959	84.6615	81.5689	0.963471	0.699922	41.4898
	78.3605	11.4413	7.84125	0.685348	0.146008	25.566
	73.2662	6.05684	5.24942	0.866693	0.0826689	32.2767
	67.0105	43.9831	43.3344	0.985252	0.656361	39.1338
	131.668	62.1459	58.5619	0.942331	0.47199	10.4745
	82.5493	47.9057	47.0057	0.981214	0.580328	40.6389
	86.7967	32.9831	30.462	0.923564	0.380004	38.801
	34.6743	17.1952	16.7576	0.974555	0.495904	39.7813
	125.058	68.469	40.5	0.591509	0.547499	30.7845
	98.0992	49.6863	47.7514	0.961057	0.50649	39.6339
	75.991	41.9088	41.1749	0.982487	0.551497	40.1312
	93.9707	57.9539	52.4165	0.904451	0.616723	37.9773
	114.315	63.8927	29.5612	0.462669	0.558916	26.9922
	113.073	56.0607	49.1658	0.87701	0.495793	38.1563
	138.203	76.662	75.5939	0.986068	0.554706	40.229
	69.8258	54.6722	53.3689	0.976162	0.78298	39.8481
	88.7397	55.2253	52.3498	0.947933	0.622328	38.8634
	85.9086	39.2289	38.4199	0.979378	0.456635	40.7132
	155.916	78.236	70.936	0.906693	0.501783	38.1423
	92.6239	41.8113	41.0381	0.981507	0.45141	33.9169
	94.0686	46.3631	43.1886	0.931531	0.492864	29.5795
	95.6795	50.9305	49.4357	0.97065	0.532303	40.5377
	118.771	52.6148	39.9654	0.759585	0.442993	1.55562
	72.0396	53.8363	52.8427	0.981543	0.747316	39.7887
	79.8939	48.013	47.1548	0.982127	0.600959	39.9111
	27.5749	18.7884	18.4675	0.982922	0.681359	40.4174
	85.8663	46.9993	45.4758	0.967584	0.547355	39.633
	71.5355	46.0222	45.1476	0.980997	0.643347	39.7341
	166.235	12.6586	11.5125	0.909462	0.0761492	4.58352
	88.3314	48.2544	46.591	0.96553	0.546288	38.8606
	108.568	50.1176	49.1941	0.981572	0.461626	39.7814
	71.9709	42.7946	42.0241	0.981997	0.594609	40.6002
	101.568	52.6961	46.2272	0.877241	0.518828	38.7518
	131.133	28.4439	26.8938	0.945503	0.216909	37.9116
	116.329	62.8874	59.3105	0.943121	0.540599	35.5152
	88.1677	52.365	51.6525	0.986394	0.593925	40.0865
	136.816	64.8807	63.3195	0.975938	0.474219	40.7359
	75.0322	41.8837	40.3312	0.962933	0.55821	38.6702
	114.298	57.974	56.5501	0.975441	0.507218	40.5318
	70.3206	55.3018	54.0723	0.977766	0.786425	34.2491
	92.5512	48.2877	47.0946	0.975292	0.52174	35.1507
	70.7138	35.6436	33.2574	0.933053	0.504054	16.0539
	114.237	68.6827	61.9011	0.901261	0.601228	26.1067
	125.233	52.2358	38.3446	0.734067	0.417111	20.7694
	84.457	51.9249	50.1631	0.96607	0.614809	25.3856
	64.371	53.9979	52.5482	0.973151	0.838855	26.1627
	118.659	61.9119	52.7801	0.852504	0.521764	2.98104
	102.413	56.2402	54.3785	0.966898	0.549153	24.6893
	84.7602	56.8133	51.9606	0.914585	0.670283	5.96687
	159.368	77.1978	74.2214	0.961444	0.484398	19.9448
	92.7758	50.5161	48.7274	0.964592	0.544497	16.08
	70.7721	54.9373	53.2209	0.968757	0.776257	14.9664
	115.272	49.2663	45.6959	0.92753	0.42739	7.37291
	106.021	6.16584	3.85266	0.62484	0.0581567	2.04935
	88.7823	45.8636	43.5452	0.949452	0.516584	13.4002
	80.9091	7.29921	3.75522	0.51447	0.090215	1.44243
	77.9064	67.3149	60.6547	0.90106	0.864049	4.96698
	82.1085	28.5141	27.193	0.953666	0.347274	6.05673
	80.3183	47.3747	42.4252	0.895523	0.589837	4.99306
	107.649	77.7063	51.8606	0.667393	0.721851	1.01945
	54.9471	33.2838	28.8845	0.867824	0.605742	3.49557
	91.8562	49.4643	48.2477	0.975405	0.538497	40.2935
	42.7619	11.7873	11.1067	0.942263	0.275649	37.0333
	116.162	101.527	29.2436	0.288037	0.87401	13.5035
	89.7389	48.1031	47.2611	0.982496	0.536034	39.9506
	85.0558	41.6	40.9521	0.984425	0.489091	39.9805
	81.8218	48.0381	47.0974	0.980416	0.587107	39.281
	184.88	15.6498	8.85329	0.565713	0.0846485	23.1097
	81.3937	44.3674	43.5943	0.982574	0.545096	40.2393
	143.957	70.3178	18.3729	0.261284	0.488465	12.2643
	78.1146	36.7878	35.6552	0.969212	0.470947	39.1248
	86.4396	55.3914	54.5378	0.98459	0.64081	39.5353
	81.0478	7.3091	4.4715	0.611771	0.0901826	29.9208
	82.1407	41.1821	39.2943	0.954159	0.501361	38.6159
	85.4907	52.5484	51.6709	0.9833	0.614668	39.9869
	80.9782	55.194	44.352	0.803567	0.68159	31.7615
	93.1948	43.3184	36.692	0.847029	0.464816	38.632
	149.733	69.827	64.1779	0.919098	0.466344	39.0612
	99.095	54.0104	52.5843	0.973595	0.545037	41.1492
	40.709	6.57816	4.20475	0.639199	0.16159	24.0835
	149.376	67.2987	19.6703	0.292283	0.450532	14.1548
	38.4819	13.4866	13.0916	0.970709	0.350466	40.0047
	126.038	62.4171	26.8244	0.42976	0.495223	25.0933
	68.5689	43.6315	42.6314	0.97708	0.636316	40.7622
	51.9171	38.4497	37.1656	0.966603	0.740598	39.2554
	66.1749	44.4847	43.6762	0.981824	0.67223	39.6708
	61.1171	8.18109	7.48007	0.914313	0.133859	36.4988
	122.807	66.7273	34.8092	0.521664	0.543353	29.3065
	82.1385	47.6158	46.6806	0.98036	0.579701	41.9342
	66.4874	11.7986	7.61868	0.645729	0.177456	33.011
	61.8625	36.7628	36.0175	0.979728	0.594266	40.3331
	45.0845	35.1771	34.5043	0.980874	0.780247	40.5653
	135.12	72.8894	22.5637	0.30956	0.539444	16.0064
	92.11	18.0557	8.00279	0.443228	0.196023	25.2782
	157.824	80.6177	36.8217	0.456745	0.510809	26.8734
	75.478	46.1759	45.0577	0.975784	0.61178	39.7026
	86.6893	46.2725	44.6631	0.965218	0.533775	40.0046
	81.855	44.4386	43.0196	0.96807	0.542894	39.7159
	106.603	43.666	42.5338	0.974071	0.409615	39.3559
	89.5184	51.9965	50.5745	0.972651	0.580848	39.8463
	71.7327	38.8793	37.7861	0.971881	0.542003	18.4105
	173.626	66.6352	35.4098	0.531397	0.383787	32.5255
	56.0712	7.45025	6.19503	0.831519	0.132871	41.3629
pachon asty 194 F	17.7284	6.97633	6.73167	0.964931	0.393511	14.4558							0.302041	50.9477	22.0887	22.8519		0.433557	660.085	245
	63.436	38.3131	37.5957	0.981274	0.603965	40.3358							0.233696	65.0569	36.3125	34.3316		0.558166	1169.84	184
	44.2985	26.3835	25.9467	0.983445	0.595584	40.0249
	17.5856	6.9534	6.5877	0.947407	0.395404	19.8134							0.272727	53.9432	27.5109	25.9536	0.924169	0.495327	31.5605	429	117
	66.7058	37.6293	36.8559	0.979448	0.564108	39.5182								31.104	18.7073	18.3562	0.137562	0.171644	13.4083
	18.4915	6.5423	6.3232	0.96651	0.3538	37.1285								0.576606	0.679996	0.707268	0.14885	0.346526	0.424845
	25.9042	9.6212	9.34203	0.970984	0.371415	42.1151
	61.7447	36.3636	35.063	0.964234	0.588935	40.4696
	65.6881	40.5427	39.9776	0.986062	0.6172	39.9904
	57.5453	37.6748	37.0491	0.983391	0.654699	39.6769
	80.5371	48.4944	47.7445	0.984537	0.602137	40.48
	18.0634	7.11362	6.87855	0.966955	0.393814	40.027
	67.0929	45.4294	44.6604	0.983073	0.677112	40.3258
	19.1432	6.70004	6.47446	0.966331	0.349996	41.3981
	20.4864	7.62294	7.41044	0.972124	0.372098	40.4419
	20.8039	7.73562	7.39196	0.955574	0.371836	41.3878
	68.2258	32.5636	31.9796	0.982065	0.477291	39.7438
	70.907	52.1134	51.4445	0.987166	0.734954	39.725
	18.8744	8.15422	7.90007	0.968832	0.432026	39.795
	97.2734	65.2396	63.221	0.969059	0.670682	21.2364
	19.0323	6.94681	6.71437	0.96654	0.365001	40.9023
	17.1839	7.16804	6.96924	0.972266	0.417137	40.2095
	19.2743	6.46697	6.22454	0.962512	0.335524	37.3075
	23.2979	8.29219	8.03718	0.969248	0.35592	39.1187
	17.9349	6.76528	6.53984	0.966677	0.377213	42.5909
	61.2779	38.208	37.2598	0.975184	0.623519	40.6571
	61.8126	45.9029	44.9079	0.978326	0.742613	39.2283
	16.8135	7.46636	7.24823	0.970785	0.444068	42.0718
	19.3748	6.32501	5.54668	0.876945	0.326455	39.33
	60.6421	38.7711	38.1796	0.984742	0.639344	39.9167
	66.198	49.9975	48.2921	0.965891	0.755271	12.4623
	18.7661	8.04921	7.74299	0.961956	0.428922	40.0781
	64.6806	12.3083	9.47494	0.769801	0.190294	2.42557
	57.9905	35.5601	35.0597	0.98593	0.613204	39.7644
	20.1711	8.42641	8.13747	0.965711	0.417747	39.7145
	17.2493	6.6165	6.09928	0.921828	0.383582	30.0683
	66.4763	42.5738	41.9447	0.985224	0.640435	39.6441
	20.043	7.36554	7.10976	0.965274	0.367487	41.6501
	20.8292	9.53245	9.16896	0.961868	0.457648	41.4646
	22.1435	8.44745	8.26146	0.977982	0.381486	40.3015
	19.35	7.41645	7.14223	0.963026	0.383279	42.5158
	17.4697	7.33419	7.06571	0.963394	0.419823	41.064
	19.6748	8.78438	8.47191	0.96443	0.446479	42.5667
	18.7605	7.90904	7.68141	0.971219	0.42158	42.4064
	62.3203	36.3633	33.7464	0.928033	0.583491	38.6343
	54.5715	38.1798	37.3116	0.97726	0.699629	39.8276
	98.9163	52.6156	43.9314	0.834951	0.53192	35.5284
	87.5377	6.17517	2.42409	0.392554	0.070543	1.38837
	86.6257	52.3697	50.9792	0.973448	0.604552	19.3294
	41.8507	26.9309	26.1572	0.971272	0.643499	39.8146
	70.433	42.4002	41.0796	0.968853	0.601993	16.2156
	72.5252	41.0952	40.5287	0.986215	0.566633	39.7168
	25.1344	9.12185	8.65334	0.948638	0.362923	19.0351
	20.2963	8.08189	7.9043	0.978025	0.398195	38.5165
	19.4314	8.54321	8.3052	0.97214	0.439661	40.0607
	18.2609	7.32528	7.14568	0.975482	0.401145	42.7981
	16.1561	7.77428	7.38568	0.950015	0.481196	43.5117
	96.1529	59.4849	58.2863	0.979851	0.618649	32.4262
	58.1222	38.867	38.1001	0.980268	0.668712	25.7463
	24.6526	6.30876	5.95436	0.943823	0.255906	26.5525
	17.1587	8.17744	7.88502	0.964241	0.476577	24.638
	18.6576	7.31719	6.46234	0.883171	0.392182	3.90762
	16.4364	7.98704	7.81257	0.978157	0.485935	22.0447
	69.5681	49.3958	47.9769	0.971275	0.710035	17.3757
	102.619	8.70351	2.35147	0.270175	0.0848138	3.12015
	173.751	27.116	16.8824	0.622599	0.156063	1.45729
	118.089	19.7189	10.696	0.542422	0.166983	0.542422
	32.7685	11.3533	10.017	0.882296	0.34647	3.18297
	78.3872	52.2033	44.3367	0.849308	0.665967	2.98297
	165.835	13.7171	10.4	0.758181	0.0827152	2.20599
	18.8356	6.67926	3.8829	0.581337	0.354609	0.884551
	31.7853	8.27873	7.92106	0.956796	0.260457	39.2121
	29.8102	11.269	10.9746	0.973872	0.378024	37.2055
	63.9293	29.9995	29.0923	0.969762	0.469259	38.8578
	67.4788	46.7802	21.1414	0.45193	0.693257	20.6785
	76.223	54.2024	53.4597	0.986297	0.711103	39.7155
	69.0439	50.3373	49.4507	0.982388	0.729062	37.2995
	77.0733	54.2889	53.1987	0.979918	0.70438	40.5245
	86.9072	44.0883	43.2523	0.981037	0.507303	40.6818
	55.0236	31.4606	31.0249	0.986151	0.571765	39.8674
	64.7458	39.4411	38.7361	0.982124	0.609168	40.1166
	111.453	7.96796	1.77036	0.222185	0.0714919	8.96586
	77.6027	55.4202	54.3724	0.981094	0.714153	40.0026
	45.2143	24.9393	24.1976	0.970261	0.55158	45.669
	80.3771	54.5704	53.707	0.984179	0.67893	39.8212
	83.9382	52.9217	51.9126	0.980932	0.630484	41.5513
	49.3217	12.4012	11.8005	0.951562	0.251434	40.1979
	70.1322	45.015	43.0045	0.955337	0.64186	38.0906
	95.5936	60.0461	58.3215	0.971278	0.62814	39.0538
	71.4733	52.701	51.5104	0.977409	0.737352	25.3844
	68.0901	43.6192	42.9614	0.98492	0.64061	40.7872
	64.1082	37.5557	36.1065	0.961412	0.585816	41.7763
	46.2968	12.3298	11.4771	0.930843	0.266321	37.6776
	61.6713	28.8166	26.6973	0.926457	0.467261	38.7148
	69.8339	44.4159	43.7422	0.984833	0.636021	39.77
	105.648	67.5573	66.2536	0.980702	0.639456	28.6313
	52.4276	36.9975	36.3547	0.982625	0.705688	38.7782
	68.9462	34.0337	33.4019	0.981436	0.493627	41.5407
	47.6878	19.9106	19.363	0.972495	0.41752	36.6042
	52.9194	10.678	9.83927	0.921451	0.201779	34.2889
	45.0924	8.2202	5.6305	0.68496	0.182297	29.4402
	61.0634	40.9822	40.2714	0.982657	0.671142	40.6431
	74.5329	48.8552	40.3803	0.82653	0.655486	2.48518
	22.0614	13.4475	13.1833	0.980355	0.609548	42.3721
	66.0402	43.3144	42.7492	0.98695	0.65588	40.2078
	55.3712	42.207	40.3544	0.956106	0.762255	11.7413
	63.6913	42.0082	41.3864	0.985197	0.659559	30.8437
	70.2047	39.3127	36.247	0.922018	0.559972	35.8781
	52.1172	16.5157	14.8255	0.897662	0.316895	4.9337
	77.7525	51.636	50.0193	0.968692	0.664107	16.5872
	64.5718	37.8443	36.5361	0.965432	0.586081	16.108
	34.4376	14.105	13.4819	0.955826	0.409582	16.3985
	72.2923	51.8558	48.7105	0.939346	0.717307	9.78075
	93.4627	39.0917	37.4378	0.957691	0.41826	12.0232
epi asty 168 C	45.4051	12.9811	11.1706	0.860528	0.285894	16.0498							0.243902	85.9073	44.5638	42.7766		0.518743	1710.03	82
	100.713	55.6957	54.3243	0.975377	0.553012	40.8138							0.218487	85.3365	43.3427	40.7721		0.507903	1303.74	119
	73.9413	49.3998	47.9601	0.970856	0.668095	39.4247
	77.9504	48.8733	48.0117	0.982369	0.62698	39.2204							0.228856	85.5847	43.8736	41.6436	0.907209	0.514082	31.9043	201	46
	67.5228	33.4504	32.5769	0.973886	0.495395	39.47								24.1515	16.9358	17.7748	0.176	0.160405	11.9704
	95.2577	54.074	52.7701	0.975888	0.56766	39.6431								0.282194	0.386013	0.426832	0.194002	0.312023	0.375196
	78.1559	49.7447	48.3765	0.972495	0.636481	39.4893
	69.0043	38.8994	38.2746	0.983938	0.563723	39.7616
	83.2433	48.4174	47.7545	0.986308	0.581637	40.2788
	79.1991	46.3404	45.507	0.982015	0.585113	39.2781
	74.3424	42.1231	39.9536	0.948496	0.56661	37.52
	121.441	61.2126	59.1725	0.966672	0.504051	27.2956
	90.0359	46.9098	43.6999	0.931573	0.521012	38.9443
	73.3636	43.9875	42.6895	0.970491	0.599583	39.9571
	133.241	15.8575	6.42471	0.405153	0.119014	23.6533
	79.4569	37.4909	36.573	0.975517	0.471839	38.6806
	84.0808	50.4154	49.1989	0.97587	0.599607	39.3798
	75.5675	38.3844	37.7489	0.983443	0.507949	41.0912
	122.321	64.2266	61.4131	0.956194	0.525066	43.3025
	93.9024	52.7914	51.9317	0.983715	0.562194	39.8656
	160.783	11.5507	1.88175	0.162912	0.0718403	4.91522
	88.5004	59.9461	58.2638	0.971936	0.677354	22.1351
	88.4775	56.5563	55.5267	0.981794	0.639217	39.5191
	93.678	45.2405	41.228	0.911308	0.482936	38.3875
	96.0377	47.189	45.368	0.961411	0.491359	39.2531
	89.4578	46.7973	46.0087	0.983149	0.523121	40.291
	83.1129	43.4452	41.7287	0.96049	0.522725	40.3461
	125.439	73.873	72.8518	0.986177	0.588917	39.7549
	83.1075	42.072	38.8257	0.922838	0.506236	39.1373
	91.5633	47.3107	45.9789	0.971849	0.5167	39.403
	26.0653	7.36688	6.30413	0.855739	0.282632	32.0015
	94.0497	56.037	47.3511	0.844996	0.595823	2.9798
	103.896	59.6657	57.1206	0.957345	0.574283	39.5051
	30.3809	10.487	9.59131	0.91459	0.345183	9.4613
	77.3859	49.7967	46.5267	0.934333	0.643485	8.44655
	94.6059	9.00925	6.3417	0.70391	0.0952293	31.3474
	84.4521	45.5829	44.5487	0.977311	0.539749	40.853
	69.9231	59.2712	58.3963	0.98524	0.847663	39.255
	44.4372	10.4904	2.97115	0.283224	0.236073	8.57625
	85.729	50.5763	48.8493	0.965853	0.589955	39.3822
	81.3246	51.1209	49.7359	0.972908	0.628603	25.0946
	93.0966	55.4825	54.2746	0.978229	0.595968	32.2134
	90.0224	57.5838	56.0076	0.972628	0.639661	26.1289
	92.2612	55.2058	53.6316	0.971485	0.598364	25.6376
	98.6939	62.8891	59.7725	0.950444	0.637213	10.4456
	52.2688	12.3643	10.9886	0.888738	0.236551	10.0087
asty 195 I	65.7991	44.7629	43.8439	0.979469	0.680297	39.6959							0.390411	82.6746	38.433	36.134		0.464871	1349.42	146
	62.0715	50.3294	49.454	0.982606	0.81083	40.0433							0.353741	93.2462	40.7276	37.9075		0.436775	1316.17	147
	82.2785	50.1358	49.0398	0.978138	0.609343	27.4303
	80.2623	6.13682	2.72256	0.443643	0.0764596	13.9287							0.372014	87.7179	39.5277	36.9801	0.877014	0.456374	32.5292	293	109
	91.9484	53.0132	51.8277	0.977637	0.576554	36.3785								27.7623	20.4136	20.7341	0.187296	0.202835	10.9063
	84.1234	47.6782	46.6683	0.978819	0.566765	29.6738								0.316495	0.516439	0.560682	0.213561	0.444448	0.335277
	74.3098	38.6018	37.8349	0.980134	0.51947	39.5889
	105.405	10.2859	8.11119	0.788575	0.0975839	33.1809
	85.4847	46.4719	44.9925	0.968165	0.543628	39.5973
	47.2953	29.799	28.6524	0.961521	0.630063	39.2833
	61.3413	19.129	13.1428	0.68706	0.311845	10.884
	76.8863	46.3113	45.5195	0.982903	0.602334	39.9572
	100.484	7.65149	4.84158	0.632763	0.0761462	24.7694
	85.3108	44.5081	40.7304	0.915124	0.521717	43.6427
	90.281	6.94705	3.69427	0.531775	0.0769492	27.5079
	73.2545	40.9134	40.1359	0.980996	0.55851	39.8667
	72.5319	39.0594	38.3343	0.981434	0.538514	39.8171
	179.176	8.51622	3.78631	0.4446	0.0475299	12.829
	72.5913	8.63552	5.15318	0.596742	0.118961	31.7602
	93.8829	57.9728	56.9896	0.98304	0.617501	39.7515
	78.5704	49.2	48.322	0.982153	0.626191	40.1499
	78.1676	6.41194	1.31983	0.205839	0.082028	12.3712
	83.8751	11.7416	6.04701	0.515007	0.139989	23.9272
	47.7901	17.6998	16.6913	0.943024	0.370364	37.4851
	67.4825	39.6056	38.9144	0.982549	0.586901	39.6195
	84.4356	58.1362	56.7308	0.975825	0.688528	39.438
	85.1727	51.909	51.0007	0.982503	0.609456	39.8113
	82.7775	42.1454	41.3743	0.981703	0.509141	39.2898
	78.1053	44.1689	43.0811	0.975372	0.565505	39.6355
	60.2555	57.3752	49.6594	0.86552	0.952198	38.1778
	81.3583	52.771	51.7622	0.980883	0.648625	39.923
	106.148	7.67243	2.40607	0.313599	0.0722804	17.1558
	85.3941	10.1404	3.97948	0.392436	0.118749	22.8148
	86.2947	47.977	38.0453	0.792991	0.555967	33.5725
	43.5196	30.4175	28.7922	0.946565	0.698939	53.087
	45.4849	13.3464	12.4693	0.934282	0.293424	30.5658
	91.8112	53.737	52.4503	0.976055	0.585299	40.0042
	68.676	33.4632	28.457	0.850398	0.487262	19.4083
	77.6501	11.356	10.2667	0.904076	0.146245	38.0751
	85.8243	42.0701	41.0222	0.975091	0.490189	40.3014
	93.2829	55.6405	52.7766	0.948529	0.59647	9.98433
	104.916	56.5772	54.1017	0.956247	0.53926	39.5854
	82.5114	51.1886	49.0414	0.958053	0.620381	38.6315
	88.81	55.6676	54.651	0.981739	0.626817	41.1597
	95.4191	59.7457	58.3424	0.976513	0.62614	39.7338
	80.2904	47.2404	45.4413	0.961915	0.58837	40.2019
	71.2816	46.9216	46.0659	0.981763	0.658257	32.9344
	130.242	65.2314	59.4424	0.911254	0.500849	40.5403
	83.563	42.958	41.6661	0.969927	0.51408	33.3073
	84.963	46.8064	45.0041	0.961495	0.550903	40.3056
	79.7163	63.7304	62.1616	0.975385	0.799465	39.9159
	80.6819	49.6035	47.2968	0.953497	0.614804	10.476
	76.5415	37.5475	36.5985	0.974725	0.490551	39.6275
	160.15	74.4936	73.118	0.981533	0.465149	34.5796
	73.3805	43.5393	42.1978	0.969189	0.593337	19.3265
	93.9101	46.727	44.9304	0.961551	0.497571	15.4102
	29.2821	8.8611	8.53615	0.963328	0.302611	10.8689
	95.6214	48.748	47.9343	0.98331	0.509802	40.2056
	89.3673	15.0307	12.5682	0.836164	0.16819	37.6884
	79.5602	40.2947	39.5109	0.980548	0.506468	39.6632
	96.3477	47.7747	46.4917	0.973144	0.495857	39.1412
	147.783	71.1111	69.4389	0.976485	0.481185	32.2974
	128.879	21.1228	15.1723	0.718292	0.163896	34.1427
	59.6413	38.8227	38.1045	0.981502	0.650935	40.0834
	86.8871	43.8111	42.3813	0.967365	0.50423	39.4655
	81.9817	49.4956	48.668	0.98328	0.60374	41.5862
	92.1381	51.0807	50.2771	0.984268	0.554393	39.8339
	150.335	64.4967	33.4014	0.517877	0.429019	29.4983
	126.311	67.5901	64.7255	0.957618	0.535109	18.4607
	119.004	39.6381	33.8892	0.854966	0.333081	37.069
	109.028	54.7555	52.2119	0.953546	0.502214	39.0902
	85.9284	47.3195	45.6891	0.965546	0.550685	39.5073
	74.2019	47.5475	46.6716	0.981578	0.640785	40.0066
	149.726	74.651	72.8584	0.975987	0.498586	22.5137
	25.1159	6.2081	3.58509	0.577486	0.247178	29.7147
	103.45	62.537	61.6562	0.985916	0.604512	39.9642
	107.725	46.0682	43.6063	0.94656	0.427646	37.8961
	91.5914	48.0637	47.2982	0.984073	0.524763	40.0581
	71.7185	13.7476	7.40303	0.538498	0.191688	32.6034
	96.9484	57.4226	56.0681	0.976411	0.592301	30.7755
	101.68	55.121	53.416	0.969069	0.542103	39.77
	102.186	51.3475	49.8514	0.970864	0.502489	39.3855
	121.803	13.865	12.8912	0.929767	0.113832	38.7495
	31.1555	19.8305	19.526	0.984647	0.6365	42.3407
	132.41	7.40767	4.13706	0.558484	0.0559448	23.907
	106.714	46.6198	45.5841	0.977784	0.436866	33.3715
	36.7523	6.5699	6.34732	0.966122	0.178762	40.8125
	47.8254	7.4904	6.79771	0.907523	0.15662	28.3281
	88.5961	47.0659	46.069	0.978818	0.531241	39.5527
	77.7409	42.6035	41.5713	0.975772	0.548019	39.4305
	103.921	56.7369	55.0775	0.970753	0.545962	43.235
	140.934	75.0983	70.7143	0.941623	0.532863	11.8709
	38.6075	6.24076	5.53178	0.886395	0.161646	34.589
	93.3928	7.46229	2.87228	0.384906	0.0799021	0.593253
	86.2136	26.8505	24.9939	0.930853	0.311441	37.5446
	63.0172	11.7717	2.65102	0.225204	0.186801	10.1865
	87.4411	49.2015	47.2866	0.961081	0.562681	39.7283
	83.3946	59.1756	57.3594	0.969309	0.709586	41.5724
	90.7456	54.9371	54.0211	0.983327	0.605397	40.3555
	91.5264	46.8876	43.4482	0.926646	0.512285	39.0625
	108.51	6.21185	5.43136	0.874354	0.0572469	46.6557
	97.2935	50.7267	49.4901	0.975622	0.521379	39.8211
	71.7061	37.6734	35.0178	0.929511	0.525386	31.9661
	84.966	14.9671	7.07401	0.472639	0.176154	18.102
	86.4159	29.7884	28.8901	0.969844	0.34471	13.0216
	146.961	92.102	89.4022	0.970687	0.626712	17.4481
	29.9967	10.8188	9.97575	0.922079	0.360664	20.0478
	142.468	77.656	71.8729	0.925529	0.545078	6.47095
	85.1362	48.2681	44.2762	0.917296	0.566952	5.50978
pachon asty 163 B	35.391	17.7803	16.8842	0.949601	0.502395	7.18379							0.3	62.9877	40.2156	38.239		0.638468	1259.59	130
	73.7411	47.012	43.8714	0.933196	0.637528	17.6719							0.439873	64.5579	39.4381	36.8518		0.610895	1181.14	316
	34.0836	27.963	26.8373	0.959741	0.820425	18.6676
	70.7893	46.6767	45.3122	0.970768	0.659375	40.9968							0.399103	64.2464	39.6145	37.1795	0.918966	0.596699	30.1991	446	178
	104.177	51.8736	41.8989	0.80771	0.497936	35.9426								19.8552	16.3191	16.112	0.117573	0.153744	13.6922
	85.8868	48.2517	41.4355	0.858737	0.561806	37.9476								0.309047	0.411946	0.433357	0.12794	0.257658	0.453397
	52.461	32.0345	30.5775	0.954518	0.610636	48.1144
	87.5763	60.6073	59.7058	0.985126	0.692052	39.91
	56.0289	43.5886	41.8304	0.959662	0.777967	38.456
	67.4264	44.7097	44.0917	0.986177	0.66309	39.9375
	77.5538	48.3382	44.0671	0.911641	0.623286	39.8092
	39.9095	17.913	17.4569	0.974533	0.448841	41.6124
	64.4153	47.4312	46.8716	0.988203	0.736334	38.847
	64.8406	47.9178	47.2316	0.98568	0.739008	39.81
	31.529	9.06663	7.81615	0.862079	0.287565	57.2521
	39.7117	7.6555	7.03865	0.919424	0.192777	43.417
	66.5511	39.2897	38.2674	0.97398	0.590368	18.1648
	59.4415	38.7362	38.1467	0.984783	0.651669	39.6113
	21.4653	6.41812	5.89557	0.918582	0.299	20.253
	60.6464	39.0406	38.4637	0.985224	0.643742	40.7187
	58.6531	44.3872	43.2404	0.974162	0.756776	38.6532
	65.1219	35.9929	35.2361	0.978974	0.5527	42.5904
	52.2998	39.9466	38.7455	0.969931	0.763802	22.1085
	80.1564	58.981	55.6194	0.943005	0.735824	38.0965
	29.9148	14.6004	14.0185	0.960144	0.488067	42.5002
	70.9802	54.0487	52.6758	0.974599	0.761462	40.0471
	78.2995	50.7563	47.2797	0.931505	0.648232	41.589
	65.0348	43.1497	41.2779	0.956622	0.663486	41.9061
	70.5485	54.2498	53.4765	0.985745	0.768972	39.7341
	37.5355	20.5643	20.0909	0.976976	0.547863	39.2626
	40.9585	19.8551	19.4689	0.980549	0.484762	38.9847
	37.1611	11.2093	10.0675	0.898145	0.30164	38.9222
	108.353	70.0132	66.8483	0.954796	0.646157	26.2997
	74.0246	47.0828	46.0897	0.978907	0.636043	25.9166
	104.843	62.0339	59.3785	0.957194	0.591685	22.1597
	110.279	81.3663	77.5263	0.952807	0.737825	9.82505
	63.6449	53.8984	51.1766	0.9495	0.846861	9.30395
	34.6031	29.1323	26.0304	0.893526	0.841899	4.5778
	80.4816	54.835	49.3732	0.900394	0.681337	4.4935
	39.1116	20.1964	19.4272	0.961911	0.51638	42.2825
	56.5528	40.4853	39.7175	0.981036	0.715884	39.8738
	72.2114	50.0512	46.8273	0.935589	0.69312	38.8956
	67.2973	48.7429	47.6229	0.977023	0.724292	39.17
	92.1502	57.3891	48.604	0.84692	0.622778	3.03278
	71.5416	40.711	40.1515	0.986256	0.569054	40.1902
	64.0799	43.1683	41.8809	0.970178	0.673663	38.6544
	56.7915	35.663	34.6428	0.971391	0.627964	40.0571
	69.7661	51.6078	50.8078	0.984499	0.739725	39.6982
	70.6863	48.7568	48.0327	0.98515	0.689763	38.1299
	59.8044	40.1267	39.5524	0.985689	0.670966	40.3484
	71.7339	46.289	45.5867	0.984829	0.645288	38.6907
	71.6441	36.0927	35.4438	0.982022	0.503777	39.5762
	28.0494	8.20579	7.03036	0.856756	0.292548	11.3578
	62.515	40.6498	39.9369	0.982464	0.65024	39.494
	64.96	36.7659	35.1121	0.955018	0.565978	35.0167
	80.9127	8.45911	6.71648	0.793994	0.104546	17.9329
	68.0234	44.7702	43.9521	0.981726	0.658159	40.5894
	75.2603	52.6079	51.7589	0.983862	0.699013	40.5823
	76.1994	42.5778	41.17	0.966935	0.558769	39.4847
	28.1993	11.8626	11.3719	0.95863	0.420671	35.2435
	52.746	27.478	26.9074	0.979231	0.52095	41.3056
	25.4124	7.13859	5.52983	0.774639	0.280909	30.2656
	23.9693	8.65826	6.15424	0.710794	0.361222	35.1789
	64.3331	48.3802	47.4794	0.98138	0.752027	40.1566
	67.7605	47.7289	47.0558	0.985899	0.704376	39.919
	48.3871	27.7995	27.2496	0.98022	0.574522	40.0558
	23.3647	8.36781	7.68403	0.918285	0.358139	60.3121
	59.3378	36.4708	35.7454	0.980113	0.614629	41.039
	73.0101	44.3628	43.3741	0.977714	0.607625	40.0151
	61.7693	40.4654	39.8546	0.984904	0.655106	40.0836
	75.5646	49.7193	48.669	0.978875	0.657971	40.5474
	80.8297	34.3995	30.8779	0.897629	0.42558	33.4645
	45.024	23.9644	23.5155	0.981267	0.532259	40.7229
	65.3318	41.0918	40.3447	0.98182	0.628971	41.3997
	91.5082	57.5336	49.6522	0.863013	0.628727	38.023
	71.3061	54.0686	53.2606	0.985056	0.75826	40.4338
	70.3579	51.4166	50.6931	0.985928	0.730786	40.0058
	41.1592	14.2367	11.5362	0.810311	0.345894	28.8099
	76.6118	49.5755	48.3309	0.974894	0.647101	26.5161
	101.986	53.0529	48.6723	0.917429	0.520197	38.0012
	65.4266	45.7382	45.0549	0.985061	0.699076	40.0153
	36.2396	8.9092	3.32294	0.372979	0.245841	16.9411
	57.7675	33.0321	31.5921	0.956408	0.57181	39.9573
	48.319	16.6614	16.0222	0.961639	0.344821	27.1926
	64.1598	40.5347	39.6938	0.979255	0.631778	38.924
	68.2146	45.4334	44.6552	0.982872	0.666037	40.5214
	57.3535	42.7069	40.3077	0.943822	0.744627	10.3247
	31.9695	16.6136	16.1364	0.971275	0.51967	40.1879
	64.227	44.9246	44.2251	0.98443	0.699466	39.5785
	77.8164	48.4477	47.3306	0.976943	0.622589	42.4664
	23.1872	7.15184	6.98207	0.976261	0.308439	40.3332
	62.0541	40.6108	39.981	0.98449	0.654442	40.2613
	74.8828	49.2887	48.6374	0.986787	0.658211	40.2128
	43.931	34.5518	33.5064	0.969744	0.786502	16.593
	67.9202	45.1326	44.0258	0.975478	0.664493	39.8653
	66.6147	47.1304	46.4389	0.985328	0.707507	40.2699
	110.694	70.1053	67.2505	0.959278	0.633324	38.7811
	36.1156	10.2308	4.11693	0.402406	0.283279	14.0097
	62.828	37.584	32.0594	0.853004	0.598206	3.00088
	36.1489	17.157	14.65	0.853878	0.47462	32.6595
	65.9583	44.9351	43.6098	0.970506	0.681265	18.3437
	84.9895	61.4883	57.064	0.928046	0.723481	35.1664
	64.7266	53.5305	42.6913	0.797514	0.827024	1.97836
	75.5607	49.5648	48.1167	0.970784	0.65596	39.3132
	70.188	47.09	46.3376	0.984022	0.670912	40.828
	39.0779	17.3585	14.8098	0.853169	0.444204	38.0001
	65.8302	36.4934	34.7387	0.951918	0.554356	40.6889
	68.406	51.3908	50.7151	0.986853	0.751261	39.9516
	93.7887	60.813	58.134	0.955948	0.648404	24.0502
	72.9532	50.6897	49.8791	0.984009	0.694824	39.6035
	70.1641	51.5624	50.9023	0.987198	0.734882	39.6331
	64.6387	42.5562	41.6069	0.977693	0.65837	40.5052
	58.131	42.585	41.9391	0.984832	0.732569	40.368
	21.238	7.85739	6.78175	0.863104	0.369969	11.4163
	66.0105	43.9208	40.7061	0.926805	0.665361	6.60136
	65.3819	43.1377	42.0626	0.975076	0.659781	39.7848
	73.0037	50.6688	49.0306	0.967667	0.694058	39.3002
	87.4606	49.3249	45.7571	0.927668	0.563967	43.4258
	68.5646	46.829	46.064	0.983664	0.682991	41.4227
	58.1362	38.6446	36.9034	0.954942	0.664726	38.9382
	73.2134	55.9455	54.1594	0.968075	0.764143	21.1027
	64.4865	44.4722	43.8596	0.986224	0.689636	39.8876
	73.0069	51.7858	49.8168	0.961977	0.709328	12.9037
	68.2286	30.6037	28.7679	0.940015	0.448546	8.95567
	85.1654	61.1847	59.345	0.969933	0.718421	18.7654
	85.5062	52.3198	50.0763	0.957119	0.611883	39.7363
	65.9924	36.7757	35.6618	0.969711	0.557272	35.9235
	24.9969	6.80467	5.21218	0.765972	0.27222	24.5064
	80.0146	50.0331	26.2525	0.524702	0.6253	16.9104
	37.5881	16.8803	15.5599	0.921782	0.449086	55.8617
	112.318	64.3495	43.0582	0.66913	0.572922	22.8787
	70.9334	49.7184	48.9317	0.984178	0.700916	37.6416
	71.7683	45.395	41.0828	0.905008	0.632521	4.97607
	73.6755	46.4933	45.742	0.983843	0.631055	39.5362
	28.9236	12.624	6.48418	0.513641	0.43646	12.7612
	113.235	70.8939	56.3525	0.794886	0.626075	1.96483
	68.864	49.0523	48.2917	0.984494	0.712307	39.7644
	91.7798	54.6118	53.25	0.975063	0.595031	38.845
	68.214	46.3007	45.566	0.984131	0.678757	40.0741
	63.1124	44.7954	44.0373	0.983076	0.709772	39.9175
	59.8427	39.1774	38.4485	0.981394	0.654673	40.1155
	68.5165	52.2343	51.4416	0.984825	0.762361	40.2381
	77.0673	46.3003	44.926	0.970318	0.600778	20.2849
	82.54	52.5153	34.9931	0.666341	0.63624	30.8405
	72.5524	53.4088	51.4592	0.963498	0.736141	13.6014
	25.0384	7.95936	4.6519	0.584457	0.317886	13.6373
	66.8398	42.7119	40.5791	0.950066	0.639018	40.0551
	92.8307	11.5423	7.65711	0.663397	0.124337	1.5003
	68.0362	43.7289	42.6862	0.976155	0.642731	39.2385
	74.8136	43.7393	42.5549	0.972923	0.584643	37.1298
	75.1828	51.9064	50.8418	0.97949	0.690403	25.6505
	80.7364	53.1804	52.2901	0.983258	0.658692	37.7665
	34.822	7.30613	3.6756	0.503085	0.209814	22.2901
	44.3881	25.4233	21.6653	0.85218	0.572752	2.98663
	76.069	50.2974	49.3057	0.980283	0.661207	28.2247
	21.8225	6.13217	5.13234	0.836953	0.281002	28.5878
	72.7714	14.8886	12.9155	0.867478	0.204594	28.5318
	88.0203	55.2889	53.8469	0.97392	0.628138	26.3081
	65.8429	45.0249	43.8603	0.974135	0.683823	24.4809
	108.134	71.1144	69.4465	0.976546	0.657653	24.5007
	68.4025	42.6666	41.3774	0.969786	0.623757	22.2923
	55.2944	27.9191	26.8983	0.963434	0.504918	16.1527
	65.2708	49.0692	47.7525	0.973166	0.751779	21.0139
	62.0714	45.9177	44.7092	0.973681	0.739757	18.8354
	61.9166	44.6515	43.3324	0.970459	0.721155	18.6375
	70.2428	53.4076	51.969	0.973065	0.760328	17.6411
	86.4446	40.2058	38.8782	0.966981	0.465104	16.4508
	36.8861	14.1698	7.06844	0.498837	0.384151	9.24942
	82.5918	51.1726	47.7609	0.93333	0.619584	8.12402
	63.8756	42.9062	40.2856	0.938923	0.671715	6.89639
	69.839	51.0314	48.4919	0.950235	0.730701	9.05987
	64.7365	50.1633	39.9861	0.79712	0.774884	2.02544
	40.0995	28.8442	25.1414	0.871626	0.719317	4.06194
	62.8892	11.0375	9.33262	0.845535	0.175508	3.73221
	74.1961	48.3695	42.559	0.879874	0.651914	3.5141
	51.7228	18.5658	11.7701	0.633968	0.358948	0.938402
	64.3787	34.8689	16.4755	0.472497	0.541622	0.472497
epi asty 168 D	74.3702	29.407	28.3928	0.965512	0.395413	39.1734							0.584416	69.698	36.0563	33.9925		0.517322	1159.99	231
	65.9587	31.9942	31.325	0.979085	0.485065	39.3493							0.455172	70.0619	38.1518	57.1816		0.544544	1211.35	145
	62.7074	39.1491	38.3631	0.979924	0.624314	39.7663
	80.2104	36.2018	35.3228	0.975719	0.451335	39.0332							0.534574	70.0317	36.9876	35.0121	0.933705	0.52766	31.8712	376	201
	75.7722	34.471	33.4127	0.969301	0.454929	35.925								21.1303	13.4409	13.4671	0.0935085	0.14378	12.2174
	80.7936	32.2708	31.3499	0.971461	0.399423	39.3087								0.301725	0.36339	0.384642	0.100148	0.272486	0.383338
	75.3635	30.0307	28.4497	0.947354	0.398478	39.7526
	67.2197	45.3183	44.3506	0.978648	0.674181	39.914
	35.2767	19.3743	18.9508	0.978142	0.549209	42.0267
	73.6929	32.9826	32.2626	0.978171	0.447568	39.7029
	78.1893	37.4995	31.1872	0.831669	0.479599	18.6814
	86.3385	33.7593	29.008	0.859259	0.391012	37.4112
	138.568	18.646	10.1939	0.546705	0.134562	29.8824
	87.3081	44.3606	43.1055	0.971706	0.508093	39.3901
	81.0464	27.9317	27.0293	0.967693	0.344638	31.8263
	66.5052	32.4801	31.4144	0.967187	0.488385	41.1799
	66.2591	37.3615	36.1072	0.96643	0.56387	39.2018
	94.1588	35.6634	27.4836	0.77064	0.378758	27.8065
	74.1107	43.1599	42.1768	0.977221	0.582371	39.3962
	78.281	34.9268	33.9845	0.973021	0.446172	40.0555
	69.3675	31.2168	30.4506	0.975457	0.45002	39.2958
	71.0753	38.5216	37.5625	0.975102	0.541983	40.0432
	67.6946	35.792	34.5986	0.966658	0.528728	25.2598
	59.2055	35.4267	32.6958	0.922914	0.598368	38.708
	79.7045	53.0153	51.2925	0.967504	0.665148	17.8311
	65.0788	47.1698	46.0776	0.976845	0.724811	39.7732
	43.6815	11.775	7.42354	0.630447	0.269566	35.6495
	71.8732	50.2994	49.5442	0.984986	0.699835	40.4773
	67.4545	36.0216	35.2314	0.978063	0.534013	40.7074
	79.3221	38.4258	37.4007	0.973323	0.484428	39.6475
	78.5248	39.5097	33.6102	0.850684	0.503148	36.0864
	95.7267	50.5385	45.7504	0.905258	0.527945	24.8711
	50.8733	23.7774	23.3644	0.982628	0.467385	39.0523
	24.3247	7.43177	6.03095	0.811509	0.305523	36.9027
	64.2813	34.7458	34.0406	0.979704	0.540527	39.5698
	89.2169	51.6558	50.5166	0.977946	0.578991	39.8501
	103.481	54.0286	52.4046	0.969942	0.522113	34.7598
	65.4863	32.475	31.7475	0.977599	0.495905	40.3043
	72.3545	25.961	24.5488	0.945601	0.358803	39.3496
	77.4713	39.7475	38.4473	0.967288	0.513061	39.8705
	95.7191	38.6355	36.9884	0.957369	0.403634	38.7746
	80.0457	39.1521	35.1745	0.898405	0.489123	44.2335
	53.3928	33.4124	32.8226	0.982348	0.625784	38.307
	27.3987	7.52726	6.91705	0.918934	0.27473	39.3798
	39.8454	27.4658	26.9398	0.980846	0.68931	40.3891
	56.7753	39.3807	38.5891	0.979899	0.693623	39.635
	27.6706	18.0901	17.7917	0.983504	0.653767	37.651
	78.9362	35.4647	33.5391	0.945704	0.449283	38.9681
	76.8295	41.4485	40.1977	0.969824	0.539486	37.3197
	69.9959	37.592	28.597	0.760722	0.537059	1.51895
	67.62	39.7113	38.541	0.97053	0.587272	25.9857
	86.5247	27.5325	25.7034	0.933564	0.318204	39.3282
	72.2111	34.4792	33.433	0.969658	0.477477	36.1803
	85.8967	42.0894	41.1279	0.977155	0.49	40.5787
	85.7172	40.5505	39.3616	0.970681	0.473073	28.275
	73.499	37.5395	36.1325	0.962519	0.510749	39.0943
	62.7407	46.7148	45.8586	0.981673	0.744568	40.2594
	66.4605	41.3497	40.2616	0.973685	0.622169	27.1429
	57.2297	43.9879	43.3117	0.984628	0.76862	40.0695
	53.5431	33.2972	32.7159	0.982542	0.621877	39.724
	77.78	49.1924	48.4595	0.985101	0.632455	40.7137
	101.533	42.939	41.764	0.972637	0.422907	38.6489
	102.27	36.621	34.4043	0.939468	0.358081	38.1643
	80.5308	36.1223	35.2866	0.976865	0.448552	39.3566
	77.0687	44.4663	43.7205	0.983229	0.576969	39.5067
	82.6868	37.3441	35.3432	0.94642	0.451633	40.1106
	82.1813	50.0447	48.6651	0.972433	0.608955	39.4776
	79.8649	36.9711	34.3116	0.928067	0.462921	38.5219
	55.3875	43.651	41.772	0.956954	0.788103	38.9036
	134.412	74.3814	73.1084	0.982886	0.553384	38.7388
	62.9452	39.369	34.638	0.879829	0.625448	40.5232
	47.6789	37.4798	36.7149	0.979589	0.786088	40.3006
	62.6947	34.1874	33.1369	0.969273	0.545299	39.7715
	68.8681	37.0282	36.0282	0.972995	0.537668	39.4986
	76.6817	43.9681	43.2226	0.983043	0.573385	40.2403
	84.8785	46.3925	45.2906	0.976247	0.546576	40.0597
	98.6215	49.1985	45.6208	0.927279	0.498862	24.9652
	51.4866	40.2684	39.4794	0.980406	0.782115	39.156
	28.5954	11.7671	10.2449	0.870638	0.411503	6.67292
	59.2788	53.9482	52.7567	0.977913	0.910077	39.8792
	81.0109	51.2653	38.5374	0.751726	0.632819	1.51566
	54.5768	36.3682	27.0326	0.743301	0.666368	1.46988
	38.8085	19.0866	16.0413	0.840446	0.491815	52.9101
	96.4417	33.536	29.2943	0.873519	0.347733	36.9976
	63.9697	38.5555	37.8957	0.982887	0.602716	39.6995
	58.187	41.6648	40.9291	0.982342	0.716051	38.993
	66.4048	34.345	33.5497	0.976846	0.517206	39.4988
	81.3383	40.5851	39.4092	0.971028	0.498966	39.6942
	57.3769	33.8661	32.3206	0.954362	0.59024	38.0863
	76.0812	29.5321	28.8298	0.976219	0.388166	39.4995
	78.6105	28.8873	27.2851	0.944536	0.367474	39.5554
	60.7794	36.1262	34.9989	0.968795	0.594383	39.6426
	57.5235	45.961	44.9102	0.977136	0.798995	39.5037
	85.3076	25.2178	22.2071	0.880611	0.29561	5.21052
	69.7664	30.4033	29.6081	0.973845	0.435787	38.82
	97.8805	54.6935	52.6672	0.962953	0.558778	17.9
	73.5705	47.7546	47.0165	0.984544	0.6491	39.9079
	80.8251	50.1208	24.3007	0.484842	0.620115	0.484842
	68.5982	33.915	33.2715	0.981027	0.494401	39.8415
	81.8551	38.8847	38.0231	0.977844	0.475043	39.5143
	64.9521	47.4769	46.3859	0.97702	0.730953	40.0791
	64.9056	37.8374	36.9776	0.977274	0.582961	40.7505
	61.1667	31.4261	30.0809	0.957193	0.513778	38.688
	49.15	32.3369	31.4531	0.972669	0.657922	37.8972
	69.6649	41.1257	40.3908	0.982131	0.590336	39.0404
	66.0071	45.483	44.5047	0.978489	0.689063	28.7118
	66.0845	34.4655	30.9399	0.897706	0.521537	5.18927
	92.0591	39.4506	36.84	0.933827	0.428535	20.2705
	59.4128	32.2118	31.4541	0.976476	0.54217	33.14
	64.4424	46.9758	45.2996	0.964317	0.728958	13.8418
	85.6254	51.5111	48.8652	0.948633	0.601587	9.11826
	67.3004	32.2875	31.5901	0.9784	0.479752	34.5212
	64.2532	26.7537	26.3788	0.985987	0.416379	33.8173
	61.7138	48.8286	47.9417	0.981838	0.791209	23.3947
	82.7789	47.6154	45.9793	0.965639	0.575212	26.1335
	66.4677	30.0451	28.8349	0.959721	0.452026	34.0122
	72.2603	52.4941	49.9623	0.95177	0.726458	28.0223
	47.1907	12.6002	11.6305	0.92304	0.267006	9.2871
	31.5669	21.4266	18.0017	0.840156	0.678768	2.98757
	36.1515	12.4807	11.0781	0.887619	0.345233	25.058
	77.0725	21.2327	19.1263	0.900791	0.27549	24.2207
	100.281	44.3169	40.4119	0.911885	0.441929	24.4843
	77.8131	36.4418	35.1569	0.96474	0.468325	21.5811
	73.8316	35.3258	34.0121	0.962811	0.478464	22.4302
	29.8176	6.82337	4.98538	0.730633	0.228837	1.95582
	57.9329	39.7338	38.3939	0.966277	0.68586	18.225
	32.8399	10.4865	9.7997	0.934505	0.319323	24.4644
	53.8503	36.2919	34.7929	0.958696	0.67394	11.4757
	54.6205	37.3743	35.7087	0.955434	0.684254	10.5478
	98.9569	55.1545	52.0231	0.943225	0.557358	10.1631
	25.3945	8.06926	7.07312	0.876551	0.317757	8.78894
	48.857	6.31929	5.07832	0.803622	0.129343	6.67746
	62.4461	39.6852	37.4105	0.942682	0.635512	8.50247
	100.837	30.7365	24.1301	0.785064	0.304814	1.91508
	25.8478	10.3264	9.23187	0.894008	0.399508	39.4135
	79.9354	42.4619	41.6447	0.980754	0.531202	39.7264
	31.0156	11.2047	4.81477	0.42971	0.36126	26.4683
	32.2498	8.46186	5.95831	0.704137	0.262385	25.7357
	68.4316	43.5553	42.7256	0.980951	0.63648	40.0502
	80.1796	44.4801	43.4243	0.976263	0.554756	41.0234
	66.3643	33.2754	32.6481	0.981147	0.501405	39.2955
	48.0434	6.28995	2.33836	0.371761	0.130922	15.3906
	27.8755	10.47	9.55825	0.912922	0.375598	37.7177
	55.7607	40.5854	39.6497	0.976943	0.727851	39.4887
	97.7029	49.2723	48.2016	0.97827	0.504307	40.2159
	73.8685	45.1112	44.1889	0.979556	0.610696	39.6227
	52.3566	27.6803	25.7761	0.931208	0.528689	7.28625
	71.7937	35.8773	33.9126	0.945237	0.499728	15.5982
	124.78	78.775	77.2267	0.980346	0.631312	42.1546
	68.9962	45.049	44.0808	0.978506	0.652921	39.8263
	44.4776	10.3307	8.11049	0.785084	0.232268	5.70545
	19.8115	6.43797	6.12841	0.951917	0.324961	34.7739
	84.3217	55.5055	36.8385	0.66369	0.658259	0.99848
	52.6938	46.9896	45.7661	0.973963	0.891747	39.7558
	30.4001	8.97158	7.55155	0.841719	0.295117	14.5228
	102.754	39.6888	38.7226	0.975653	0.386251	40.3455
	66.2747	42.0657	41.0235	0.975223	0.634718	39.3885
	63.8154	45.4444	44.1731	0.972026	0.712123	39.6588
	92.5207	49.9824	48.6951	0.974245	0.540229	37.9754
	59.9298	44.3821	43.5696	0.981692	0.740568	40.9467
	63.0293	45.342	43.964	0.969607	0.71938	39.6507
	84.356	42.2424	41.313	0.977998	0.500764	39.8574
	105.172	53.0113	51.6908	0.97509	0.504042	39.3362
	50.867	37.5689	36.8676	0.981333	0.738572	39.9691
	88.9593	54.6558	53.7169	0.982822	0.61439	40.2014
	61.4919	47.3482	45.8297	0.96793	0.769991	39.6352
	57.6191	45.3801	44.4659	0.979855	0.787588	40.0906
	77.1084	39.3632	38.1787	0.969909	0.510492	39.4586
	93.3916	49.4345	48.2086	0.9752	0.529325	44.4452
	35.4822	13.8693	11.3545	0.818681	0.390881	33.1818
	63.7822	31.9647	30.9251	0.967475	0.501154	40.096
	59.4783	25.7127	24.3778	0.948086	0.432303	39.8519
	61.192	33.6869	32.9176	0.977165	0.550512	39.0771
	116.07	75.0628	73.8858	0.98432	0.646703	39.8522
	99.2407	42.8254	41.0775	0.959186	0.431531	26.5273
	77.4504	49.132	42.8501	0.872143	0.634368	3.53677
	91.5232	34.2504	33.2974	0.972176	0.374227	23.3933
	77.1996	32.8382	32.1004	0.977531	0.425368	39.0633
	69.3194	43.5874	42.9193	0.984672	0.628791	40.4588
	69.4604	28.8909	26.6599	0.922779	0.415933	9.69307
	77.6161	53.5388	52.7376	0.985035	0.68979	39.7685
	70.367	48.081	47.0842	0.979267	0.683289	39.1528
	41.5134	14.7328	14.4124	0.97825	0.354893	38.5973
	77.5867	44.0928	43.2795	0.981555	0.568303	39.6251
	123.654	55.3067	53.1291	0.960628	0.44727	42.6495
	67.7915	40.9554	40.0589	0.97811	0.604137	38.7243
	81.2489	36.6388	34.8592	0.951429	0.450945	39.43
	102.308	54.748	52.6387	0.961472	0.535131	25.5148
	63.4547	25.395	24.6602	0.971062	0.400207	40.111
	68.5293	46.011	38.5514	0.837873	0.671406	3.08372
	70.6037	43.3554	42.484	0.9799	0.614067	28.0051
	21.9065	6.60354	6.13871	0.929608	0.301442	25.6903
	63.3119	37.3321	36.6367	0.981373	0.589653	26.0205
	126.824	83.1698	81.1556	0.975782	0.655788	25.5961
	87.4979	44.6609	43.2138	0.967598	0.510423	16.5941
	87.76	53.4917	50.4525	0.943184	0.609522	8.8853
	71.4415	40.7147	37.9229	0.931429	0.569903	9.76045
japonese 11-02 4b9	93.4979	58.8361	45.0864	0.766305	0.629277	35.7505							0.283582	77.8194	50.2458	45.9113		0.645672	1807.32	67
	75.9677	50.3811	44.5687	0.884632	0.663191	36.8779							0.435185	76.4693	45.5684	41.7052		0.595905	1490.68	108
	110.585	75.1594	71.1622	0.946817	0.679651	39.3918
	61.3746	37.3764	34.4552	0.921844	0.608988	39.0304							0.377143	76.6292	46.9317	43.0964	0.897522	0.605174	32.9096	175	66
	60.7597	38.3711	37.2773	0.971495	0.631522	39.3211								21.1094	17.7369	17.3821	0.134609	0.138889	12.1131
	75.1761	51.6059	50.5613	0.979759	0.686467	40.0019								0.275475	0.37793	0.403332	0.149978	0.229503	0.368071
	41.668	14.4993	13.9713	0.963579	0.347973	0.963579
	85.6162	58.2996	56.7494	0.97341	0.680941	39.7895
	62.3748	46.1568	43.2839	0.937758	0.739992	37.6719
	66.9358	43.0538	35.1655	0.81678	0.643211	37.7599
	93.3146	73.2414	71.6628	0.978447	0.784887	40.0508
	116.642	78.8167	67.93	0.861873	0.675712	35.9628
	66.0808	42.3093	35.5981	0.841377	0.640266	36.9103
	109.937	70.1401	63.3473	0.903155	0.638	37.839
	81.2151	51.5579	44.199	0.857269	0.634832	37.1494
	96.7843	57.3369	53.1956	0.927772	0.59242	35.9967
	36.6611	16.6034	16.2968	0.981536	0.452889	39.1358
	50.7574	26.4715	25.653	0.969081	0.52153	32.775
	93.219	64.4533	62.1517	0.964291	0.691418	18.7213
	110.611	74.3478	59.4866	0.800111	0.672156	2.01196
	89.0901	55.0393	53.3165	0.968699	0.617794	41.3279
	97.0233	62.9548	53.5206	0.850144	0.648863	31.7104
	85.3932	55.2834	53.4725	0.967243	0.647398	41.3339
	100.895	64.3082	62.8927	0.977989	0.63738	40.2762
	62.0766	39.2279	38.6801	0.986034	0.631927	40.4719
	54.1164	31.3329	30.6736	0.97896	0.578991	39.7711
	90.5101	62.3768	61.4834	0.985678	0.689169	39.8649
	77.0693	49.46	47.0269	0.950808	0.64176	39.6929
	49.6929	36.9809	36.3723	0.983543	0.744188	40.0862
	84.874	63.5134	60.7703	0.95681	0.748327	39.9174
	91.1142	42.1325	32.3697	0.768284	0.462414	39.5174
	40.4515	21.2931	20.1751	0.947493	0.526387	55.9552
	48.9122	34.7118	32.9111	0.948122	0.709676	39.1832
	66.4781	44.4676	43.6334	0.98124	0.668907	39.9354
	78.1775	50.9854	44.6873	0.876473	0.652175	37.2151
	111.078	76.7232	74.7827	0.974708	0.690715	40.695
	41.4939	11.7769	8.02191	0.681154	0.283823	8.30389
	85.0386	50.4106	48.1103	0.954367	0.592798	39.9143
	85.3246	53.9775	47.8287	0.886085	0.632614	33.9021
	61.9675	47.3787	46.3797	0.978915	0.764574	26.7364
	67.2535	46.6345	45.9648	0.98564	0.693414	39.8272
	93.8777	6.93576	1.62174	0.233823	0.0738809	7.79445
	66.9569	43.6653	41.05	0.940104	0.652141	38.8743
	64.2194	43.8845	32.9942	0.751843	0.683352	35.4759
	67.5438	41.518	40.4735	0.974844	0.614682	27.2789
	54.1752	21.8183	11.5519	0.529461	0.402736	34.1888
	82.2785	59.697	55.128	0.923464	0.725548	37.7475
	41.8252	16.1391	15.8001	0.978995	0.385869	43.3363
	133.418	81.7823	80.2527	0.981297	0.612977	40.3634
	96.0334	7.35939	3.45962	0.470096	0.0766336	19.8811
	75.5741	48.9372	47.9917	0.980679	0.647539	40.4332
	67.6827	44.5079	42.7889	0.961378	0.657596	40.9546
	84.3916	52.6525	45.3529	0.861362	0.623907	32.2035
	99.9166	51.9346	47.4467	0.913585	0.51978	26.9855
	87.835	52.8188	36.5344	0.691693	0.601342	33.3255
	85.8432	45.348	41.4035	0.913018	0.528265	45.9548
	75.4789	54.0565	52.2308	0.966225	0.716181	13.7474
	96.4257	72.1868	70.9312	0.982606	0.748627	38.744
	65.205	41.0353	39.7297	0.968185	0.629327	36.2304
	68.5419	47.2489	46.2685	0.97925	0.689343	33.9926
	70.5163	35.2958	33.6537	0.953478	0.500533	11.9696
	67.9277	51.2341	50.1133	0.978123	0.754245	28.9493
	79.4374	50.5936	47.4109	0.937093	0.636899	6.29967
	64.9393	35.4366	31.3737	0.885347	0.545688	3.47215
	33.6442	14.4867	10.8258	0.747291	0.430584	2.1732
yerbaniz 11-02 3b5 #1	31.8449	6.97847	2.79081	0.399917	0.21914	26.6192							0.395833	67.0416	37.141	69.2179		0.553999	1089.14	288
	116.399	61.659	59.8954	0.971397	0.529719	39.6716							0.392265	70.9837	39.5136	36.8697		0.556657	1287.77	181
	62.976	39.018	38.1851	0.978653	0.619569	35.8903
	19.9259	7.06722	5.06457	0.716628	0.354675	30.7077							0.394456	68.818	38.1728	35.7863	0.915236	0.543973	30.2826	469	185
	100.092	60.4291	59.1719	0.979196	0.603737	39.564								26.0908	17.6812	17.388	0.120702	0.159438	13.9683
	107.615	37.0538	33.605	0.906922	0.34432	7.8575								0.379128	0.463187	0.485883	0.131881	0.293099	0.461266
	103.242	68.7161	64.8107	0.943166	0.665579	7.83303
	69.9032	42.4452	41.4434	0.976398	0.6072	39.1877
	63.3815	44.6888	44.0252	0.985152	0.705076	40.6613
	72.4406	45.9521	44.7831	0.974561	0.634341	38.7289
	65.9293	42.8893	42.1549	0.982877	0.650534	39.899
	93.6622	58.4734	52.9126	0.9049	0.624301	14.6519
	74.2381	46.4429	45.1999	0.973236	0.625593	35.6291
	131.46	70.8202	69.3616	0.979404	0.538719	40.2053
	98.3081	64.8603	63.0692	0.972385	0.659766	39.0434
	68.6902	44.5766	43.3527	0.972543	0.648952	39.6924
	51.4009	34.3265	33.7924	0.984439	0.66782	39.3829
	58.1435	34.6427	33.7654	0.974675	0.595814	40.0536
	15.0825	6.49284	6.16707	0.949827	0.430487	41.1752
	33.4649	7.48021	6.3775	0.852583	0.223524	4.20438
	68.5741	45.5688	44.686	0.980626	0.664519	39.8596
	71.9647	43.3603	42.4704	0.979477	0.602522	39.1521
	61.2639	42.5882	41.4784	0.97394	0.69516	39.5006
	59.452	36.0201	30.9614	0.85956	0.605868	3.01065
	49.092	16.8745	16.332	0.967847	0.343733	38.2837
	30.2165	21.0972	20.5593	0.9745	0.698204	43.09
	35.3782	6.81357	4.82461	0.708087	0.192593	22.5166
	105.599	54.6661	53.5105	0.978862	0.517678	43.5425
	80.0639	53.7701	53.0439	0.986495	0.67159	40.2028
	101.633	63.6443	60.6237	0.952539	0.626216	40.3205
	38.3122	26.591	26.0702	0.980413	0.694061	39.6878
	135.183	59.1723	26.9199	0.454941	0.43772	26.5076
	55.755	29.4826	22.9513	0.778469	0.52879	21.4905
	32.8762	12.2377	11.8331	0.96694	0.372235	42.6448
	74.6546	36.1048	33.996	0.941593	0.483624	18.1465
	53.1281	10.55	7.8088	0.74017	0.198577	6.47585
	74.3433	40.983	39.4603	0.962845	0.551267	14.6282
	63.3185	37.0427	33.3799	0.901121	0.585021	35.4909
	63.6585	44.2272	43.487	0.983262	0.694758	39.1273
	37.2462	23.2621	22.8469	0.982154	0.624549	40.5896
	82.6201	44.4794	40.6208	0.913248	0.538361	39.3033
	117.937	72.2383	71.168	0.985184	0.612517	39.6471
	72.0283	47.6935	46.7615	0.980457	0.66215	40.7529
	18.8396	9.12857	8.41706	0.922057	0.484541	53.8131
	70.9702	49.0561	48.2417	0.983399	0.691221	39.4715
	71.1453	39.9475	39.2929	0.983613	0.561492	40.1144
	74.7172	42.316	40.5735	0.958823	0.566349	39.5763
	64.1429	40.011	39.2612	0.981261	0.623779	39.9815
	36.6314	22.1499	15.8636	0.716194	0.60467	1.99988
	36.5416	11.804	11.3951	0.965358	0.323028	41.2517
	91.8143	52.8264	51.8919	0.982309	0.575362	39.9563
	92.0942	54.3996	48.7899	0.896881	0.590695	37.5296
	61.3722	39.3419	38.722	0.984245	0.641037	39.5372
	97.9054	44.0178	43.2257	0.982005	0.449596	38.4416
	68.0022	50.0798	48.5307	0.969068	0.736444	33.506
	20.7343	6.91308	6.66031	0.963436	0.333413	42.3906
	67.971	44.8137	43.6921	0.97497	0.659306	40.0109
	26.1909	6.05258	4.23871	0.700315	0.231094	16.1847
	63.9251	40.268	39.6339	0.984255	0.629924	39.9549
	66.1922	22.998	19.6862	0.855997	0.347442	33.5433
	68.7146	46.2904	45.6258	0.985643	0.673662	39.4196
	60.2176	40.8665	40.0915	0.981034	0.678647	39.8552
	63.6519	43.0221	42.3755	0.984969	0.675897	39.4824
	54.8621	20.4959	15.1089	0.737168	0.373589	46.3992
	72.5054	47.0775	44.3294	0.941627	0.649297	22.9694
	39.3882	25.6861	25.1714	0.979963	0.652126	40.7353
	110.104	52.3325	51.5069	0.984226	0.4753	40.0086
	109.773	55.0848	53.9718	0.979795	0.501806	40.1788
	68.8946	42.1291	41.1508	0.976779	0.6115	39.6908
	67.4422	49.9834	49.2493	0.985314	0.741129	38.2533
	68.0902	38.3275	33.6722	0.878538	0.562893	37.9462
	70.9184	42.4083	41.2031	0.971583	0.597987	39.7857
	73.5166	42.2917	40.9767	0.968906	0.575267	40.4715
	72.4051	39.0695	38.3591	0.981817	0.539596	40.1767
	102.274	69.4647	66.7733	0.961255	0.679199	13.7591
	47.7192	18.1092	17.5291	0.967967	0.379494	40.4774
	104.131	52.8097	50.7337	0.960689	0.507147	39.5905
	57.8314	38.2734	36.8603	0.963078	0.66181	15.0674
	68.9376	46.7734	45.9776	0.982986	0.678489	38.3886
	78.6445	50.1258	48.8889	0.975325	0.637372	25.1673
	73.2668	50.9552	50.1503	0.984202	0.695475	35.0988
	102.336	67.1296	65.6215	0.977535	0.655973	38.1846
	44.9911	32.6761	27.164	0.831311	0.72628	2.52589
	64.0268	40.8848	38.3336	0.937601	0.638558	15.8569
	31.9252	7.86106	6.74882	0.858513	0.246234	3.87011
	111.285	52.6056	50.0549	0.951514	0.47271	22.1378
	113.808	45.9222	42.7938	0.931876	0.403505	31.3829
	64.5027	49.0578	46.3509	0.944822	0.760555	8.8422
	56.5941	32.3272	31.4746	0.973627	0.571211	24.2402
	31.3466	13.6041	9.02245	0.663213	0.433991	1.00321
	101.189	62.1428	57.9283	0.93218	0.614123	21.2454
	72.8882	25.1225	23.7646	0.945948	0.344672	20.9041
	59.2139	34.6666	32.6434	0.941639	0.585446	7.27906
	34.0898	8.68511	8.32612	0.958666	0.254772	8.45146
	32.3656	8.20477	8.02198	0.977722	0.253503	15.5748
	118.624	72.2773	69.2912	0.958686	0.6093	16.1621
	75.2164	40.0652	38.7633	0.967504	0.532666	16.1099
	33.9269	6.27266	5.47889	0.873456	0.184887	13.7439
	33.9732	7.59176	5.18525	0.683011	0.223463	13.4648
	44.5161	27.2577	26.4468	0.97025	0.612312	16.9764
	72.1183	14.2174	6.69274	0.470743	0.19714	6.81464
	20.3865	7.27301	6.02181	0.827967	0.356755	10.8036
	62.5883	38.3068	34.9539	0.912473	0.612044	6.60417
	38.3703	13.3815	12.0231	0.898488	0.348745	12.832
	103.219	66.9481	63.3879	0.946822	0.648603	10.3088
	96.9087	7.08785	3.5422	0.499756	0.0731394	0.531227
	60.6598	50.3439	47.6642	0.946772	0.829939	7.76009
	52.0962	10.263	8.24697	0.803563	0.197001	4.65563
	69.9356	46.8939	42.9787	0.916509	0.67053	5.50076
	48.141	33.5704	27.1093	0.807535	0.697335	1.98713
	71.5737	37.7411	36.3584	0.963364	0.527303	12.2102
	89.3898	55.5234	47.5983	0.857267	0.621138	38.4305
	66.0213	43.3117	42.6091	0.983777	0.656026	37.9672
	33.736	26.0787	24.954	0.956874	0.773022	39.4338
	67.0149	43.6414	42.8106	0.980962	0.65122	39.6648
	64.0006	37.4902	35.1817	0.938426	0.585778	37.5285
	31.3471	6.82307	6.05925	0.888054	0.217662	42.2165
	76.0522	48.5825	46.8061	0.963434	0.638805	36.6413
	48.4817	19.289	18.2224	0.944705	0.397861	38.8309
	66.9017	38.812	37.6915	0.971132	0.580134	39.5805
	115.44	58.7535	45.7415	0.778532	0.508953	36.1477
	22.6882	7.75822	6.3889	0.823501	0.341949	46.6824
	35.0086	15.2553	13.8724	0.90935	0.435757	56.6061
	66.1976	35.7601	35.0493	0.980122	0.540203	39.116
[truncated: 2,558 more rows]

## Sheet: Preliminary Analysis
	vcl	vap	vsl	WOB	LIN	prog	π		44		vcl	vap	vsl	STR=WOB	LIN	prog
							44
asty 195 2b2 B	75.3637	37.7307	34.7088	0.512219	0.883611	32.9188	0.873				0.538377	0.135969	0.11212	-0.369052	-0.335532	-0.282233
	33.8316	21.1786	20.4104	0.186325	0.179774	11.5334		0.873			0.19719	0.0750022	0.132451	0.274787	0.345544	0.18857
	0.448911	0.561309	0.588046	0.363761	0.203454	0.35036			0.873		-0.0863689	-0.00199358	0.0551886	0.395164	0.359538	0.243621
										t =	4.14034
pachon n3 a194 A	72.3789	42.8413	40.5534	0.590598	0.946547	35.7481	0.48			p =	0.000163457
	21.1987	13.8114	13.0677	0.132801	0.0550578	8.70211		0.48
	0.292885	0.322386	0.322234	0.224859	0.058167	0.243428			0.48
asty 195 2b2 D	82.1557	37.4039	33.6244	0.460878	0.856516	28.4456	0.873				Significance vs. zero		t=	2.78786	2.49705
	30.6196	20.2829	20.2197	0.212557	0.183312	13.8174		0.873					p=	0.00793609	0.0165294
	0.372702	0.542268	0.601341	0.4612	0.214021	0.48575			0.873				n=	44
asty 180 2c11 D	89.6796	42.8653	39.276	0.555395	0.83584	25.2117	0.83				Significance sd vs. r of means		z=	-3.03065	-3.21205	-2.17764
	34.1239	18.0162	19.6255	0.246834	0.260069	18.0936		0.83					p=	0.00244026	0.0013179	0.029433
	0.380509	0.420297	0.499682	0.444429	0.311147	0.717666			0.83				n=44
asty 194 pachon E	54.7241	33.852	32.7493	0.616245	0.965178	36.5917	0.48
	9.56498	8.85376	9.13426	0.125951	0.0728783	10.2313		0.48
	0.174786	0.261543	0.278914	0.204385	0.0755077	0.279608			0.48					http://vassarstats.net/rdiff.html
pachon asty 163 4c10 A	68.7018	41.7525	39.3474	0.586255	0.931127	30.8739	0.48
	21.1935	17.9694	17.317	0.172107	0.0932078	12.9524		0.48
	0.308486	0.43038	0.440107	0.29357	0.100102	0.419527			0.48
arroyo epi 3b10 A	62.1562	29.342	28.0421	0.454108	0.9253	35.2555	0.83
	15.4448	14.6291	15.005	0.1658	0.11942	9.55432		0.83
	0.248484	0.498572	0.535089	0.365111	0.129061	0.271003			0.83
asty 195 2b2 E	74.7299	44.2225	42.2912	0.589189	0.944754	33.2706	0.873
	17.1665	13.9612	13.7997	0.149111	0.0886574	11.9813		0.873
	0.229713	0.315705	0.326301	0.253078	0.0938418	0.360118			0.873
asty 195 F	94.166	39.1616	33.9937	0.425533	0.854017	29.7814	0.873
	31.9843	16.9078	16.2668	0.153744	0.193801	13.4625		0.873
	0.339659	0.431745	0.478524	0.361298	0.226929	0.452045			0.873
pachon 16 A	73.5476	48.1856	46.0983	0.647189	0.948256	36.1059	0.48
	20.3236	15.8097	15.7391	0.0902126	0.0781811	7.82268		0.48
	0.276332	0.3281	0.341426	0.139391	0.0824473	0.216659			0.48
pachon 170	49.5733	33.5127	32.0791	0.672126	0.941225	37.0055	0.48
	22.476	18.9119	18.8519	0.18484	0.0819145	13.9747		0.48
	0.45339	0.56432	0.587669	0.275008	0.0870296	0.377639			0.48
asty 168 epi A	77.6444	48.9996	47.4339	0.622845	0.954946	34.6868	0.83
	14.5712	13.7667	14.453	0.116754	0.0646099	10.858		0.83
	0.187666	0.280955	0.304697	0.187453	0.0676582	0.31303			0.83
asty 168 epi B	79.8445	49.4014	47.6994	0.603724	0.955169	32.5707	0.83
	17.0432	13.7472	13.5075	0.0997698	0.0582047	12.6448		0.83
	0.213455	0.278276	0.283181	0.165257	0.0609365	0.388227			0.83
asty 195 G	70.7099	47.2295	45.0737	0.667586	0.950514	33.9138	0.873
	16.1794	14.0479	13.9784	0.15831	0.0851292	11.0789		0.873
	0.228813	0.29744	0.310122	0.237138	0.0895612	0.326678			0.873
asty 195 H	93.4975	46.8935	40.3218	0.508085	0.869764	31.8704	0.873
	30.5541	19.9722	17.5675	0.180987	0.175408	12.267		0.873
	0.326791	0.425905	0.435681	0.356213	0.201673	0.384901			0.873
pachon asty 194 F	53.9432	27.5109	25.9536	0.495327	0.924169	31.5605	0.48
	31.104	18.7073	18.3562	0.171644	0.137562	13.4083		0.48
	0.576606	0.679996	0.707268	0.346526	0.14885	0.424845			0.48
epi asty 168 C	85.5847	43.8736	41.6436	0.514082	0.907209	31.9043	0.83
	24.1515	16.9358	17.7748	0.160405	0.176	11.9704		0.83
	0.282194	0.386013	0.426832	0.312023	0.194002	0.375196			0.83
asty 195 I	87.7179	39.5277	36.9801	0.456374	0.877014	32.5292	0.873
	27.7623	20.4136	20.7341	0.202835	0.187296	10.9063		0.873
	0.316495	0.516439	0.560682	0.444448	0.213561	0.335277			0.873
pachon asty 163 B	64.2464	39.6145	37.1795	0.596699	0.918966	30.1991	0.48
	19.8552	16.3191	16.112	0.153744	0.117573	13.6922		0.48
	0.309047	0.411946	0.433357	0.257658	0.12794	0.453397			0.48
epi asty 168 D	70.0317	36.9876	35.0121	0.52766	0.933705	31.8712	0.83
	21.1303	13.4409	13.4671	0.14378	0.0935085	12.2174		0.83
	0.301725	0.36339	0.384642	0.272486	0.100148	0.383338			0.83
japonese 11-02 4b9	76.6292	46.9317	43.0964	0.605174	0.897522	32.9096	0.57
	21.1094	17.7369	17.3821	0.138889	0.134609	12.1131		0.57
	0.275475	0.37793	0.403332	0.229503	0.149978	0.368071			0.57
yerbaniz 11-02 3b5 #1	68.818	38.1728	35.7863	0.543973	0.915236	30.2826	0.6
	26.0908	17.6812	17.388	0.159438	0.120702	13.9683		0.6
	0.379128	0.463187	0.485883	0.293099	0.131881	0.461266			0.6
yerbaniz 11-02 3b5 #2	71.5175	38.1192	34.101	0.516574	0.870309	28.1656	0.6
	27.561	19.3003	18.129	0.17613	0.16304	14.6019		0.6
	0.385374	0.506315	0.531628	0.340957	0.187336	0.518432			0.6
arroyo 11-02 3b6	64.3406	35.4445	33.6387	0.52308	0.93078	32.9351	0.53
	27.7963	19.9897	19.4965	0.129791	0.134957	13.405		0.53
	0.432018	0.563973	0.579585	0.248128	0.144993	0.407012			0.53
Molino 185 asty 187 #1	71.8983	36.8311	35.1615	0.515983	0.946932	34.5715	0.4
	19.3351	12.1539	12.4359	0.114038	0.0879331	10.9106		0.4
	0.268923	0.329989	0.353679	0.221012	0.0928611	0.315595			0.4
Molino 185 asty 187 #2	73.4063	43.223	41.7049	0.587363	0.952983	36.0781	0.4
	14.2176	11.7413	11.8378	0.134958	0.104757	9.63036		0.4
	0.193683	0.271644	0.283847	0.22977	0.109926	0.266931			0.4
Arroyo 2c4 #1	76.3199	45.1347	42.2283	0.590194	0.917515	27.6221	0.53
	20.3364	16.2755	16.4335	0.153886	0.136914	14.0321		0.53
	0.266462	0.360598	0.389158	0.260738	0.149222	0.508005			0.53
Arroyo 2c4 #3	63.8222	40.779	38.847	0.591592	0.938828	34.7158	0.53
	25.5084	22.6691	21.9681	0.185792	0.102921	10.8269		0.53
	0.39968	0.5559	0.565504	0.314054	0.109627	0.311872			0.53
Tina asty 19 2c5	69.267	41.823	39.0552	0.605344	0.915607	34.7587	0.56
	16.9897	13.6773	13.3866	0.149174	0.133946	9.71288		0.56
	0.245279	0.327028	0.342761	0.246428	0.146292	0.279437			0.56
japones 2b4	71.1663	42.6578	39.6671	0.585392	0.912994	31.3508	0.57
	23.3713	17.4092	17.1765	0.149316	0.132546	12.2311		0.57
	0.328404	0.408112	0.433017	0.25507	0.145177	0.390136			0.57
Tinaja 19-11	73.2511	49.9592	47.2616	0.670972	0.936851	32.5403	0.56
	19.8333	15.9519	15.5941	0.132269	0.0975032	12.1633		0.56
	0.270758	0.319298	0.329953	0.19713	0.104076	0.373791			0.56
Tinaja 19-12	81.9014	47.3499	41.0659	0.562851	0.880088	36.6533	0.56
	27.2167	19.8951	17.912	0.136505	0.114642	4.44774		0.56
	0.332311	0.420173	0.436178	0.242524	0.130262	0.121346			0.56
pachon 163-11	71.3545	41.6001	38.7696	0.570136	0.925272	33.006	0.48
	22.0131	17.5639	16.5293	0.169271	0.109659	11.7141		0.48
	0.308504	0.422207	0.426346	0.296895	0.118516	0.354908			0.48
asty 121-11 (surface)	87.0036	48.2709	44.8195	0.544187	0.891406	28.7815	0.83
	20.3893	17.5622	17.5331	0.131066	0.186966	17.0453		0.83
	0.23435	0.363825	0.391193	0.240848	0.209743	0.592232			0.83
epi asty 155	68.7916	38.2298	35.7785	0.542794	0.918887	23.0307	0.83
	18.2219	14.0479	14.2076	0.139274	0.107722	14.7912		0.83
	0.264885	0.367458	0.3971	0.256587	0.117231	0.642237			0.83
micos 11	72.829	40.9022	38.7668	0.556857	0.921272	31.3757	0.66
	18.3674	13.4836	14.1106	0.130572	0.140907	13.3995		0.66
	0.252199	0.329655	0.363986	0.23448	0.152949	0.427067			0.66
tinaja asty 157 p1	78.273	45.4796	39.5099	0.526217	0.906817	30.2045	0.56
	33.8701	27.1036	23.3421	0.168647	0.162337	12.8047		0.56
	0.432717	0.59595	0.59079	0.32049	0.179018	0.423934			0.56
pachon 194 p1	75.1699	44.495	40.2251	0.579481	0.889241	28.5532	0.48
	21.8413	17.3035	16.8681	0.136053	0.153996	13.3374		0.48
	0.290559	0.388886	0.419342	0.234785	0.173177	0.467107			0.48
asty 19 tina A	81.1411	41.7517	37.3956	0.524456	0.889854	32.2802	0.56
	26.3617	14.402	13.3342	0.126092	0.125114	12.4616		0.56
	0.324888	0.344945	0.356572	0.240424	0.1406	0.386046			0.56
asty 19 tina B	79.0482	44.5191	38.3568	0.567242	0.867472	30.9746	0.56
	19.4467	11.6868	10.8838	0.0907202	0.15526	12.0034		0.56
	0.24601	0.262513	0.283752	0.159932	0.17898	0.387524			0.56
asty 195-17	83.6664	47.0231	43.0675	0.567044	0.898333	31.8928	0.873
	31.8721	18.1828	17.3849	0.1311	0.148847	12.615		0.873
	0.380942	0.386679	0.403665	0.231198	0.165692	0.395543			0.873
asty 05 micos A	67.8881	35.456	34.6005	0.513212	0.971852	39.3134	0.66
	8.68699	10.1105	10.1057	0.133593	0.018257	0.921314		0.66
	0.12796	0.285155	0.292068	0.260308	0.0187858	0.0234351			0.66
asty 05 micos C	76.2723	46.1156	44.203	0.621508	0.927336	34.3327	0.66
	15.5288	12.5409	13.3233	0.156055	0.160453	10.984		0.66
	0.203597	0.271944	0.301412	0.251091	0.173026	0.319927			0.66
asty 05 micos D	71.0003	41.5916	39.4343	0.589818	0.939917	32.5675	0.66
	12.3937	9.76128	10.2414	0.123827	0.102233	12.3135		0.66
	0.174559	0.234694	0.259708	0.20994	0.108768	0.378091			0.66
