# Supplementary material for: Sperm swimming behaviors are correlated with sperm haploid genetic variability in the Mexican tetra, Astyanax mexicanus
Source: PLoS One. 2019 Jun 26;14(6):e0218538. doi: 10.1371/journal.pone.0218538 (PMC6594619; doi:10.1371/journal.pone.0218538)
Supplement: S4 Table — (XLSX) [file pone.0218538.s004.xlsx]

## Sheet: raw data
S4 Table	vcl	vap	VSL	lin	wob	prog
asty 195 2b2 B vid 1	180.183	8.75103	0.843314	0.0963673	0.0485676	3.89389
	90.6671	7.67915	5.10059	0.664213	0.0846961	31.3877			0.380423
	69.4209	10.6617	9.53347	0.894176	0.153581	27.1133			0.194447
	129.655	56.7959	46.4804	0.818376	0.438053	35.8044			89
	69.6977	49.4536	27.0096	0.54616	0.709544	30.2073
	71.4763	47.5203	42.3124	0.890407	0.66484	36.1251
	72.3477	39.9382	39.2299	0.982267	0.55203	39.9103
	50.664	42.7699	42.0528	0.983234	0.844187	39.6099
	74.8307	64.6168	62.0969	0.961002	0.863506	39.4325
	65.5334	10.0409	7.05944	0.703068	0.153218	47.9376
	135.471	9.23832	4.98223	0.539301	0.0681942	19.0021
	66.9788	35.6609	34.8846	0.978231	0.532421	40.6805
	89.4739	37.323	36.5862	0.980259	0.417138	39.1313
	14.2884	7.84518	7.62719	0.972214	0.54906	41.8843
	14.9124	8.53941	8.34556	0.977299	0.572637	40.0751
	15.7865	9.77657	9.47489	0.969143	0.619298	38.0326
	35.9201	9.59598	8.90379	0.927867	0.267148	10.4572	average	%motility	vcl	vap	vsl	lin	wob	prog	n
	44.2097	1954.49	20.4769	419.304	19.0807	364.072		0.320755	73.371	26.8357	23.0896	0.860406	0.365754	962.081	53
asty 195 2b2 B vid 2	68.9985	37.5455	32.3726	0.862225	0.544149	49.2771			70.7904
	60.5126	51.8503	50.3643	0.971341	0.856851	39.1681
	94.259	48.5518	47.4445	0.977193	0.51509	32.9402
	105.293	86.0834	49.6959	0.5773	0.817561	28.2639
	43.6461	10.0323	9.0679	0.903873	0.229855	15.0955
	56.4284	43.0171	41.9875	0.976065	0.76233	39.6492
	69.8771	30.3132	29.6985	0.979723	0.433807	39.8149
	72.0397	42.8724	42.2386	0.985217	0.595122	40.2884
	178.988	11.3466	6.11258	0.538712	0.0633932	24.7628
	59.1639	31.0627	30.43	0.979629	0.525028	39.5333
	59.0381	45.4806	44.0597	0.968758	0.77036	20.317
	45.3486	19.7025	18.1607	0.921744	0.434469	58.6748
	41.9714	11.9822	6.32864	0.52817	0.285485	30.3108
	58.0451	40.8487	40.0912	0.981456	0.70374	39.1351
	78.6493	18.8414	4.51214	0.239479	0.239563	11.5094
	66.3651	39.574	38.6978	0.977859	0.596308	39.729
	86.8795	61.8332	56.728	0.917436	0.711712	40.334
	62.4544	53.9302	52.6977	0.977146	0.863513	39.1153
	69.5332	47.0674	44.793	0.951677	0.676905	40.2987
	69.5578	35.2342	34.5268	0.979923	0.506546	39.1319
	76.5663	38.5708	37.7573	0.978909	0.503757	38.8186
	46.7372	6.5783	3.08207	0.46852	0.140751	11.4472
	90.5326	42.9399	13.1479	0.306192	0.474302	19.9058
	59.7701	37.678	37.17	0.986517	0.630381	40.4086
	52.4372	48.2077	47.3836	0.982906	0.91934	40.3446
	65.4236	40.9734	34.5511	0.843256	0.626279	3.06677
	28.8671	12.5963	3.26572	0.259261	0.436355	12.3228
	126.759	73.5113	65.6344	0.892848	0.579929	5.46395
	50.2154	42.6298	41.5795	0.975362	0.84894	38.6095
	102.156	50.3854	47.1169	0.935131	0.493218	38.6837
	90.8749	58.7749	52.1431	0.887167	0.646767	37.8476
	97.0587	48.978	47.8918	0.977822	0.504623	40.2436
	97.6615	46.0954	45.2412	0.98147	0.471991	39.8501
	64.3	32.5767	32.0033	0.982399	0.506636	40.6866
	35.2451	11.2169	4.38324	0.390772	0.318253	23.679
	55.6687	6.86092	1.62733	0.237188	0.123246	8.0838
	93.6319	6.11819	3.918	0.640385	0.0653431	29.2644
	47.0557	20.742	16.8467	0.812203	0.440796	49.3449
	68.7538	42.119	40.4539	0.960467	0.612606	38.8138
	70.3475	66.4045	63.3684	0.954278	0.943949	39.3104
	90.1471	55.1232	52.7592	0.957115	0.61148	38.0275
	75.1046	44.3926	43.6641	0.98359	0.591077	40.3578
	88.6951	45.412	43.3395	0.954361	0.512002	39.566
	70.6659	34.2971	33.5722	0.978864	0.485342	38.1156
	63.4133	29.4854	28.9668	0.982411	0.464971	39.5957
	114.852	55.6958	47.6894	0.856249	0.484934	37.271
	72.391	41.2254	40.4732	0.981753	0.569483	39.9289
	54.3479	31.9376	31.2961	0.979915	0.58765	39.4975
	62.9084	39.018	38.4333	0.985015	0.620235	39.9178
	65.397	41.693	37.8247	0.90722	0.637536	6.0325
	68.4563	41.8779	40.8729	0.976	0.611747	40.2222
	60.3541	39.6723	38.9281	0.981242	0.657325	39.3516
	19.3945	6.48028	5.75157	0.88755	0.33413	42.0362
	63.1953	31.9032	31.3103	0.981415	0.504834	40.1509
	81.5856	33.9729	32.7792	0.964862	0.416408	39.9607
	47.3544	29.7002	28.8936	0.97284	0.627191	39.4814
	65.3883	6.93157	1.9923	0.287424	0.106006	11.889
	57.7821	43.9926	43.1213	0.980195	0.761353	39.2506
	57.8351	36.5845	35.911	0.981591	0.632566	39.8737
	72.6308	56.2079	54.4806	0.96927	0.773886	18.1538
	74.8772	45.7898	42.9146	0.937207	0.611532	40.4773
	64.2503	29.6031	28.9581	0.97821	0.460747	29.9281
	117.006	69.3892	52.0399	0.749972	0.593039	1.50999
	66.815	37.2041	36.0606	0.969264	0.556823	23.0103
	83.129	42.6503	40.5479	0.950706	0.513062	19.3013
	60.7873	38.2772	37.0587	0.968164	0.629692	16.8106
	94.8177	51.4345	46.0873	0.896038	0.542457	3.4071
	57.8115	47.3154	41.8571	0.884638	0.818444	3.51173
	75.5258	12.6569	10.8D102:D1605176	0.85738	0.167584	2.84204	average	%motility	vcl	vap	vsl	lin	wob	prog	n
	24.0085	576.408	17.0062	289.212	16.2395	263.722		0.442308	71.2178	37.9862	34.3045	0.903076	0.533381	1207.77	156
pachon n3 a194 A vid 1	71.2249	39.9253	35.4806	0.888674	0.560554	38.2828
	57.399	39.2601	38.6704	0.98498	0.683986	39.5825
	51.4644	33.5855	32.9326	0.980561	0.652595	40.0771
	79.6349	49.6985	47.9834	0.965491	0.624079	39.0687
	69.4198	43.454	39.6636	0.912771	0.62596	38.8648
	95.7079	59.7784	57.5985	0.963533	0.624592	22.0182
	51.6046	32.3396	31.6053	0.977294	0.626681	39.4163
	31.2225	12.8623	12.5295	0.974128	0.411956	40.9925
	70.0914	36.4794	31.4763	0.862852	0.520455	27.8574
	55.9477	26.6515	25.403	0.953155	0.476364	39.0007
	64.1664	39.6471	38.47	0.970311	0.61788	40.2044
	64.0137	46.1068	45.1302	0.978818	0.720265	39.9177
	38.1253	20.3002	19.7668	0.973729	0.532459	38.422
	49.8238	26.4247	25.9464	0.981899	0.530364	40.6265
	33.4076	19.4011	18.9729	0.977927	0.580741	42.0234
	59.4937	39.926	39.2232	0.982397	0.671097	39.8143
	32.7442	7.00003	6.06227	0.866035	0.213779	50.7427
	48.7997	36.0522	35.0639	0.972588	0.738779	39.6219
	103.373	66.4684	64.9942	0.977822	0.642998	41.1366
	47.4137	29.0217	28.3886	0.978187	0.612095	39.9108
	76.4451	53.0523	51.2163	0.965391	0.693992	20.3869
	59.6795	42.1905	41.5102	0.983877	0.706951	39.6088
	88.0477	49.6151	48.7721	0.983009	0.563502	38.7978
	72.4704	41.6384	40.961	0.98373	0.574558	40.1599
	81.2411	56.3283	52.5392	0.932733	0.693347	8.13668
	65.1152	39.0545	38.4526	0.984588	0.599775	40.0856
	73.8727	39.6606	38.4616	0.969768	0.536877	35.9685
	78.3999	48.3516	47.3832	0.979972	0.61673	32.8852	average	%motility	vcl	vap	vsl	lin	wob	prog	n
	99.6534	62.1779	56.2634	0.904878	0.623941	4.54699		0.460317	64.4829	39.188	37.618	0.959936	0.607727	1319.82	63
pachon n3 a194 A vid 2	32.4603	12.7529	12.3234	0.966322	0.392876	41.1563
	43.783	20.295	19.6805	0.969721	0.463537	38.8564
	61.2622	26.9471	25.9408	0.962658	0.439865	38.6023
	65.2065	48.2518	47.6632	0.987801	0.739985	40.7254
	28.8254	14.9169	14.486	0.97111	0.517493	40.1427
	50.973	27.3789	27.007	0.986415	0.537126	39.0701
	39.3727	21.5003	20.984	0.975985	0.546071	42.0568
	59.7223	20.9103	20.3646	0.9739	0.350126	39.2287
	61.7469	37.1375	36.0045	0.969492	0.601448	39.7837
	47.9185	30.3706	28.9998	0.954867	0.633797	39.5031
	58.5468	38.5847	36.7291	0.951907	0.65904	37.6838
	31.822	17.2165	16.9228	0.982945	0.541024	41.9784
	70.0543	46.0334	44.4228	0.965013	0.65711	40.8087
	57.9729	38.4231	37.6709	0.980421	0.662778	40.3532
	32.9736	12.9228	12.4993	0.967229	0.391914	39.6975	average	%motility	vcl	vap	vsl	lin	wob	prog	n
	59.6858	40.5645	39.6374	0.977145	0.679634	35.6586		0.333333	50.1454	28.3879	27.5835	0.971664	0.566112	1122.14	48
epi a180 B	79.9501	57.8086	56.8778	0.983898	0.723058	40.0512
	65.5576	52.612	50.5567	0.960936	0.80253	12.4293
	63.7291	52.2667	50.2756	0.961904	0.82014	16.8799	average	%motility	vcl	vap	vsl	lin	wob	prog	n
	91.8207	55.5178	53.2465	0.95909	0.604632	13.3684		0.0625	75.2644	54.5513	52.7391	0.966781	0.724795	1148.42	64
	vcl	vap	vsl	lin	wob	prog
asty 195 2b2 D vid 1	63.8766	33.6781	32.4564	0.963726	0.527236	18.0655
	75.1789	27.0554	25.9633	0.959633	0.35988	38.9748
	140.803	51.8678	49.5442	0.955201	0.368373	43.7126
	74.7628	36.3399	35.5727	0.978889	0.486069	40.3245
	54.2732	9.3935	8.38403	0.892535	0.173078	5.71596
	79.1248	33.2224	32.3293	0.973119	0.419873	39.3582
	74.1241	45.4474	44.5636	0.980552	0.613126	39.7817
	53.5838	38.9021	38.2946	0.984384	0.726005	40.1044
	74.0394	50.9361	50.0707	0.983011	0.687959	39.9142
	83.9542	46.4077	45.4981	0.9804	0.552774	39.7758
	57.7615	46.749	45.7324	0.978254	0.809345	42.613
	25.0646	9.48561	6.66712	0.702867	0.378447	25.7944
	75.2369	39.0259	38.2368	0.979781	0.518707	39.7133
	69.9495	45.9301	44.833	0.976113	0.656618	39.7869
	75.3758	45.1778	44.3911	0.982587	0.599367	40.0251
	50.757	39.6003	38.6422	0.975805	0.780194	40.4735
	71.2765	40.0031	39.2901	0.982177	0.561237	40.3566
	67.9903	34.1453	33.5573	0.982778	0.502209	39.4145
	71.6071	46.0872	45.0847	0.978248	0.643612	39.7027
	61.555	28.8911	28.0447	0.970703	0.469355	40.0612
	126.307	53.786	47.7478	0.887737	0.425835	37.9536
	73.9031	49.3641	46.3105	0.938142	0.667956	37.5984
	58.684	55.0378	54.0725	0.98246	0.937868	39.1935
	60.3594	46.5384	45.437	0.976333	0.771021	39.8781
	66.6279	48.9411	48.2751	0.986393	0.734543	40.0151
	111.703	54.2359	49.7652	0.917569	0.485536	6.53961
	64.3803	35.7211	35.1229	0.983254	0.554845	40.0108
	89.4271	33.0688	17.564	0.531136	0.369785	28.5136
	52.6411	39.4954	38.6153	0.977717	0.750277	36.9627
	58.5401	44.5266	43.6532	0.980386	0.760617	40.067
	79.3843	33.832	33.2131	0.981707	0.42618	36.2521
	78.1696	33.5056	32.7887	0.978602	0.428627	38.7635
	71.431	42.2961	41.3847	0.97845	0.592126	39.7334
	76.9842	37.5405	36.8645	0.981993	0.487638	39.767
	60.4521	44.1089	43.0791	0.976655	0.72965	39.6156
	77.0881	42.4363	24.5757	0.57912	0.550491	32.9272
	42.2439	7.53803	6.82052	0.904815	0.178441	43.0054
	58.5167	26.7934	26.1976	0.977761	0.457876	40.0812
	63.885	37.3649	35.6911	0.955205	0.584878	12.7244
	18.0267	6.0086	5.04352	0.839383	0.333317	38.0056
	70.6102	43.4723	42.7229	0.98276	0.615666	40.0475
	38.1804	18.0532	5.59416	0.309872	0.472838	15.9393
	64.9675	20.1217	18.5219	0.920495	0.309719	33.9335
	68.9013	7.09974	3.73449	0.526004	0.103042	18.2356
	42.717	22.0436	21.3009	0.966309	0.516038	35.454
	62.1617	52.5691	51.468	0.979055	0.845683	39.5761
	63.5618	45.5984	44.7218	0.980776	0.717387	33.5363
	87.3282	43.3721	42.43	0.978277	0.496657	28.2609	average	%motility	vcl	vap	vsl	lin	wob	prog	n
	63.7248	51.2359	47.9704	0.936265	0.804019	9.30163		0.471154	68.3919	37.2255	35.058	0.941773	0.544298	1320.32	104
asty 195 2b2 D vid 2	63.9732	46.4865	45.5989	0.980906	0.726655	40.2757
	94.5353	11.7472	3.71976	0.316651	0.124262	14.9396
	53.8041	45.7923	44.2368	0.966031	0.851094	17.5442
	77.6885	37.5525	36.5333	0.972858	0.483373	39.7397
	52.3143	19.7575	3.27564	0.165792	0.377669	8.8447
	26.9254	6.4093	5.72228	0.892808	0.238039	37.9836
	84.1246	25.435	24.693	0.970827	0.30235	37.8957
	97.2753	51.5415	50.0249	0.970576	0.529852	43.7197
	52.9545	26.4194	24.3271	0.920804	0.498907	45.2782
	63.671	52.8158	51.5557	0.976143	0.829511	39.1738
	65.6249	43.282	42.2491	0.976134	0.659537	39.7407
	49.3746	10.0556	9.43643	0.938425	0.203659	41.0045
	81.4104	47.7659	46.179	0.966777	0.58673	39.5703
	63.933	6.2078	1.55803	0.250979	0.0970985	10.0488
	72.4157	36.5622	35.73	0.977237	0.504894	40.1153
	119.661	41.5724	40.5103	0.974451	0.347418	38.9763
	75.5526	30.0679	29.4835	0.980565	0.397973	40.4409
	51.2924	23.5665	22.9031	0.971847	0.459454	39.7937
	59.6417	17.9775	17.2838	0.961411	0.301425	28.5484
	82.9722	43.6339	42.8308	0.981594	0.525886	39.7426
	46.4675	36.199	35.2574	0.973988	0.779018	39.2044
	127.737	77.6323	75.3491	0.97059	0.607753	43.7197
	113.876	7.68733	4.54953	0.591822	0.0675061	27.944
	51.9536	7.3756	4.1858	0.567519	0.141965	18.3871
	90.0583	34.2434	33.222	0.970171	0.380236	40.3042
	75.0394	41.5522	40.6438	0.978138	0.553739	39.7275
	55.2624	21.9732	21.6984	0.987492	0.397616	39.3253
	66.3241	26.0127	11.5087	0.442427	0.392206	26.5469
	43.6293	23.2324	22.7117	0.977591	0.532494	40.2038
	96.8681	38.3582	37.3449	0.973583	0.395984	39.3476
	58.3931	45.3645	44.5712	0.982511	0.776881	39.8537
	56.8047	9.69978	1.59001	0.163922	0.170757	8.11555
	72.3977	33.6015	32.4699	0.966324	0.464124	39.6057
	33.5524	8.78943	7.80302	0.887773	0.261962	37.7591
	52.9749	40.9918	40.1984	0.980645	0.773797	39.739
	82.9828	37.6745	36.6348	0.972404	0.454003	39.5645
	115.494	65.5949	47.4568	0.723483	0.567952	34.2993
	50.1394	17.6388	16.7543	0.949858	0.351795	39.0513
	88.2132	47.4522	46.0157	0.969726	0.537926	21.8053
	57.1687	29.042	28.1724	0.970057	0.508006	39.7151
	118.787	51.8666	51.0864	0.984957	0.436636	17.4093
	34.3324	7.91606	6.38531	0.806628	0.230571	16.9285
	74.6196	28.4614	15.2445	0.535621	0.38142	24.2832
	115.356	55.222	54.1853	0.981227	0.478709	39.8787
	53.6383	8.68362	6.81118	0.784371	0.161892	6.46044
	114.14	51.1052	35.3325	0.691369	0.447743	30.2042
	102.251	37.5059	36.8147	0.981572	0.366803	39.2793
	123.832	47.7183	41.6633	0.87311	0.385347	38.0339
	46.3513	15.069	14.484	0.961175	0.325105	40.7535
	56.7661	9.92863	3.74075	0.376764	0.174904	12.6271
	102.781	60.8493	58.4584	0.960708	0.592027	39.0787
	181.563	87.9733	3.91811	0.0445375	0.484532	0
	80.5723	36.9494	35.4435	0.959244	0.458587	34.5951
	65.9877	12.6241	4.5969	0.364137	0.19131	11.3858
	72.4945	39.7315	38.4881	0.968705	0.548061	24.3204
	164.33	84.3506	81.6321	0.967772	0.513299	18.3977
	95.0113	53.213	49.3856	0.928073	0.560071	23.5352
	95.0468	43.2525	41.6214	0.96229	0.455065	15.1445	average	%motility	vcl	vap	vsl	lin	wob	prog	n
	47.6785	10.3683	8.94976	0.863185	0.217463	9.64937		0.292079	77.458	34.1958	29.7327	0.869484	0.441476	1096.42	202
asty 194 pachon E vid 1	43.4335	40.2055	36.2328	0.90119	0.925679	4.47978
	55.0052	37.757	37.0788	0.982036	0.686427	39.9509
	49.8835	34.6067	33.9122	0.979932	0.693751	41.1223
	29.5398	9.9137	9.66873	0.97529	0.335605	40.6373
	46.527	25.1138	24.4771	0.974647	0.539768	38.3232
	39.8896	32.8948	32.2402	0.9801	0.824647	40.3972
	52.5653	35.824	34.9109	0.97451	0.681515	39.7061
	47.1376	35.416	34.7011	0.979814	0.751333	39.1162
	39.7498	18.3951	18.0295	0.980127	0.462771	42.3554
	52.2813	32.1992	31.5584	0.9801	0.615882	39.3012
	46.3038	29.5436	28.9101	0.978556	0.638038	40.1675
	53.8611	32.9633	32.2053	0.977006	0.612005	39.8517	average	%motility	vcl	vap	vsl	lin	wob	prog	n
	46.2756	29.8773	29.4078	0.984286	0.645637	39.3517		0.481482	46.3426	30.3623	29.4871	0.971176	0.655171	1102.63	27
asty 194 pachon E vid 2	49.4233	12.7008	10.9898	0.865288	0.25698	4.09128
	27.488	16.1155	15.6975	0.974065	0.586274	40.1772
	47.1267	32.9139	32.3659	0.983351	0.698413	39.9044
	55.5023	34.596	33.9636	0.981721	0.623326	40.9639
	22.6184	7.5722	7.24278	0.956496	0.33478	38.0794
	45.3135	34.3436	33.8463	0.985518	0.757912	34.4743
	26.168	13.3345	13.1356	0.985089	0.509572	40.0819
	44.5503	29.8772	29.4009	0.984057	0.67064	34.4601
	50.1243	32.0902	31.5477	0.983094	0.640212	39.6994
	61.6054	40.428	39.722	0.982538	0.656241	39.3401
	51.4364	35.7227	34.9016	0.977014	0.694502	39.3175
	56.0928	19.3305	18.7083	0.967811	0.344617	38.4551
	52.1026	32.7036	32.1475	0.982997	0.627676	40.1034
	50.6062	39.3898	38.4982	0.977363	0.77836	39.419
	46.5706	34.617	34.1057	0.98523	0.743323	40.1028
	50.1909	35.2616	34.2711	0.971909	0.702549	40.1075
	41.5215	27.3272	26.8524	0.982627	0.658146	39.7732
	46.7258	31.1238	30.4967	0.979852	0.666094	40.093
	59.6789	38.2208	37.6217	0.984326	0.64044	40.6834
	47.0691	35.4466	34.6179	0.976621	0.753077	41.1638
	46.9227	22.7298	21.6176	0.951069	0.484409	37.075
	41.8507	22.1029	21.6164	0.977989	0.528138	40.1268
	44.8582	31.8126	31.2487	0.982274	0.709182	40.2103	average	%motility	vcl	vap	vsl	lin	wob	prog	n
	34.2584	9.31513	9.0257	0.968929	0.271908	22.188		0.421053	45.8252	27.8782	27.2351	0.976932	0.608359	1071.24	57
asty 180 2c11 D vid 1	54.3416	33.2745	32.7103	0.983045	0.612321	40.9679
	78.4967	52.3434	51.5865	0.98554	0.666822	40.3057
	41.764	20.8507	20.1323	0.965546	0.49925	38.4625
	78.7133	50.3207	49.5954	0.985586	0.639291	39.9361
	60.7599	42.0978	41.4446	0.984485	0.692855	40.2012
	77.5776	49.9074	48.7149	0.976105	0.643323	40.0097
	79.6619	49.0504	48.102	0.980664	0.615732	40.03
	71.4786	49.8105	47.9584	0.962818	0.696858	14.5999
	70.8801	53.322	52.4714	0.984049	0.752283	40.7451
	76.3083	46.2956	45.6171	0.985345	0.606692	39.3494
	86.3697	49.1664	46.1161	0.937959	0.569256	39.0253
	74.6009	6.95487	1.1795	0.169593	0.0932276	2.57119
	38.9188	23.8074	23.4672	0.985712	0.611719	36.898
	62.2569	42.5883	41.6506	0.977982	0.684074	39.9862
	73.2761	49.0658	48.26	0.983578	0.669602	39.7709
	34.2542	8.26434	3.97504	0.480987	0.241265	21.014
	73.8831	48.1334	47.3119	0.982934	0.65148	40.7817	average	%motility	vcl	vap	vsl	lin	wob	prog	n
	48.9899	33.1135	32.4439	0.979778	0.675926	24.1084		0.276923	65.6962	39.3537	37.9299	0.963819	0.599026	1447.95	65
asty 180 2c11 D vid 2	67.2424	51.3711	50.2325	0.977836	0.763969	39.9958
	74.2505	50.927	49.7398	0.976688	0.685881	39.6019
	140.422	13.362	2.18252	0.163338	0.0951561	5.2612
	52.2922	24.9828	24.7322	0.98997	0.477754	35.2627
	37.3115	15.7101	15.4408	0.982857	0.421052	36.876
	68.3816	6.8051	4.34215	0.638073	0.0995166	2.01443
	36.9478	12.8679	12.5066	0.971922	0.348272	39.3689
	78.9313	8.5305	4.65218	0.545358	0.108075	6.36969	average	%motility	vcl	vap	vsl	lin	wob	prog	n
	92.8407	7.46129	2.6018	0.348706	0.0803666	2.75133		0.104651	72.0689	21.3353	18.4923	0.866746	0.29604	688.576	86
asty 195 2b2 E vid 1	75.4625	38.7416	37.9284	0.97901	0.513389	39.7625
	47.514	44.4585	43.2572	0.972979	0.935692	39.3173
	72.655	41.3591	40.6378	0.98256	0.569253	39.6795
	58.4968	32.9786	32.2192	0.976974	0.563767	40.2768
	64.7855	36.7016	36.0381	0.981924	0.566509	40.2029
	69.7787	26.8078	23.0193	0.858677	0.384184	38.0391
	57.3295	30.5356	29.9831	0.981906	0.532634	39.7746
	64.9805	34.3725	33.6159	0.977988	0.528967	41.2496
	74.3681	44.754	44.1141	0.985702	0.601791	39.5041
	64.3882	37.9602	37.1893	0.97969	0.589553	39.8696
	37.8591	25.6299	25.0301	0.976595	0.676983	39.7943
	66.4292	42.7697	41.9618	0.981109	0.643839	40.2784
	52.6581	32.0209	31.4794	0.983089	0.60809	39.1246
	64.5326	40.5638	39.9268	0.984297	0.628578	38.9697
	57.3164	39.9402	39.279	0.983444	0.696838	40.5839
	63.4189	42.2663	41.5965	0.984151	0.666463	39.6742
	87.9815	51.5749	48.5138	0.940646	0.586202	11.6419
	64.2993	46.0247	45.2024	0.982133	0.715789	40.5522
	61.3259	34.5264	33.8171	0.979459	0.562998	40.2508
	62.1084	43.268	42.4357	0.980763	0.696653	39.4416
	65.0447	35.9104	35.4253	0.986492	0.552088	33.4826
	92.6506	43.5903	38.6314	0.886239	0.47048	4.90697
	69.4302	37.3855	36.7586	0.983231	0.538462	40.0097
	57.2979	46.0555	45.4088	0.98596	0.80379	39.8814
	45.7501	34.5738	33.9607	0.982268	0.755709	40.3505
	56.8704	45.4819	44.4168	0.976582	0.799746	39.8229
	46.0068	35.7707	35.0782	0.980641	0.777509	39.7404
	65.8682	43.4097	42.3926	0.976571	0.659039	40.1012
	47.323	30.034	29.5857	0.985074	0.634659	40.4327
	69.9167	37.9566	36.9121	0.972482	0.542884	39.2635
	42.6581	25.997	21.9958	0.846093	0.609426	3.43543
	63.1183	35.4786	34.761	0.979773	0.562096	40.6049
	44.4883	19.3876	18.7192	0.965525	0.43579	40.8772
	60.8434	37.5429	36.9558	0.984364	0.617041	39.5189
	46.1048	30.3357	29.9259	0.98649	0.657974	38.7604
	65.8244	38.0399	37.1996	0.97791	0.5779	38.9609
	56.2919	31.3761	30.7698	0.980674	0.557383	40.0661
	71.1079	12.4468	8.39208	0.674234	0.175042	34.2766
	40.88	23.7004	23.2207	0.979756	0.579756	40.2955
	67.3483	42.4513	41.567	0.979169	0.630326	39.7417
	68.1614	37.0495	36.2375	0.978082	0.543556	39.9103
	62.9142	35.5267	34.7943	0.979383	0.564685	40.1344
	63.5949	33.279	32.6453	0.980957	0.523297	38.7471
	39.1991	25.0672	24.6269	0.982434	0.639484	39.6031
	66.7557	41.0277	40.3404	0.983247	0.614595	39.7602
	57.7013	38.4047	37.7573	0.983144	0.665578	39.8299
	32.4583	9.09807	8.46121	0.93	0.2803	45.0117
	61.2586	47.8922	46.9039	0.979364	0.781804	40.0096
	66.7818	36.4845	35.6623	0.977463	0.546325	39.7331
	53.313	45.9742	45.2917	0.985155	0.862345	39.6366
	61.9325	38.4773	37.9159	0.985409	0.621279	40.134
	47.9591	36.6784	35.9393	0.979848	0.764785	39.9946
	50.2299	25.4826	24.8281	0.974317	0.507319	34.5594
	63.7393	42.1251	41.4222	0.983313	0.660898	38.9808
	53.5277	19.4992	17.4493	0.894875	0.364283	5.54606
	46.4098	12.6582	12.2382	0.966815	0.27275	19.8833
	74.3007	30.8691	29.726	0.962972	0.415461	20
	40.3387	24.8288	24.0208	0.967456	0.615509	17.6853
	113.947	60.2871	51.9072	0.861	0.529082	14.7277
	29.617	12.922	12.4265	0.961658	0.436303	12.1372	average	%motility	vcl	vap	vsl	lin	wob	prog	n
	56.19	36.599	34.8758	0.952917	0.651343	8.85305		0.677778	59.8826	35.1543	34.013	0.967535	0.587053	1245.58	90
asty 195 2b2 E	77.7034	48.7247	47.9389	0.983873	0.627061	39.5158
	62.3151	30.1575	29.3631	0.973659	0.483951	36.9044
	57.4049	36.791	36.2317	0.984799	0.640902	39.9443
	59.9222	37.3616	36.7875	0.984634	0.623501	40.1861
	55.5638	27.5539	27.2915	0.990477	0.495896	31.8951
	64.5561	44.9698	44.1549	0.981879	0.6966	41.0966
	42.8764	26.6013	26.1511	0.983078	0.620417	39.6784
	61.6403	50.8601	49.5025	0.973307	0.825111	39.4076
	64.578	42.4548	41.7597	0.983627	0.657419	39.8372
	34.4056	16.2573	15.8366	0.974122	0.472518	41.3433
	54.1182	34.8191	34.3134	0.985476	0.64339	39.939
	52.7918	19.3477	18.6918	0.966099	0.36649	39.9717
	68.0291	43.4467	42.8141	0.985438	0.638649	39.6665
	61.9614	38.9636	38.3913	0.985314	0.628836	39.803
	53.485	31.5852	31.0865	0.984214	0.590542	40.12
	54.9001	40.8817	40.2197	0.983807	0.744657	40.0655
	108.488	66.5793	53.4699	0.8031	0.613701	36.3675
	49.7674	24.4399	23.8697	0.976671	0.491082	42.0645
	67.0253	48.4216	47.7944	0.987048	0.722438	39.3261
	69.8078	40.3777	39.7678	0.984895	0.578413	39.7862
	66.8976	45.0472	44.3138	0.98372	0.673375	39.7445
	60.6323	45.2893	44.2786	0.977683	0.746951	39.6258
	61.3004	43.242	42.4382	0.981413	0.705411	40.4026
	46.6272	28.7155	28.0831	0.977977	0.615853	40.6625
	61.6618	26.7968	26.1894	0.977332	0.434578	39.523
	63.9784	58.2697	56.5421	0.970352	0.910771	39.479
	49.4552	21.2817	19.9781	0.938746	0.430322	37.2757
	86.2096	53.7383	52.506	0.977069	0.623345	40.0861
	51.1506	32.3895	31.1677	0.962277	0.633219	38.3831
	49.6387	38.0269	37.1082	0.975841	0.766073	40.0246
	60.9385	28.62	27.9823	0.977718	0.469655	40.2877
	46.487	35.5689	34.9303	0.982045	0.765137	39.5807
	63.8039	36.9828	36.3718	0.98348	0.579632	39.9501
	72.9736	43.0634	42.2125	0.980241	0.590123	41.573
	62.5301	31.3214	30.7221	0.980865	0.500901	40.3239
	66.2914	38.8921	17.5167	0.450391	0.586684	19.5187
	63.8286	40.8471	39.9772	0.978703	0.639949	40.4224
	76.0243	51.2362	50.4787	0.985217	0.673944	39.8715
	60.2978	40.1015	39.1057	0.975168	0.665057	19.1647
	73.5786	46.9147	45.634	0.9727	0.637614	39.9307
	28.48	12.9957	12.7307	0.979611	0.456309	40.7315
	50.7905	39.8655	38.9649	0.977409	0.784902	39.4991
	67.71	47.8134	46.6921	0.976548	0.706149	39.7825
	64.7902	45.3693	44.4496	0.979728	0.700249	39.3527
	68.9234	43.3604	42.0982	0.97089	0.62911	39.5762
	30.1348	16.8117	16.465	0.979377	0.557884	38.2776
	57.4097	33.192	32.5626	0.981038	0.57816	40.3264
	69.2142	44.7916	43.5974	0.973339	0.647144	39.254
	70.1282	40.5205	39.7962	0.982126	0.577806	39.8488
	43.7686	21.1226	20.2159	0.957076	0.482596	23.456
	61.1676	38.5834	38.0395	0.985902	0.630782	40.0623
	71.7483	49.0976	48.318	0.984121	0.684303	39.765
	54.7711	35.8143	35.2158	0.983289	0.653891	39.6835
	57.0288	33.8669	33.2958	0.983136	0.593857	40.8347
	56.6383	45.294	44.1961	0.975762	0.799706	39.8881
	58.0539	35.9324	35.0452	0.975307	0.61895	40.2231
	20.9238	7.87436	7.4631	0.947772	0.376336	18.1471
	66.2185	41.4348	40.819	0.985138	0.625729	41.0189
	66.5511	38.6629	38.1265	0.986126	0.580951	40.582
	63.5713	42.1647	41.3884	0.98159	0.663266	40.4927
	67.6893	41.6944	40.9517	0.982186	0.615968	39.8599
	61.5338	35.4603	34.9319	0.985099	0.576273	39.6417
	66.9218	44.2823	43.2509	0.976709	0.661703	20.8399
	47.2161	22.5716	22.0808	0.978253	0.478049	39.5013
	63.0425	42.7675	42.0047	0.982165	0.678392	40.2898
	63.431	39.6704	39.0548	0.984483	0.62541	40.428
	53.7767	31.6677	31.1532	0.983752	0.588874	40.7572
	65.1298	40.0665	39.1196	0.976367	0.61518	40.0674
	64.0614	35.2744	34.7162	0.984174	0.550634	39.747
	68.9413	39.8953	39.2513	0.983856	0.578685	40.5745
	37.7426	15.1475	14.5076	0.957754	0.401337	40.3672
	61.643	29.4762	28.9611	0.982525	0.478176	42.2175
	67.512	52.8068	51.7677	0.980322	0.782185	39.9111
	63.9528	45.6283	44.6669	0.978931	0.713468	26.2717
	26.8688	7.3784	1.83968	0.249333	0.274608	6.52594
	47.7725	31.3402	29.8839	0.95353	0.656031	12.4843
	54.8547	34.1801	33.4692	0.979201	0.623102	41.8841
	74.9317	50.2921	40.6855	0.808985	0.671172	2.55235
	41.0114	14.529	13.3587	0.919452	0.354268	7.01046
	31.8846	12.2678	11.8251	0.963918	0.384756	31.1059
	54.5932	34.2133	33.6033	0.982169	0.626696	34.5446
	64.9885	16.0215	15.3563	0.958482	0.246528	31.843
	68.9568	43.6177	42.2541	0.968737	0.632536	18.8434
	74.0451	47.8143	46.2719	0.967741	0.645745	18.6728
	70.1539	45.1493	43.5353	0.964253	0.643575	15.9467
	70.4605	41.1121	38.258	0.930579	0.583477	6.55446
	70.936	48.1534	43.8735	0.911118	0.678829	4.49886
	48.5066	29.6454	24.1243	0.813762	0.611163	2.03517	average	%motility	vcl	vap	vsl	lin	wob	prog	n
	49.5829	25.321	10.5627	0.41715	0.51068	0		0.684615	59.5035	36.5051	34.9188	0.956546	0.613495	1277.49	130
pachon asty 163 4c10 A vid 1	60.5062	47.6525	45.1702	0.947909	0.787564	10.9405
	59.1092	38.3465	37.778	0.985173	0.64874	39.3391
	82.5997	9.97577	8.02516	0.804465	0.120772	24.4642
	73.615	37.7526	37.0141	0.980438	0.512838	30.5572
	67.8548	47.0379	46.3401	0.985164	0.693214	40.1144
	32.4157	17.1567	15.2888	0.891124	0.529272	39.3145
	65.0907	48.3221	40.4062	0.836184	0.742382	36.2789
	41.5429	27.6872	27.1521	0.980674	0.666472	40.9748
	38.1393	14.9654	14.5201	0.970241	0.392389	41.8256
	70.6709	50.1742	48.8313	0.973236	0.70997	37.9926
	68.6977	50.3455	49.6276	0.985741	0.732856	40.4586
	53.9374	34.6347	34.0679	0.983634	0.642127	40.7004
	60.1728	46.3958	45.4077	0.978704	0.771042	40.0357
	60.0169	34.4874	34.0709	0.987923	0.574628	31.7706
	74.8666	47.6319	46.7438	0.981356	0.636223	39.8529
	68.3957	48.9575	48.1499	0.983504	0.715798	39.1885
	32.0864	17.2471	16.4472	0.953622	0.537521	60.396
	19.4032	8.41283	7.84928	0.933013	0.433581	40.5918
	64.2368	42.9847	42.1614	0.980845	0.669161	39.7957
	64.4554	48.2837	47.4283	0.982285	0.749102	38.1364
	81.0474	34.7369	22.6297	0.65146	0.4286	36.524
	78.5191	45.1528	42.1022	0.932436	0.575055	39.0291
	54.9074	40.7421	40.1565	0.985627	0.742014	39.5638
	62.1944	45.8859	45.099	0.98285	0.737783	40.9424
	59.5467	35.2832	34.3156	0.972578	0.592529	37.7747
	37.2945	18.3865	17.7783	0.966925	0.493008	16.244
	65.8337	42.101	41.3632	0.982476	0.639506	40.0479
	72.38	49.3798	48.5342	0.982876	0.682229	40.1124
	69.7636	47.3652	46.4553	0.98079	0.678938	40.1306
	60.0538	41.4958	40.0929	0.966191	0.690977	39.841
	76.9124	29.7304	20.9863	0.705886	0.386549	33.9547
	58.2137	40.6978	40.0217	0.983388	0.69911	40.0277
	69.5673	47.5594	46.8442	0.984962	0.683646	39.8217
	70.9047	46.8388	45.883	0.979594	0.660588	39.5129
	100.073	42.1061	19.9747	0.47439	0.420755	22.9015
	53.8176	32.3582	31.8423	0.984056	0.601257	39.219
	59.5731	35.0501	33.731	0.962368	0.588354	38.2607
	54.2498	35.7673	35.3907	0.989471	0.659307	40.4351
	96.842	61.305	59.1579	0.964976	0.633041	38.3579
	84.6467	51.9858	49.3481	0.949261	0.614151	38.2055
	104.012	10.3991	4.33093	0.416473	0.0999792	24.0353
	69.5228	43.4165	42.3688	0.97587	0.624493	22.8204
	49.5709	19.9969	19.2453	0.962413	0.4034	39.9099
	39.2326	17.5418	16.3952	0.934639	0.447122	54.0144
	68.312	28.8543	26.5207	0.919127	0.42239	38.2821
	66.9292	29.7667	27.6277	0.928143	0.444749	35.0572
	77.6986	51.5529	50.557	0.980682	0.663499	37.7955
	64.6214	45.0534	44.2682	0.982571	0.697191	40.1706
	71.0127	45.2255	44.4516	0.982888	0.636866	39.9271
	27.7346	7.61354	1.89755	0.249234	0.274514	11.3157
	66.605	27.8413	25.5563	0.917928	0.418006	32.5563
	60.5147	44.0339	43.2738	0.982736	0.727657	39.8089
	58.1739	37.8391	37.0922	0.980261	0.650449	40.3965
	17.0399	6.72813	6.17242	0.917405	0.394845	42.9099
	72.5528	48.2112	47.4094	0.98337	0.664498	39.509
	81.8136	49.6964	48.6319	0.97858	0.607435	39.7509
	61.1502	7.9577	4.3294	0.544052	0.130134	30.066
	70.3921	49.8678	42.3285	0.848814	0.708429	2.51967
	68.8555	39.7073	39.0261	0.982844	0.576676	35.5692
	59.1458	43.3382	42.7169	0.985665	0.732734	39.7211
	70.4807	45.0157	44.1195	0.980089	0.638696	40.391
	25.4388	7.84628	6.69294	0.853009	0.308438	37.0919
	60.9672	38.2838	37.561	0.981119	0.627942	40.1594
	54.8152	31.5245	29.1108	0.923435	0.575105	7.24634
	79.9283	53.3513	35.1268	0.658406	0.667489	0.971847
	30.7137	8.42691	7.87638	0.93467	0.27437	53.3302
	73.7147	47.6646	46.226	0.969818	0.646609	17.3713
	96.1382	55.5628	53.9293	0.9706	0.577947	21.3485
	72.9927	36.2621	34.5509	0.952811	0.496791	22.5419
	89.1306	48.9111	37.4317	0.765302	0.548757	0
	77.3482	48.1958	36.2316	0.751758	0.623102	1.47016
	64.8343	46.6907	44.0309	0.943034	0.720154	8.44424
	70.0821	48.806	46.7805	0.9585	0.696411	17.708
	77.1281	51.451	45.3465	0.881354	0.667084	3.51237
	91.443	40.0753	38.0867	0.950378	0.438254	10.4348
	41.1735	10.1946	3.919	0.384417	0.247602	0.384417
	136.65	75.85	68.4045	0.901839	0.555066	5.65067
	56.7765	17.8449	15.6782	0.878585	0.3143	4.37268
	64.3607	34.1916	30.1718	0.882434	0.531249	3.4443
	118.686	58.7193	50.6816	0.863116	0.494745	3.53581
	59.9713	43.8498	40.3303	0.919739	0.731179	3.10211
	93.2645	63.356	42.8349	0.676099	0.679315	1.02601	average	%motility	vcl	vap	vsl	lin	wob	prog	n
	83.4454	51.3045	3.50585	0.0683342	0.614827	0		0.406863	65.8859	38.0771	34.5423	0.907168	0.577925	1090.23	204
pachon asty 163 4c10 A vid 2	53.9098	30.8568	22.4905	0.728867	0.572379	1.46434
	69.2669	46.9962	46.3722	0.986721	0.67848	39.733
	118.609	81.4474	73.0119	0.89643	0.68669	4.51868
	58.5158	39.3164	38.5837	0.981365	0.671894	40.5688
	57.1095	40.0894	39.4204	0.983312	0.701975	39.2326
	80.9667	51.8556	50.4802	0.973475	0.640457	20.0267
	38.1658	14.9711	13.8745	0.926756	0.392265	54.6718
	57.3505	43.3067	42.2182	0.974866	0.755124	39.5056
	85.1454	46.3692	39.823	0.858824	0.544588	41.2576
	66.6877	44.2533	43.4828	0.982589	0.66359	40.231
	61.8894	40.6595	40.0156	0.984162	0.656971	39.9479
	62.6936	35.0321	33.62	0.95969	0.558783	31.9651
	69.579	38.5299	37.3676	0.969832	0.553758	39.2535
	65.998	44.7379	43.8261	0.979618	0.677868	40.696
	71.1437	44.7503	43.9497	0.982109	0.629012	40.2205
	63.739	48.5445	47.7813	0.98428	0.761613	40.4594
	69.1677	44.77	43.6915	0.97591	0.647267	21.6955
	44.5475	30.5143	29.9523	0.981582	0.684984	40.2542
	54.0799	37.7867	36.8018	0.973936	0.698719	39.6339
	57.6696	42.2164	41.3062	0.978439	0.732039	40.174
	65.5333	43.8965	42.6435	0.971455	0.669835	22.5412
	61.7418	38.152	37.4146	0.980672	0.617927	41.1854
	61.9135	41.3452	40.2757	0.974131	0.66779	39.6469
	83.1845	37.9814	31.9072	0.840074	0.456592	34.2895
	41.2966	8.96323	8.48734	0.946906	0.217046	42.0329
	65.6064	46.9549	46.1176	0.982167	0.715706	40.0286
	68.3106	44.7205	42.7829	0.956673	0.654663	15.0458
	67.4481	51.2621	50.3253	0.981725	0.760023	38.8448
	63.8464	45.2364	44.4903	0.983505	0.70852	39.8795
	66.5506	43.8912	42.7783	0.974645	0.659516	27.8127
	21.348	7.03498	5.40453	0.768236	0.329538	43.0134
	40.1618	10.6518	9.82315	0.922204	0.265223	38.0198
	68.5631	29.2404	27.632	0.944994	0.426474	39.359
	63.9464	45.2715	44.3911	0.980553	0.70796	40.3784
	77.258	44.3584	42.6056	0.960485	0.57416	41.1951
	62.7451	43.387	42.5704	0.981177	0.69148	40.2442
	71.6367	45.8899	45.0825	0.982408	0.640591	40.4044
	61.0768	16.8713	16.0115	0.949034	0.276231	37.007
	63.1964	41.3679	39.4745	0.95423	0.654593	10.4119
	62.5028	38.9506	37.9953	0.975474	0.623182	39.5114
	61.9059	36.8173	36.1664	0.982321	0.59473	44.3823
	61.2621	39.7473	39.1749	0.985599	0.648808	40.0661
	108.236	65.9687	51.6429	0.78284	0.609486	33.4571
	71.2062	49.3229	48.0382	0.973953	0.692678	20.5106
	31.8727	22.7019	22.1883	0.977377	0.712268	40.2316
	32.2167	6.60396	6.28131	0.951144	0.204986	35.8721
	64.275	48.5361	47.7858	0.984543	0.755131	40.4282
	42.8796	19.0428	18.3591	0.964095	0.444098	36.9061
	119.694	80.1433	75.6114	0.943452	0.66957	38.9626
	68.8536	49.0139	43.9797	0.89729	0.711856	38.265
	81.6533	49.2872	29.0013	0.588415	0.603616	31.0204
	59.7122	37.9373	36.9733	0.974589	0.635335	40.4857
	51.3508	6.76684	5.63648	0.832955	0.131777	39.6894
	62.3557	41.8762	33.5913	0.802158	0.671569	1.99719
	62.9074	40.8862	40.0434	0.979389	0.649942	39.7257
	77.3451	41.62	40.3862	0.970357	0.538108	41.2606
	73.8927	43.6492	42.9373	0.983691	0.59071	40.3054
	17.3949	8.88969	8.65161	0.973218	0.511051	28.0424
	44.1048	18.0209	17.3707	0.963916	0.408594	39.1692
	57.7826	10.8625	10.2638	0.944881	0.187989	37.1688
	98.5872	65.4411	63.6745	0.973004	0.663789	39.3541
	74.3406	39.4448	36.3986	0.922774	0.530595	38.8717
	63.406	45.9089	45.1585	0.983655	0.724046	39.9315
	77.1941	47.986	35.8531	0.747157	0.621628	1.52097
	58.4859	40.7289	40.0129	0.98242	0.696388	40.0557
	60.8625	43.7165	32.7337	0.74877	0.718283	1.47031
	62.9956	41.3726	40.6294	0.982038	0.656754	40.1836
	57.961	33.128	32.3424	0.976287	0.571557	38.9855
	64.0458	41.0756	40.4707	0.985273	0.641347	39.7168
	62.1111	41.6348	40.4552	0.971668	0.670328	21.4471
	31.263	19.1209	18.444	0.964595	0.611615	40.5208
	79.8999	56.1816	55.026	0.979431	0.70315	25.343
	88.3919	57.5109	52.727	0.916817	0.650636	37.772
	90.3209	57.2653	56.2825	0.982837	0.634021	33.1992
	54.4347	41.9256	41.0836	0.979916	0.7702	27.0202
	22.9772	7.02954	6.43944	0.916055	0.305935	31.6879
	65.3779	41.0097	39.7586	0.969491	0.627272	27.0975
	69.2139	43.0968	42.011	0.974807	0.62266	21.9848
	71.3503	48.3459	47.0142	0.972454	0.677585	20.3
	71.3749	50.9484	49.3771	0.969158	0.713814	20.755
	37.0557	8.56711	7.03991	0.821737	0.231195	3.59196
	60.912	48.0061	46.5878	0.970456	0.788123	17.0337
	64.734	30.4954	15.3681	0.50395	0.471087	0.50395
	87.6045	13.8164	10.9818	0.794836	0.157714	7.80007
	32.0813	18.1606	9.35091	0.514901	0.56608	0.514901
	74.0252	22.9615	10.2984	0.448506	0.310186	4.84017
	97.2048	50.6765	45.2797	0.893504	0.521338	3.94054
	64.4421	45.9842	39.7323	0.864041	0.713574	2.99463
	91.5046	64.2255	55.3965	0.862531	0.701883	2.92889
	73.7151	54.8053	36.893	0.673165	0.743474	1.01367	average	%motility	vcl	vap	vsl	lin	wob	prog	n
	83.8677	51.3617	34.9333	0.680143	0.612413	1.02198		0.333333	64.6895	39.1435	36.1332	0.923096	0.605098	1152.47	273
arroyo epi 3b10 A vid 1	60.5635	26.5791	25.6951	0.966742	0.438863	40.9486
	72.7037	38.5939	37.9032	0.982105	0.530838	39.5196
	46.4955	22.5293	21.7829	0.966872	0.484548	38.4743
	27.6206	7.75902	6.81945	0.878907	0.280914	35.8765
	30.6739	13.9691	13.4488	0.962756	0.455407	39.9733
	67.7524	41.4982	40.7634	0.982294	0.612497	40.3965
	137.675	10.4986	7.03134	0.669742	0.0762563	27.7718
	42.5069	10.285	9.85569	0.958259	0.24196	39.6901
	44.8175	18.4234	17.699	0.960676	0.411077	37.8156
	51.0426	25.6789	25.1272	0.978514	0.503088	39.4639
	85.6557	47.3211	46.294	0.978294	0.552458	39.4249
	66.0578	40.1716	39.4855	0.98292	0.608127	41.3204
	48.5767	20.1498	19.6742	0.976397	0.414804	39.7257
	46.6817	29.2748	28.7603	0.982425	0.627116	39.8179
	70.0094	35.4419	34.8332	0.982825	0.506244	40.0831
	32.7973	14.4652	14.1292	0.976773	0.441047	39.4841
	43.9713	21.6715	20.849	0.962047	0.492855	38.9863
	63.5102	35.5732	35.0727	0.985931	0.560118	38.1711
	79.4785	37.2448	34.0316	0.913729	0.468615	5.44881	average	%motility	vcl	vap	vsl	lin	wob	prog	n
	72.661	37.089	36.0062	0.970805	0.510439	19.5526		0.571429	59.5626	26.7109	25.7631	0.964518	0.448451	950.885	35
arroyo epi 3b10 A vid 2	40.3167	17.9363	16.3378	0.910879	0.444884	10.3567
	36.235	7.31343	6.1587	0.842108	0.201833	33.8798
	45.6821	28.8862	28.299	0.979672	0.63233	39.5636
	52.2194	26.2779	25.7565	0.980158	0.503221	39.5701
	60.136	33.142	32.4737	0.979835	0.551118	40.142
	59.0967	34.4536	33.9418	0.985144	0.583005	39.6781
	53.4413	29.5218	28.9874	0.981899	0.552415	40.7064
	30.1217	8.24921	6.98547	0.846804	0.273863	34.5183
	56.277	31.6949	31.1476	0.982731	0.563195	39.3869
	60.9781	35.4782	34.9937	0.986343	0.58182	40.1037
	54.9405	30.5748	30.1772	0.986995	0.556508	39.6476
	73.2927	32.2558	31.6122	0.980045	0.440096	38.8256
	45.1772	26.7828	26.3471	0.98373	0.59284	40.0318
	65.445	30.1047	29.2898	0.972931	0.46	40.0549
	74.4388	39.5514	38.8551	0.982396	0.531328	39.2786
	59.8633	36.1589	35.5272	0.98253	0.604024	39.2748
	62.761	39.9881	39.1829	0.979865	0.637149	39.2389
	36.3265	16.6304	16.2995	0.980103	0.457803	39.1404
	75.7342	38.8778	37.4578	0.963475	0.513345	38.1913
	63.5795	33.5545	32.8811	0.979932	0.527756	38.8462
	42.6604	17.7106	17.3725	0.980913	0.415153	39.3181
	49.9681	11.5745	9.91922	0.856989	0.231638	33.8665
	30.9408	6.24105	5.12532	0.821228	0.20171	33.6554
	78.6777	42.4481	41.381	0.974862	0.539518	39.7409
	67.8153	40.0862	39.4431	0.983957	0.591108	39.8565
	69.0437	40.3984	39.8131	0.985513	0.585113	40.5448
	62.7523	39.0744	38.4891	0.985022	0.622677	40.7155
	35.391	8.69732	7.68058	0.883098	0.245749	35.9927
	61.2289	36.8916	36.3532	0.985405	0.60252	40.0971
	67.0268	31.284	30.372	0.970849	0.466739	39.7658
	32.1614	10.2213	8.95248	0.875869	0.317811	37.2626
	50.3943	29.717	29.1936	0.982385	0.589691	38.5283
	65.0964	40.6032	39.9725	0.984465	0.62374	40.634
	66.4409	41.3215	40.6067	0.982701	0.621928	36.175	average	%motility	vcl	vap	vsl	lin	wob	prog	n
	38.3984	7.83091	7.23099	0.923391	0.203938	10.8522		0.4375	54.9731	28.0438	27.2748	0.972578	0.510136	1079.98	80
asty 195 F vid 1	68.1522	25.5507	24.6468	0.964622	0.374907	39.195
	20.9384	7.49214	6.01912	0.803391	0.357818	45.1204
	87.0084	36.0865	16.0852	0.44574	0.414747	24.647
	111.721	53.4154	50.8399	0.951784	0.478112	15.9077
	71.3071	40.112	39.4605	0.983758	0.562525	40.0141
	88.9412	36.8128	35.7164	0.970218	0.4139	38.6347
	84.3109	38.2094	40.9443	1.07158	0.453197	0
	97.4739	43.3091	41.6837	0.96247	0.444315	36.3199
	83.2794	36.9781	36.3466	0.982921	0.444025	40.2143
	104.828	75.9645	53.3728	0.702602	0.724657	34.0319
	120.968	57.9296	30.4052	0.524865	0.478885	0.524865
	65.5383	33.3617	32.7929	0.982952	0.509041	40.1606
	38.8227	34.4695	30.8545	0.895126	0.887871	39.6748
	24.7206	16.0057	14.7329	0.920477	0.647466	46.5075
	112.511	48.6078	27.7682	0.57127	0.432026	25.6244
	37.1075	13.9427	13.5965	0.975171	0.375737	41.5868
	61.018	29.673	28.9816	0.976698	0.4863	39.0567
	53.6955	45.294	43.9316	0.969921	0.843533	38.5357
	72.6768	27.6981	26.8156	0.968139	0.381113	40.6326
	140.801	41.9742	32.5616	0.775752	0.298109	32.9385
	21.6324	8.03954	7.43251	0.924494	0.371643	46.6143
	104.144	54.019	52.5438	0.972691	0.518696	39.256
	35.8566	22.7334	21.5164	0.946465	0.634009	46.4545
	47.8952	17.7322	14.2386	0.802982	0.37023	46.7317
	81.556	26.0813	23.9948	0.919999	0.319797	34.6555
	86.4921	36.4796	33.2594	0.911725	0.421768	5.96477
	122.227	56.614	44.6038	0.787857	0.463186	18.9977
	82.489	45.921	44.6939	0.973279	0.556692	20.274
	86.3771	47.1098	45.8662	0.973602	0.545397	17.3234
	100.186	45.5252	41.3312	0.907876	0.454407	10.375
	74.4769	30.6946	28.6041	0.931896	0.412136	10.1716	average	%motility	vcl	vap	vsl	lin	wob	prog	n
	69.482	30.7459	28.9081	0.940227	0.442502	8.03566		0.293578	76.8324	36.3932	31.7047	0.87117	0.47367	994.59	109
asty 195 F vid 2	63.994	19.1069	11.2976	0.591285	0.298574	17.5982
	65.4882	28.1566	25.7499	0.914525	0.42995	38.1014
	54.794	24.2928	21.9942	0.905376	0.443349	5.31351
	135.609	65.0836	49.0847	0.754179	0.479937	35.112
	98.75	38.9552	35.6229	0.914458	0.394483	40.0579
	76.4059	31.6886	30.7451	0.970228	0.41474	40.2817
	111.435	61.9409	18.6905	0.301748	0.555848	13.5959
	47.8732	23.4222	23.0152	0.982622	0.489256	38.8221
	87.3277	40.6399	39.0458	0.960776	0.465372	39.639
	73.0657	28.4893	27.3575	0.960273	0.389913	39.3604
	53.7596	20.6364	19.9575	0.967105	0.383864	39.9156
	140.543	83.1053	81.1312	0.976246	0.591316	38.6599
	62.4998	22.9851	22.3938	0.974275	0.367763	39.3238
	120.8	52.686	51.0353	0.968671	0.436144	42.5852
	121.431	67.0624	36.2707	0.54085	0.552269	29.426
	40.8745	7.6013	6.80368	0.895069	0.185967	35.3499
	77.158	28.3811	27.8203	0.980242	0.36783	39.992
	110.921	53.5549	51.1401	0.95491	0.482821	12.7806
	74.1348	29.1741	26.6743	0.914315	0.393528	10.7726
	73.1431	8.35755	7.37038	0.881882	0.114263	10.1199
	130.149	51.8184	42.3529	0.817334	0.398147	7.09969
	73.0947	24.6329	23.7068	0.962408	0.336999	24.5206
	66.9714	32.7997	31.0853	0.947733	0.489757	14.403
	154.211	66.1388	63.3752	0.958216	0.428885	13.9716
	132.64	75.8053	68.9773	0.909928	0.571511	5.86979	average	%motility	vcl	vap	vsl	lin	wob	prog	n
	122.566	55.9814	51.0195	0.911366	0.456745	5.04312		0.38806	91.1399	40.096	34.3738	0.857286	0.439939	995.544	67
asty 195 G vid 1	41.4686	26.8561	26.4443	0.984665	0.647625	38.1359
	59.7829	47.2409	45.614	0.965561	0.790207	16.3545
	59.8495	50.9532	50.2226	0.985662	0.851355	38.8194
	46.3532	37.9106	37.1855	0.980874	0.817864	38.4428
	53.5537	47.145	46.2435	0.980878	0.880331	37.7812
	61.4794	35.9283	35.0938	0.976772	0.584397	38.5907
	77.287	48.1979	45.1525	0.936813	0.623622	33.5256
	64.663	54.4066	53.5347	0.983974	0.841388	37.7828
	50.9186	39.9527	39.1043	0.978764	0.784638	37.9808
	49.9447	22.7313	22.1461	0.974258	0.455129	38.3758
	59.312	50.9801	49.5929	0.97279	0.859523	38.3159
	64.275	52.701	51.7113	0.981221	0.819931	37.5649
	28.8621	10.0155	9.27357	0.92592	0.347013	34.8329
	54.9926	50.5318	49.6237	0.98203	0.918884	37.422
	69.714	32.9332	32.1398	0.975907	0.472405	37.9926
	67.7768	48.6833	47.9314	0.984555	0.718289	38.032
	53.4582	47.7501	46.9535	0.983317	0.893223	38.0545
	65.4307	46.5885	45.8813	0.98482	0.712028	38.1564
	51.2304	34.3586	33.8537	0.985303	0.670668	38.1825
	49.6242	36.5108	35.5292	0.973114	0.735746	38.4058
	57.7472	50.9234	50.0025	0.981918	0.881832	38.587
	47.2428	22.9637	9.89532	0.430912	0.486078	23.5938
	58.3523	52.4809	51.5275	0.981833	0.89938	38.2521
	76.4752	48.5447	47.9337	0.987413	0.634777	38.4389
	46.7463	33.9454	32.4314	0.955399	0.726163	37.8724
	171.074	37.7862	35.6624	0.943795	0.220877	41.1195
	48.2811	18.341	17.8583	0.973678	0.379881	36.6115
	65.9068	48.4609	42.9518	0.88632	0.735295	40.991
	46.3427	33.8989	33.3156	0.982795	0.731482	38.5722
	65.7631	51.7755	50.989	0.984808	0.787304	38.358
	60.3492	52.3711	51.3142	0.979818	0.867802	37.0095
	97.6489	6.3277	1.09481	0.173018	0.0648005	5.08196
	53.7888	44.5984	43.7038	0.979941	0.82914	38.3966
	52.7242	37.9616	36.9338	0.972925	0.720003	37.6295
	37.5213	18.1051	17.6022	0.972226	0.482527	39.0003
	49.032	32.5708	32.0371	0.983614	0.664278	38.379
	49.1129	29.8737	29.3105	0.981148	0.608266	37.7133
	71.1799	34.4283	33.4217	0.970764	0.48368	38.15
	38.4267	25.4039	24.9066	0.980422	0.661101	37.893
	67.4783	28.1171	27.3616	0.97313	0.416684	39.8262
	53.6848	43.2783	42.5641	0.983499	0.806155	37.5052
	62.4359	44.2424	43.4909	0.983015	0.708605	31.9954
	64.8424	40.8978	40.1015	0.98053	0.630726	38.7947
	62.1312	49.6512	48.869	0.984247	0.799134	37.8802
	45.1167	31.9799	20.9293	0.65445	0.708827	32.9956
	54.476	41.5001	40.6596	0.979746	0.761806	37.7411
	71.6272	54.8931	53.6566	0.977474	0.766373	38.5806
	87.0251	41.748	35.0212	0.838873	0.479723	33.1656
	61.3404	51.2141	49.7541	0.971493	0.834917	38.0693
	63.4658	41.6723	40.3227	0.967613	0.65661	38.0223
	70.1279	42.4416	41.847	0.985988	0.605203	37.0257
	48.8287	22.8728	22.4474	0.981401	0.46843	38.9884
	60.8998	48.0416	46.9296	0.976855	0.788862	38.141
	56.6973	45.5622	44.3869	0.974205	0.803605	37.6157
	63.5338	48.1461	47.4106	0.984724	0.757804	38.9852
	66.1715	43.2583	42.391	0.979949	0.653731	32.8957
	35.9183	27.4862	24.5809	0.894297	0.765243	17.4552
	44.8927	30.9231	29.4135	0.951182	0.688821	14.4193
	55.4922	38.7176	37.9118	0.979188	0.697712	30.6393
	64.2122	35.5686	34.4837	0.969498	0.553923	40.7581
	63.0333	51.7194	50.2037	0.970693	0.82051	29.9352
	64.4441	43.8438	42.9994	0.980741	0.680338	28.0965
	45.392	36.4276	35.7182	0.980526	0.802511	23.8682	average	%motility	vcl	vap	vsl	lin	wob	prog	n
	63.3886	61.2867	55.0336	0.897969	0.966841	4.54053		0.744186	59.6929	39.8223	38.1971	0.959188	0.667119	1402.65	86
asty 195 G vid 2	68.793	36.8727	30.5012	0.827203	0.535995	2.50541
	67.0738	31.7149	31.0773	0.979894	0.472836	40.4373
	52.7074	36.0395	34.3488	0.953087	0.683766	37.8358
	57.0433	33.2178	32.5957	0.98127	0.582327	40.2772
	72.795	43.0359	42.3395	0.983818	0.591194	39.6029
	54.4893	37.3614	36.7518	0.983685	0.685664	40.0259
	60.9155	31.4397	30.9013	0.982876	0.516119	39.9428
	67.2353	42.0466	41.3748	0.984022	0.625365	40.1227
	37.2029	22.6326	22.2176	0.981663	0.608355	40.0737
	74.445	44.5727	43.9399	0.985804	0.598733	39.9106
	54.8434	47.9839	46.5054	0.969187	0.874924	39.0205
	68.0855	45.733	44.6009	0.975244	0.671701	40.0654
	80.6558	53.6289	52.7692	0.983969	0.664911	40.3672
	59.9351	39.7733	39.2273	0.986271	0.663606	39.6
	122.001	63.0915	48.9679	0.77614	0.517139	34.785
	51.6397	40.0146	39.4025	0.984702	0.774881	40.6064
	57.1014	28.5758	27.9449	0.977922	0.50044	39.5849
	64.1025	36.785	36.1032	0.981467	0.573846	39.6983
	74.0664	38.4359	37.6121	0.978566	0.518939	39.5595
	62.3826	40.7246	39.883	0.979333	0.652821	39.8427
	52.6033	42.89	42.0978	0.981529	0.815348	40.2861
	57.4725	44.9995	43.7149	0.971453	0.782975	40.9578
	65.641	35.559	34.961	0.983183	0.541719	39.3965
	70.4369	40.034	39.2974	0.981602	0.568367	39.8851
	57.0216	48.7276	47.8175	0.981322	0.854547	38.3201
	72.2205	48.1287	47.2922	0.982619	0.666413	39.5269
	57.7383	46.3499	45.2168	0.975554	0.802757	39.6349
	81.3963	49.8957	49.0616	0.983282	0.612997	40.166
	76.7739	45.7693	44.8957	0.980912	0.596157	39.6387
	65.1121	41.7162	41.106	0.985373	0.640684	40.7893
	48.1439	13.6835	11.5599	0.844806	0.28422	55.1129
	59.1168	47.9546	47.0867	0.981902	0.811184	40.0855
	67.9609	47.524	46.3568	0.975441	0.699285	40.0645
	64.6737	41.8913	41.2698	0.985164	0.647733	40.1346
	70.8625	56.4359	55.3296	0.980397	0.796415	40.1757
	72.5769	42.2521	41.5366	0.983067	0.58217	40.4188
	64.1656	35.3447	34.6383	0.980013	0.550836	39.8477
	56.6122	13.2104	4.76971	0.361057	0.233349	16.011
	62.8366	35.5663	34.7537	0.977153	0.566013	39.9235
	54.7079	43.5185	42.8745	0.985201	0.795472	39.4311
	81.1391	45.4615	44.0348	0.968618	0.560291	21.8887
	59.7838	48.8592	46.1153	0.943841	0.817266	8.92845
	45.9226	37.3496	36.7628	0.984289	0.813316	37.1372	average	%motility	vcl	vap	vsl	lin	wob	prog	n
	49.3416	39.8204	31.6412	0.794599	0.807035	1.96593		0.6875	64.1312	40.6051	38.9376	0.958935	0.633156	1488.36	64
pachon 16 A vid 1	55.4639	43.7254	42.9723	0.982777	0.788358	39.7991
	65.5412	42.993	42.0001	0.976907	0.655969	39.5838
	57.2898	37.5084	36.4658	0.972203	0.654714	39.704
	65.1514	42.0555	41.2724	0.98138	0.645504	39.606
	51.194	25.2752	21.9075	0.866756	0.493715	37.7757
	39.9449	24.6544	23.7488	0.963265	0.617212	20.3275
	28.1143	11.3256	10.3991	0.918195	0.402842	36.2385
	69.8006	49.7652	48.8536	0.981681	0.712963	39.7507
	90.027	41.4791	40.413	0.974296	0.460741	40.089
	53.2684	27.7648	26.2615	0.945858	0.521225	41.9281
	72.6438	34.1149	26.0232	0.76281	0.469618	37.0473
	85.958	55.6024	52.877	0.950984	0.646855	44.7064
	58.2136	35.1461	34.6196	0.985018	0.603745	40.3696
	58.8286	39.1275	36.8561	0.94195	0.665109	39.9523
	58.8486	38.7571	37.9875	0.980143	0.65859	40.0619
	52.7854	38.1148	37.4239	0.981873	0.72207	39.8242	average	%motility	vcl	vap	vsl	lin	wob	prog	n
	51.0728	26.0708	25.6162	0.982561	0.510463	40.7009		0.53125	59.6557	36.0871	34.4528	0.954713	0.604923	1419.52	32
pachon 16 A vid 2	68.4228	39.6899	39.0881	0.984838	0.580069	40.3195
	47.1774	26.315	25.8467	0.982204	0.557788	41.1848
	69.4995	27.1622	25.9933	0.956967	0.390825	39.6262
	57.1223	39.0076	38.4379	0.985395	0.682879	39.9489
	57.3218	39.4309	38.5626	0.97798	0.687886	40.1348
	32.6749	11.4073	10.3538	0.90765	0.349115	36.5497
	40.9026	17.0664	16.5938	0.972309	0.417244	40.5775
	58.9854	41.7453	41.1046	0.984653	0.707723	39.6037	average	%motility	vcl	vap	vsl	lin	wob	prog	n
	62.2863	40.527	39.7257	0.980228	0.650656	39.4244		0.290323	54.9326	31.3724	30.6341	0.976466	0.571107	1251.3	31
pachon 170 vid 1	74.8106	38.3668	34.5019	0.899264	0.512852	26.5086
	13.5859	6.39374	6.13221	0.959097	0.470616	38.1303
	60.2661	44.355	43.6951	0.985123	0.735986	39.8917
	14.4471	8.44319	8.22032	0.973604	0.584421	39.1915
	51.6686	32.9903	32.1466	0.974426	0.638498	39.0968
	18.6032	9.53136	8.99912	0.944158	0.51235	47.1104
	14.8531	7.39766	7.13249	0.964154	0.498057	40.4251
	40.268	15.2009	14.8009	0.973688	0.377493	42.907
	15.9057	9.88636	9.69863	0.981012	0.62156	38.0365
	16.214	11.067	10.7964	0.975548	0.682558	38.5489
	60.2486	29.4826	27.4422	0.930791	0.48935	39.3088
	53.8886	31.0282	30.3849	0.979268	0.575784	40.5766
	71.403	9.06951	6.52359	0.719288	0.127019	34.1599
	57.7699	43.4343	41.6778	0.959559	0.751851	40.5924	average	%motility	vcl	vap	vsl	lin	wob	prog	n
	59.6682	35.6549	35.0204	0.982205	0.597552	31.9244		0.2	41.5734	22.1535	21.1448	0.954471	0.532876	832.204	75
pachon 170 vid 2	33.4025	17.4487	16.5744	0.949893	0.522379	23.396
	28.4455	12.706	12.3849	0.974724	0.446678	39.377
	56.358	37.4431	36.4975	0.974746	0.66438	40.0841
	33.6148	17.1356	16.6935	0.974202	0.509762	43.0645
	88.6559	70.1422	66.5298	0.948499	0.791173	38.0128
	52.166	30.3808	29.471	0.970053	0.582387	40.0374	average	%motility	vcl	vap	vsl	lin	wob	prog	n
	30.88	17.3267	16.4559	0.949745	0.561097	30.7319		0.184211	46.2175	28.9404	27.801	0.960628	0.626179	1080.36	38
asty 168 epi A vid 1	66.7426	37.8481	37.3804	0.987644	0.567075	40.388
	81.2084	48.7576	47.8668	0.981729	0.600401	40.7066
	75.3458	45.4106	44.6723	0.983741	0.602695	39.2875
	56.9154	38.4872	37.7374	0.980519	0.676217	39.736
	64.4459	38.9713	38.1185	0.978118	0.604713	40.3361
	76.8697	46.6562	45.7062	0.979638	0.606952	39.5792
	78.1903	47.0944	45.2172	0.960139	0.602305	39.8696
	23.7444	6.93714	6.39538	0.921905	0.292158	53.9844
	80.5206	50.1829	49.2963	0.982333	0.623231	40.1805	average	%motility	vcl	vap	vsl	lin	wob	prog	n
	78.9915	47.7606	46.694	0.977668	0.60463	30.553		0.15873	68.2975	40.8106	39.9084	0.977894	0.597542	1597.31	63
asty 168 epi A vid 2	48.2177	20.3714	19.9837	0.980968	0.422487	38.9807
	74.6326	47.4143	46.5457	0.981681	0.635303	39.4557
	106.368	6.95425	3.04302	0.437577	0.0653795	19.0952
	69.257	15.2042	13.6131	0.89535	0.219533	38.5201
	71.5433	50.4236	48.5119	0.962086	0.704799	38.8083
	84.153	55.9842	55.1196	0.984556	0.665268	40.7172
	81.6498	44.2639	43.4964	0.982661	0.542119	40.1369
	78.6224	48.2114	47.3932	0.983029	0.613202	39.6839
	63.7928	42.0513	41.3259	0.98275	0.659185	39.2696	average	%motility	vcl	vap	vsl	lin	wob	prog	n
	67.4317	38.9839	30.2352	0.77558	0.578125	1.55376		0.16129	74.5668	36.9862	34.9268	0.944317	0.496015	1302.14	62
asty 168 epi B vid 1	69.3872	40.2747	35.6515	0.88521	0.580433	21.7949
	81.2924	48.6239	47.8153	0.98337	0.598135	40.439	average	%motility	vcl	vap	vsl	lin	wob	prog	n
	76.422	53.1375	47.9298	0.901995	0.695316	4.39943		0.025641	75.7006	47.3453	43.7989	0.925093	0.625429	1025.95	117
asty 168 epi B vid 2	61.4863	35.9359	35.366	0.98414	0.584454	39.4446
	67.3553	34.3436	32.4805	0.945751	0.509887	39.0091
	65.7968	35.9103	35.4054	0.98594	0.545775	40.2211	average	%motility	vcl	vap	vsl	lin	wob	prog	n
	85.34	50.4377	49.4026	0.979478	0.591021	39.9603		0.03125	69.9946	39.1569	38.1636	0.974634	0.559427	1554.26	128
asty 195 H vid 1	58.8618	42.2373	31.5874	0.747855	0.717567	1.49643
	50.6227	11.1259	8.08609	0.72678	0.219781	4.76237
	68.854	46.0037	45.06	0.979487	0.668134	40.4562
	71.2535	33.4077	32.2759	0.966121	0.468858	38.9159
	88.3413	54.1961	46.4141	0.85641	0.613486	38.9128
	64.4615	36.4021	35.7759	0.982798	0.564711	39.163
	133.208	51.9053	19.5728	0.377087	0.389657	21.1905
	64.3967	41.1489	39.5781	0.961826	0.638991	32.8545
	84.5291	52.9571	50.5695	0.954914	0.626496	39.2768
	67.1723	53.6717	51.8327	0.965736	0.799015	39.4328
	119.834	62.4774	56.5805	0.905615	0.521366	37.8353
	58.1018	51.8684	47.0133	0.906396	0.892717	37.7865
	65.1924	47.8106	46.6598	0.97593	0.733376	39.2884
	66.486	21.0798	18.6759	0.88596	0.317057	5.31882
	57.382	48.7037	47.883	0.98315	0.848763	39.2996
	80.1521	45.6834	44.5576	0.975356	0.569959	33.1985
	51.4903	37.9841	37.559	0.988806	0.737695	36.7523
	73.9318	43.3412	42.7666	0.986742	0.586232	39.8397
	78.345	36.5148	35.3384	0.967784	0.466077	30.2507
	64.5891	49.6588	48.4569	0.975795	0.768843	39.8516
	112.803	26.8401	25.173	0.937887	0.237938	38.212
	61.0133	52.3461	51.4772	0.983401	0.857946	40.3021
	65.0712	34.3097	33.576	0.978615	0.527264	39.1618
	59.3715	20.2244	18.1769	0.89876	0.340641	34.191
	123.067	70.7902	31.4561	0.444356	0.575215	25.6571
	42.6204	7.16055	5.48501	0.766004	0.168007	8.03176
	69.7467	48.4071	46.462	0.959816	0.694042	13.1888
	78.8248	53.3819	49.8501	0.933839	0.677222	38.2559
	80.9422	34.6178	33.6256	0.971338	0.427686	39.6925
	84.0678	47.3553	40.6129	0.857621	0.563299	38.6384
	62.0552	39.055	38.5062	0.985948	0.62936	40.1377
	77.9984	7.6346	1.28304	0.168056	0.0978814	5.74625
	58.686	42.7291	40.9149	0.957542	0.728097	13.2401
	69.4035	44.1014	43.0775	0.976785	0.635434	39.3813
	93.1771	63.8997	43.302	0.677655	0.685788	33.5884
	61.9433	37.4173	36.5996	0.978148	0.604057	40.0143
	57.3518	45.1579	44.0126	0.974637	0.787384	40.4483
	47.7357	27.021	19.0471	0.704902	0.566054	34.1106
	68.1546	56.8762	54.8929	0.965131	0.834517	38.8226
	91.5173	33.7554	20.0011	0.592528	0.368842	26.9593
	54.1654	23.2284	22.4281	0.965544	0.428842	39.9886
	60.318	44.2341	43.3545	0.980115	0.733347	39.8414
	72.5469	8.89729	2.025	0.227597	0.122642	11.3005
	86.6244	44.4892	43.585	0.979676	0.513587	40.8474
	74.802	46.0325	45.0482	0.978616	0.615391	38.7015
	142.635	75.3445	61.3893	0.814782	0.528234	35.7824
	43.3378	7.78442	3.92971	0.504817	0.179622	25.3986
	133.695	78.3053	61.2116	0.781704	0.585701	32.368
	61.6061	53.3754	52.2521	0.978955	0.866398	39.9074
	75.565	44.3531	41.8633	0.943865	0.586952	37.3375
	54.9363	48.6356	47.52	0.977061	0.885309	40.0651
	74.1126	39.6734	38.7562	0.976881	0.535312	40.0196
	79.3372	38.4365	35.806	0.931561	0.48447	37.8047
	81.5137	45.6985	39.3498	0.861075	0.560623	36.2319
	67.8004	41.6225	40.8569	0.981604	0.613899	39.3439
	102.729	64.4756	51.0859	0.79233	0.627629	35.8337
	56.8264	43.329	42.285	0.975906	0.76248	40.4471
	48.5506	8.47302	4.49476	0.530479	0.17452	32.58
	69.9112	42.2625	40.548	0.959431	0.604518	38.8682
	70.6158	44.4047	43.0234	0.968893	0.628821	29.847
	70.1061	45.1013	40.8085	0.904818	0.64333	39.0291
	99.6452	53.0744	49.5692	0.933957	0.532634	7.02416
	130.547	21.7617	20.7959	0.955616	0.166697	38.889
	103.247	52.0005	51.2204	0.984997	0.503653	40.1907
	78.3299	41.2525	39.92	0.9677	0.52665	38.6215
	40.5732	29.8087	29.3113	0.983315	0.734689	38.3164
	71.4884	44.3427	42.7447	0.963961	0.620278	12.2364
	76.708	38.0297	37.2335	0.979064	0.495772	39.4752
	99.8245	52.5401	47.2497	0.899308	0.526324	37.7365
	81.169	42.5048	40.1806	0.94532	0.523658	22.5578
	98.503	67.0532	61.2088	0.912839	0.680722	5.56212
	85.8943	37.6728	36.757	0.975691	0.438595	41.9379
	67.1866	52.6891	49.147	0.932775	0.78422	28.6993
	89.2906	55.5918	44.1553	0.794278	0.622594	1.99699
	91.5407	51.7688	50.3836	0.973241	0.565528	23.2238
	89.1491	56.342	53.7402	0.953823	0.631997	11.7803
	97.8093	49.8325	47.3694	0.950574	0.509486	18.9866
	110.258	48.5378	32.3317	0.666113	0.440222	11.0605
	133.775	79.8353	73.4429	0.91993	0.59679	16.105
	75.0127	49.3307	46.1576	0.935677	0.657631	7.44387
	136.24	58.2849	52.6173	0.902761	0.427811	7.46923
	60.1023	42.5479	39.3977	0.925961	0.707926	5.90673
	55.5398	43.4847	39.8112	0.915522	0.782947	4.99453
	70.397	36.6207	31.808	0.868579	0.520203	3.5014
	90.2515	45.3423	33.7615	0.744591	0.502399	1.90341	average	%motility	vcl	vap	vsl	lin	wob	prog	n
	81.6235	51.9867	33.5516	0.645388	0.636909	1.00499		0.464865	78.2395	43.6239	38.9449	0.892743	0.557568	1273.22	185
asty 195 H vid 2	78.571	43.2945	42.0187	0.970534	0.551023	17.2021
	42.7852	22.0263	19.9845	0.907301	0.514812	37.0038
	69.0856	60.4979	21.3051	0.352162	0.875694	19.1878
	72.7584	45.653	44.6437	0.977893	0.62746	39.5875
	26.1221	6.93768	6.68002	0.96286	0.265586	32.5492
	90.9163	34.7883	32.7771	0.942187	0.382641	39.1501
	61.8629	41.296	40.5927	0.982969	0.667541	39.9157
	68.8078	52.7092	51.6548	0.979996	0.766035	39.1634
	181.974	17.59	5.06067	0.287701	0.0966621	11.4573
	71.0413	45.5336	44.7594	0.982998	0.640945	40.0524
	69.1444	41.7549	41.0057	0.982055	0.60388	40.6189
	73.1091	43.9857	43.3688	0.985976	0.601645	40.4235
	86.8605	41.4431	39.8477	0.961504	0.477122	40.1393
	129.918	64.4626	28.2133	0.437669	0.496178	25.2962
	81.439	49.1011	45.6781	0.930288	0.602918	38.5301
	57.4369	49.3673	48.4117	0.980643	0.859505	39.6036
	116.474	54.2988	46.3604	0.853801	0.466187	27.628
	88.9794	47.8638	47.2883	0.987976	0.53792	26.4147
	65.5707	39.7241	38.733	0.975049	0.605821	39.8095
	56.6654	42.9247	38.2219	0.890439	0.757512	35.0742
	78.2752	49.6004	48.5246	0.97831	0.633667	39.1396
	100.196	57.5759	36.0401	0.625958	0.574635	32.0711
	52.6759	46.3824	43.7341	0.942903	0.880523	8.5153
	49.7359	37.9021	37.0121	0.976521	0.762066	39.2342
	50.2787	46.0532	43.4871	0.944279	0.915959	8.62514
	107.638	57.2468	19.1804	0.335047	0.531845	17.8232
	125.013	45.2323	11.4757	0.253707	0.361819	12.4715
	85.7116	39.4127	38.7006	0.981932	0.459829	39.6052
	71.0341	9.31791	3.37564	0.362275	0.131175	20.3479
	70.7947	46.0331	45.2135	0.982195	0.650234	39.9995
	65.7927	43.5126	42.4727	0.976103	0.661358	39.032
	36.2915	21.6204	20.7737	0.960836	0.595743	41.6991
	153.686	52.0828	38.3041	0.735447	0.338891	36.2485
	81.4079	62.6656	50.7163	0.809317	0.769772	31.8169
	115.937	55.2291	53.9863	0.977499	0.47637	31.3938
	69.8488	33.9029	32.8153	0.96792	0.485375	30.2972
	22.9626	6.40634	5.52228	0.862003	0.278991	27.8804
	48.2676	42.8092	41.145	0.961124	0.886914	12.2262
	60.8504	44.4478	42.5555	0.957426	0.730444	12.4067	average	%motility	vcl	vap	vsl	lin	wob	prog	n
	72.8018	44.8063	40.7533	0.909545	0.615456	5.07197		0.519481	77.7181	42.1873	35.5598	0.842904	0.542825	1257.18	77
pachon asty 194 F vid 1	49.958	15.576	15.0504	0.966258	0.311782	38.4106
	34.9439	16.5734	12.3616	0.745867	0.474287	26.6544
	54.6081	30.4151	25.6656	0.843843	0.55697	2.52119
	46.1778	30.1173	29.4233	0.976959	0.652202	39.0243
	62.8465	33.1762	32.4771	0.978928	0.527892	40.4639
	48.099	29.5137	29.0978	0.985908	0.613603	40.4128
	31.0592	12.1312	11.7646	0.969779	0.390583	41.9451
	24.3089	8.2187	7.73486	0.94113	0.338094	39.3735
	56.928	31.9319	31.4086	0.98361	0.560918	39.3012
	32.2095	18.4411	17.4149	0.944351	0.572537	42.4788
	49.4264	24.8865	24.3121	0.976917	0.503506	38.7887
	59.1588	42.3888	41.6867	0.983435	0.716527	40.0235
	43.6845	21.2571	20.7752	0.977328	0.486605	40.1717
	50.2364	30.776	30.2182	0.981875	0.612623	40.1871
	53.3246	33.078	32.5804	0.984957	0.620314	39.8293
	45.709	30.7636	30.3008	0.984958	0.673031	39.8226
	25.5597	13.2105	12.8434	0.972216	0.516849	39.843
	33.6906	6.9505	6.31953	0.90922	0.206304	48.8571
	67.4735	45.0436	44.1204	0.979505	0.667574	39.4604
	43.516	25.9743	25.5092	0.982096	0.59689	39.7215
	84.1298	49.6661	47.5685	0.957765	0.590351	36.284
	77.2043	32.7887	29.75	0.907324	0.424701	33.9128
	63.8833	35.7376	35.0507	0.980777	0.559421	40.6874
	52.1974	20.648	19.1485	0.927379	0.395575	36.5451
	61.5148	32.5527	30.9629	0.951162	0.529184	40.032
	34.3645	8.63214	7.95225	0.921237	0.251193	31.7827
	56.6756	34.6181	33.8566	0.978005	0.61081	39.0867
	61.7174	7.09813	2.71864	0.383008	0.11501	8.18643
	41.6502	22.2	21.5632	0.971312	0.533012	23.1431
	65.0865	32.9689	31.7129	0.961906	0.506539	12.9792
	50.5709	35.3062	33.6852	0.954088	0.698153	8.75103
	69.1205	7.26214	4.3299	0.596229	0.105065	1.83679	average	%motility	vcl	vap	vsl	lin	wob	prog	n
	43.3595	30.5671	15.099	0.493962	0.704969	0.493962		0.244444	50.7392	25.7718	24.0746	0.934146	0.507927	850.264	135
pachon asty 194 F vid 2	58.3225	34.5538	33.7357	0.976323	0.592462	40.0919
	37.7738	18.346	17.5853	0.958535	0.485681	40.6732
	36.3063	6.29643	5.84052	0.927592	0.173425	41.5793
	47.654	23.6892	23.1772	0.978387	0.497108	40.4864
	31.6955	12.6521	12.3724	0.977895	0.399175	41.1186
	34.9439	24.2635	22.8375	0.941225	0.694358	6.76329
	35.4981	8.2304	7.76	0.942846	0.231855	39.4481
	57.1363	32.1849	31.5931	0.981612	0.5633	40.2612
	23.102	6.93456	4.77545	0.688646	0.300171	6.42879
	68.4905	40.2439	38.9164	0.967014	0.587583	41.253
	50.0397	27.0325	24.9845	0.924239	0.540221	8.42584
	56.9069	34.7987	34.0527	0.978564	0.611502	41.1837
	80.1093	41.6544	36.0905	0.866427	0.519969	37.0849
	46.1407	23.5893	23.1117	0.979754	0.511248	39.4786
	36.0604	17.1076	16.4256	0.960135	0.474415	39.1564
	53.8855	26.611	26.0044	0.977207	0.493843	40.0741
	43.3201	23.8471	23.2912	0.976688	0.550486	41.1468
	44.9448	29.7311	28.8065	0.968901	0.661503	16.0409
	41.6048	22.3727	21.7895	0.973933	0.537742	33.3525
	44.4747	33.906	33.0044	0.973411	0.762365	38.4292
	35.1443	11.6532	10.9292	0.93787	0.331582	36.4258
	55.7453	29.5556	28.8564	0.976343	0.53019	39.6748
	58.6168	29.1555	28.6571	0.982902	0.497393	39.6466
	47.4328	29.2807	28.661	0.978835	0.617309	29.8245
	21.3349	6.0384	5.84886	0.968612	0.283028	34.8852
	38.2152	13.3113	13.0014	0.976723	0.348324	40.2844
	37.4799	8.64313	4.49052	0.519548	0.230607	22.1111
	24.8523	9.42198	9.00771	0.956031	0.379119	39.6794
	59.8723	36.064	35.3583	0.980433	0.602349	39.3785
	25.1056	14.9819	14.6103	0.975199	0.596754	41.1434
	75.4001	45.1123	43.6449	0.967474	0.598305	41.0917
	36.579	22.978	21.7059	0.944638	0.628174	20.5426
	45.9007	24.8911	24.0171	0.964886	0.542282	21.2448
	56.9171	35.8516	34.3696	0.958662	0.629893	20.0573
	50.4618	34.4789	33.1387	0.961129	0.683267	13.2097
	58.0213	24.5299	18.1751	0.740938	0.422774	1.51357	average	%motility	vcl	vap	vsl	lin	wob	prog	n
	77.7994	44.9003	33.8521	0.753939	0.577128	1.50899		0.201087	46.8456	24.5647	23.094	0.940131	0.524375	752.735	184
epi asty 168 C vid 1	73.4613	43.5818	42.7056	0.979895	0.593263	39.6736
	85.5177	46.1144	45.117	0.978371	0.539238	39.4153
	55.5299	19.2244	18.7293	0.974244	0.346199	40.4169
	84.8308	48.2567	46.8646	0.971152	0.568858	24.3769
	60.5166	33.1214	32.4264	0.979018	0.54731	40.0255
	94.6923	42.2105	40.6619	0.963313	0.445765	25.8842
	76.6475	26.4454	25.8494	0.977463	0.345026	38.7785
	253.195	19.5702	8.83774	0.451593	0.0772928	25.4534
	70.7754	31.9143	31.1286	0.975379	0.450924	38.5639
	94.0617	12.3096	5.00886	0.406906	0.130868	22.9905
	64.012	35.6108	33.8507	0.950574	0.556314	38.621
	61.6825	33.4919	32.5577	0.972107	0.542973	39.0814
	84.3599	38.1832	36.3378	0.951669	0.452622	39.2976
	63.9483	36.9949	36.2621	0.980191	0.578513	32.6136
	76.2552	44.75	43.5179	0.972467	0.586845	27.5943
	30.7823	7.02245	6.42109	0.914365	0.228133	29.995	average	%motility	vcl	vap	vsl	lin	wob	prog	n
	81.4223	39.0564	37.8067	0.968003	0.479676	27.014		0.209877	83.0406	32.8152	30.8284	0.939456	0.39517	1108.68	81
epi asty 168 C vid 2	150.256	9.80061	1.31692	0.134372	0.0652262	4.65007
	71.2284	30.8736	29.6679	0.960947	0.433446	40.6672
	75.6767	31.788	31.0426	0.97655	0.42005	40.4588
	84.3694	53.1127	52.1708	0.982266	0.629526	39.1997
	101.724	48.7907	47.7781	0.979245	0.47964	37.9878
	73.4468	34.2607	33.2255	0.969785	0.466469	39.9279
	79.9236	49.5437	48.7765	0.984515	0.619888	38.6913
	83.3999	26.5259	25.7455	0.97058	0.318057	39.8233
	69.4157	33.4615	31.5875	0.943994	0.482045	37.5349
	79.0346	37.1851	35.9996	0.968119	0.470491	40.3107
	81.7922	43.8524	43.0413	0.981505	0.536144	40.5545
	82.3639	43.6646	42.5289	0.973992	0.530142	39.5814
	70.7643	33.5303	32.6991	0.97521	0.473831	39.4044
	83.379	42.183	40.4943	0.959966	0.505919	39.4821
	84.5299	49.9045	48.3691	0.969234	0.590377	40.4174
	86.7277	46.0442	44.6994	0.970793	0.530905	39.9846
	97.6283	57.8112	56.1316	0.970947	0.592156	40.2377
	68.7207	11.1933	9.45237	0.844464	0.162882	19.3177
	82.5385	37.1728	36.2789	0.975954	0.450369	39.9507
	46.5673	19.6179	17.5954	0.896907	0.42128	20.4441
	65.0044	33.36	32.02	0.959834	0.513196	40.6111
	71.8797	58.7174	55.204	0.940164	0.816884	36.624
	84.6035	46.3075	45.13	0.974572	0.547348	39.8713
	94.3236	49.8477	48.462	0.972202	0.528475	39.5105
	70.7287	40.3195	39.5038	0.979769	0.570059	35.4279
	68.3418	27.9571	27.2218	0.973698	0.409078	30.4663	average	%motility	vcl	vap	vsl	lin	wob	prog	n
	65.3346	29.0021	27.528	0.949172	0.443902	13.803		0.217742	80.5075	37.9936	36.4323	0.958904	0.471927	1422.24	124
asty 195 I vid 1	63.341	40.211	39.5031	0.982396	0.634834	40.9559
	80.6358	44.4563	43.6824	0.982591	0.551322	40.1994
	66.3932	38.5181	37.6376	0.977141	0.580151	39.6157
	60.5069	32.6218	31.81	0.975116	0.539141	40.146
	57.8947	14.5636	12.6378	0.86777	0.251553	14.8797
	64.2319	40.5045	39.7717	0.981908	0.630598	40.4765
	82.5607	40.6542	39.8107	0.979252	0.492416	33.9244
	61.4517	52.3424	51.3804	0.98162	0.851765	39.1776
	66.0976	37.8959	36.8096	0.971334	0.573333	40.048
	66.563	36.6812	35.7221	0.973855	0.551074	27.347
	37.7194	16.4147	16.0846	0.979889	0.435179	40.1591
	76.4729	40.5979	39.6168	0.975834	0.530879	31.0758
	67.0992	45.0607	44.0251	0.977016	0.671554	27.5674
	84.8403	6.2684	1.51084	0.241025	0.0738848	6.56624
	52.3892	40.0153	39.1585	0.978589	0.763807	37.0752
	19.5466	6.91181	5.751	0.832054	0.353607	31.8468
	64.419	49.1413	42.0832	0.856371	0.762838	3.01646
	54.2046	34.0423	33.4164	0.981612	0.628034	39.6666
	62.2809	31.3973	29.7748	0.948324	0.504123	40.6732
	170.812	12.5019	3.38761	0.270967	0.0731914	14.4771
	77.3167	48.4944	47.5937	0.981427	0.627218	39.5276
	63.7409	37.5806	36.8494	0.980544	0.589583	40.0413
	56.5907	33.291	32.6977	0.982178	0.588277	40.8418
	63.4831	30.6735	30.0312	0.979061	0.483176	39.1095
	75.0946	42.4277	41.794	0.985066	0.56499	40.2306
	71.115	49.2727	48.4002	0.982293	0.692859	39.28
	67.3513	47.8392	46.7609	0.977461	0.710293	40.4008
	63.5688	29.1273	28.3725	0.974085	0.458201	36.7983
	57.0046	38.8903	38.219	0.982737	0.682231	39.3535
	67.6971	37.9989	37.2619	0.980604	0.561308	39.8816
	60.793	47.7649	46.912	0.982145	0.785697	38.7355
	83.0638	44.0331	42.6462	0.968503	0.530111	29.139
	65.1165	35.5707	34.9969	0.983869	0.546262	38.742
	63.7503	30.9206	30.1656	0.975583	0.485026	34.6049
	82.2537	43.1102	39.8762	0.924981	0.524113	7.32574
	76.4173	41.3304	38.5271	0.932173	0.540852	7.74505
	72.4562	38.2195	37.6064	0.983958	0.527485	40.0346
	107.063	43.6529	42.4097	0.971522	0.407729	40.8135
	76.0966	43.6184	42.9363	0.984362	0.573198	40.046
	88.252	49.1481	48.1846	0.980395	0.556907	40.4792
	166.948	7.71026	22.6166	2.93331	0.0461835	0
	43.0281	6.27585	5.7923	0.922951	0.145855	26.1142
	64.5315	46.0177	45.267	0.983685	0.713105	39.9357
	37.4414	12.3059	11.9247	0.969025	0.32867	39.049
	62.0432	33.5829	33.0209	0.983265	0.541282	40.126
	66.8424	52.21	51.1112	0.978953	0.781091	39.3293
	72.5527	45.5888	44.3166	0.972095	0.628354	40.717
	63.7352	43.6908	37.3409	0.854665	0.685505	3.02269
	68.6444	42.2373	41.5769	0.984366	0.615305	35.7029
	67.6578	40.7184	39.7455	0.976108	0.601827	36.8237
	65.9035	43.113	42.1574	0.977834	0.654184	30.8864
	61.1865	46.7047	45.4089	0.972256	0.763316	29.0519
	177.231	12.6555	7.71711	0.609782	0.071407	2.70696
	74.3457	59.169	57.1726	0.96626	0.795863	29.1701
	35.5596	10.2498	9.43589	0.920595	0.288242	34.8569
	80.9723	43.3006	41.8351	0.966156	0.534758	21.3725
	61.3767	44.6476	43.5009	0.974315	0.727436	21.5709
	81.5192	47.3157	45.8059	0.968089	0.580425	20.4829
	118.16	50.4876	22.5197	0.446044	0.427283	0.446044
	61.0683	6.83428	2.08325	0.304823	0.111912	5.51892	average	%motility	vcl	vap	vsl	lin	wob	prog	n
	50.9703	12.0062	11.0442	0.919871	0.235554	5.27343		0.374233	71.7935	35.7473	34.0526	0.952592	0.497919	1140.09	163
asty 195 I vid 2	72.4869	40.3155	39.3669	0.976472	0.556177	39.6169
	28.9957	11.2538	10.126	0.899788	0.388119	4.63969
	76.608	6.93049	3.10915	0.448619	0.090467	11.9694
	95.7401	52.7983	48.9169	0.926488	0.551475	10.2387
	77.7747	49.5821	48.3146	0.974436	0.63751	26.5271
	88.4818	10.1399	5.36872	0.529465	0.114599	19.6467
	55.449	8.07827	7.70664	0.953997	0.145688	41.0439
	101.123	53.29	51.6359	0.968959	0.526981	39.7975
	80.9538	49.4548	48.2809	0.976263	0.610901	39.977
	163.768	12.5843	4.19451	0.333314	0.0768419	13.9563
	87.3859	43.6388	41.3359	0.947226	0.499381	38.4943
	54.234	8.54761	7.59527	0.888585	0.157606	20.612
	40.36	15.5773	15.174	0.974112	0.385958	38.1258
	90.0726	36.8152	35.4212	0.962136	0.408728	39.8822
	74.0433	44.8629	43.7284	0.974713	0.605901	39.8182
	70.7318	36.9096	36.4059	0.986353	0.521824	39.8605
	70.695	6.59143	5.62169	0.852878	0.0932376	37.389
	79.348	43.6762	42.9529	0.98344	0.550439	39.4976
	85.6848	44.7608	43.7353	0.97709	0.522389	39.3073
	83.0544	36.6919	35.7906	0.975435	0.441781	38.6674
	88.3039	56.5531	51.2372	0.906001	0.640437	26.9476
	78.3132	52.0452	51.26	0.984914	0.664577	39.9766
	79.5781	53.4261	52.0339	0.973942	0.671367	40.0693
	71.9819	34.7328	33.8695	0.975145	0.482522	38.4958
	69.4442	36.9453	15.9109	0.430662	0.532014	0
	78.7389	43.9938	43.2508	0.983112	0.55873	40.1213
	73.083	20.8261	17.91	0.859978	0.284966	55.2563
	84.8718	46.0763	44.4775	0.965303	0.542892	38.49
	62.2987	41.3989	40.3945	0.975738	0.664523	37.9691
	63.9163	45.6502	44.8337	0.982112	0.71422	39.1689
	73.9666	34.9445	33.7232	0.965051	0.472436	39.2452
	83.0806	48.9979	46.7959	0.955059	0.589764	11.9719
	70.1928	15.1144	4.48194	0.296535	0.215327	15.0338
	75.266	41.4718	40.8169	0.984209	0.551003	39.8896
	77.7117	40.9308	40.1808	0.981675	0.526701	39.6781
	68.3901	31.2216	29.8618	0.956447	0.456523	12.1771
	80.6401	40.0152	38.7327	0.967949	0.49622	38.8352
	64.5659	6.8023	2.8475	0.418609	0.105354	23.2694
	53.8649	19.8253	19.3609	0.976577	0.368055	38.838
	64.5107	37.3369	36.7179	0.983422	0.57877	40.5223
	75.0847	39.379	38.716	0.983162	0.524462	39.7666
	16.7651	8.0238	7.76859	0.968193	0.478601	40.9613
	76.8748	43.8385	43.1056	0.983282	0.570259	39.7197
	68.4571	38.8314	38.0755	0.980536	0.567237	40.0133
	78.3242	6.92338	5.91024	0.853664	0.0883939	33.6075
	94.5998	47.9099	46.6961	0.974665	0.506448	39.3768
	97.9878	57.8839	46.7421	0.807514	0.590726	1.98987
	74.2204	41.4363	40.6206	0.980314	0.558288	39.7631
	61.6806	46.1994	43.8495	0.949137	0.74901	38.4532
	87.8937	44.3765	43.3588	0.977066	0.504889	40.1707
	57.4197	38.6128	37.4938	0.971021	0.672466	38.8026
	93.968	47.7672	45.8676	0.960232	0.508335	21.8701
	114.343	61.9353	60.9739	0.984478	0.541662	35.4094
	52.5113	14.1012	12.6379	0.89623	0.268536	31.4201
	79.3453	42.5028	41.7234	0.981662	0.53567	32.2787
	81.3344	37.2251	36.5535	0.981958	0.457679	31.4625
	67.7792	32.7886	31.8271	0.970676	0.483756	26.5674
	136.676	67.6468	65.2069	0.963932	0.494942	20.2775
	68.3608	29.0962	27.8078	0.955718	0.425627	11.4766
	78.866	47.6041	45.5774	0.957425	0.603608	11.4904
	74.0335	22.8977	20.4174	0.891679	0.309288	3.85715	average	%motility	vcl	vap	vsl	lin	wob	prog	n
	79.5504	43.0819	34.5327	0.801561	0.541567	2.0002		0.3875	76.7062	35.8205	33.5313	0.936094	0.466983	1118.39	160
pachon asty 163 B vid 1	62.5554	36.4073	35.7811	0.9828	0.582002	40.3018
	39.2788	23.0715	22.5105	0.975686	0.587377	39.3845
	56.1509	39.811	39.2372	0.985586	0.709001	41.0057
	43.0259	17.3479	16.9399	0.976479	0.403196	38.3065
	67.8786	46.8564	44.5562	0.950908	0.690297	42.8178
	38.8481	20.7818	20.3212	0.977835	0.534951	44.4279
	53.8359	41.6609	40.7904	0.979105	0.773851	40.2351
	41.7187	26.6864	26.215	0.982333	0.639676	40.3736
	53.4669	35.1631	34.533	0.982083	0.65766	40.7728
	47.3325	29.2932	28.8909	0.986266	0.618882	38.0863
	56.2505	42.1371	41.4446	0.983565	0.749099	40.2104
	48.1451	27.9772	27.5162	0.98352	0.581102	40.1014
	38.7857	21.0672	20.7329	0.984133	0.543169	38.8309
	57.427	38.2329	37.5086	0.981057	0.665764	40.4628
	58.0688	42.8345	41.6654	0.972707	0.737652	40.0451
	59.7221	42.7606	42.0579	0.983568	0.715992	40.2857
	44.9648	26.3988	16.8134	0.636899	0.587099	0.971377
	27.8614	6.13537	5.44876	0.88809	0.22021	25.3975	average	%motility	vcl	vap	vsl	lin	wob	prog	n
	65.2973	35.559	34.6392	0.974134	0.544571	21.8608		0.149606	50.5586	31.5885	30.4001	0.962378	0.62479	1183.35	127
pachon asty 163 B vid 1	51.2789	30.4483	15.3707	0.504815	0.593778	0.504815
	35.1306	18.1578	17.6872	0.974083	0.516864	41.4277
	67.9273	45.5528	41.4239	0.909361	0.670611	38.9063
	92.455	46.3055	43.4513	0.938361	0.500844	39.5373
	98.9205	64.5346	62.4987	0.968452	0.652389	39.7414
	32.9558	17.4304	17.0412	0.977667	0.528904	41.2108
	35.7469	10.3737	10.0678	0.970507	0.2902	42.2039
	47.5778	27.2194	26.2587	0.964706	0.572102	39.6871
	56.2986	32.8142	29.8926	0.910965	0.58286	39.6417
	58.5988	42.0466	41.2969	0.98217	0.717533	39.6994
	70.3257	40.7969	39.5229	0.968771	0.580114	39.4696
	63.1301	44.5298	43.9022	0.985907	0.705365	40.5765
	58.7821	32.6797	32.1405	0.983501	0.555946	40.735
	36.4246	18.5325	18.1646	0.980151	0.50879	38.6222
	49.1054	31.9458	31.448	0.984418	0.650556	40.6407
	27.9459	15.9034	15.4925	0.974161	0.56908	39.2825
	34.5732	25.8361	24.8615	0.96228	0.747286	41.8794
	38.0036	13.0794	12.5302	0.958016	0.344161	39.9442
	57.5457	32.3224	31.8038	0.983956	0.561681	40.8288
	31.7848	12.8502	12.2074	0.949973	0.404288	10.8392
	60.7592	36.7277	36.1325	0.983794	0.604479	39.7971
	29.9789	19.3861	18.7579	0.967595	0.646659	44.7655
	39.6002	26.7262	25.6447	0.959534	0.6749	39.643
	60.8914	39.8305	34.053	0.854946	0.654124	36.7932
	41.7125	20.7243	20.1341	0.97152	0.496837	39.0935
	48.5719	29.318	28.8335	0.983476	0.6036	40.791
	16.4451	6.26178	5.9709	0.953548	0.380768	39.2714
	44.1642	21.4183	21.0008	0.98051	0.484969	40.8661
	50.5242	31.8294	31.2728	0.982512	0.629983	39.7557
	39.8695	23.7881	22.8292	0.959688	0.596649	13.2819
	30.0813	12.0938	11.7701	0.973235	0.402038	39.8291
	58.4607	40.9127	40.3105	0.985283	0.699832	39.7996
	56.5629	35.0915	34.4692	0.982264	0.620398	40.6137
	25.3934	8.56662	8.21538	0.958999	0.337356	38.1621
	76.3241	29.3242	28.2271	0.962588	0.384207	42.6038
	60.649	32.0478	31.4086	0.980055	0.528415	39.9713
	34.3154	16.1503	15.6938	0.971733	0.470643	37.8324
	31.9567	16.5559	16.06	0.970047	0.518073	39.124
	40.164	21.6469	21.3397	0.985809	0.538963	35.9464
	58.5272	42.7566	42.1525	0.98587	0.730543	39.6108
	53.5983	31.323	30.5307	0.974707	0.584402	39.6499
	49.3786	29.3494	28.8291	0.982272	0.594374	40.0259
	55.3882	34.3733	33.8957	0.986105	0.620589	39.8661
	76.0385	49.5401	48.6955	0.982951	0.651513	40.0886
	37.9493	23.1193	22.5386	0.974879	0.609216	40.5438
	51.7395	28.9983	28.5302	0.983858	0.560466	39.8476
	33.1757	17.8615	17.4682	0.977983	0.538389	40.8785
	58.3138	36.446	35.8843	0.984588	0.624999	39.6373
	51.1073	30.0697	29.2206	0.971764	0.588363	39.4658
	41.2866	21.0987	20.4839	0.970861	0.51103	46.7095
	46.3172	25.7402	25.3139	0.983438	0.555737	39.5657
	46.0075	18.4603	17.9766	0.973801	0.401245	44.175
	50.5038	26.9594	26.3691	0.978102	0.533809	39.62
	46.3433	25.6732	25.1744	0.98057	0.553979	39.0606
	60.4955	45.6053	44.9437	0.985493	0.753862	40.23
	49.9447	18.7891	18.416	0.980144	0.376197	42.2895
	34.3309	17.6042	17.1722	0.97546	0.512779	39.3173
	60.7829	45.8981	45.2871	0.986688	0.755115	40.3549
	52.5942	35.072	34.3956	0.980715	0.666841	39.7933
	73.9544	36.3785	35.2735	0.969627	0.491904	41.5811
	61.6308	15.0177	4.93222	0.328427	0.243672	11.4783
	40.5762	22.1775	21.7475	0.980613	0.546565	40.9864
	69.8368	40.626	39.8547	0.981013	0.581728	39.9651
	54.0231	22.8618	19.6387	0.859018	0.423186	38.5798
	63.3544	48.4495	47.5459	0.981348	0.764738	41.5573
	56.2448	21.7078	20.6475	0.951152	0.385953	33.447
	59.8172	43.6899	42.8439	0.980636	0.73039	39.7023
	65.7699	42.8456	40.107	0.936082	0.651446	42.4133
	55.522	22.7366	22.0445	0.96956	0.409507	39.2277
	61.1257	40.8408	40.1893	0.984048	0.668144	39.3035
	33.5918	12.9889	11.8672	0.913641	0.386668	58.5815
	60.578	41.3015	40.4361	0.979046	0.681791	39.6841
	65.1057	42.2333	41.6213	0.98551	0.648688	38.6538
	65.4758	37.9407	37.1575	0.979358	0.579461	31.2042
	45.5401	26.5959	26.1568	0.983489	0.584011	40.0415
	38.9476	15.8049	15.4685	0.978715	0.405799	34.1589
	49.568	30.882	30.3695	0.983404	0.623024	39.1996
	63.8949	34.1737	33.5485	0.981705	0.534842	40.9655
	64.158	44.2162	40.0338	0.905411	0.689176	5.58017
	43.6326	25.26	24.6117	0.974332	0.578925	38.8325
	43.5193	20.0416	19.1059	0.953314	0.460521	37.2675
	34.9777	12.5746	11.6211	0.924172	0.359503	55.0319
	61.903	40.0386	39.2833	0.981137	0.646795	39.5935
	59.1871	33.2715	32.6492	0.981298	0.56214	39.4695
	49.0838	15.8551	15.4581	0.974962	0.323021	39.8904
	55.1959	32.6464	31.5789	0.967299	0.591465	42.1411
	54.4877	25.7207	7.88136	0.306421	0.472046	13.3536
	45.0699	16.9975	14.5844	0.858031	0.377137	2.83457
	50.8709	25.0096	24.0554	0.961848	0.491629	15.516
	24.4235	9.1686	7.94223	0.866242	0.375401	6.53905
	31.4392	6.48037	5.35598	0.826492	0.206124	42.6565
	80.4137	43.5197	42.4578	0.975599	0.541198	32.3389
	53.9665	31.4341	30.5088	0.970565	0.582474	28.9123
	54.6286	31.6305	30.9591	0.978774	0.579009	28.7914
	44.5023	20.2345	18.8428	0.931219	0.454686	34.3538
	55.0295	28.6135	28.1841	0.984993	0.519967	20.0324
	43.9061	13.1712	4.9155	0.3732	0.299986	7.81458
	59.9484	38.8798	37.933	0.975648	0.648555	17.5824
	63.1115	29.1287	27.1963	0.933659	0.461544	17.9238
	39.0962	10.1382	9.82409	0.969016	0.259315	6.99972	average	%motility	vcl	vap	vsl	lin	wob	prog	n
	52.45	31.0305	28.1187	0.906163	0.591621	5.41005		0.337793	51.0329	28.3249	26.9011	0.949736	0.555032	1019.97	299
epi asty 168 D vid 1	47.8181	26.3158	25.505	0.96919	0.550331	39.5377
	68.2956	25.2798	24.2511	0.959311	0.370152	39.3003
	59.0171	21.0558	20.1657	0.957725	0.356774	39.3166
	74.5227	43.7915	42.8912	0.979441	0.587626	39.5354
	62.3162	33.6509	33.0584	0.982391	0.540003	41.3565
	58.6028	37.9819	37.0951	0.976653	0.648125	26.7568
	52.3116	38.6777	37.8457	0.97849	0.739372	39.8399
	53.1277	30.8298	30.3627	0.98485	0.580296	40.2324
	67.4409	29.2761	28.217	0.963825	0.4341	39.6853
	45.0805	28.5055	27.9949	0.982086	0.632324	39.9449
	53.3462	20.9115	20.2129	0.966591	0.391996	41.1238
	65.539	27.1688	26.339	0.969459	0.414544	40.3401
	82.3227	38.4278	37.5855	0.978079	0.466795	40.6433
	37.2539	17.9132	17.0984	0.954515	0.48084	39.8037
	51.9881	27.3216	26.8157	0.981483	0.525536	40.1199
	54.4859	34.629	33.8474	0.97743	0.635559	40.1171
	63.452	34.9618	33.8801	0.969059	0.550997	39.1056
	60.7763	21.016	20.1613	0.959333	0.345793	39.4922
	75.6705	20.0611	18.115	0.902988	0.265112	38.5466
	57.7214	38.7071	38.0156	0.982137	0.670584	40.4316
	57.0335	25.4807	24.4636	0.960084	0.446767	40.0768
	59.8769	28.3222	27.6164	0.975081	0.473007	39.7047
	31.3605	27.7812	27.0305	0.972978	0.885867	43.9859
	77.8428	29.0225	25.0634	0.863583	0.372835	36.906
	48.8848	42.1228	27.9484	0.663497	0.861675	1.00019
	54.5075	25.1668	24.3555	0.967762	0.461714	39.535
	38.1987	24.961	24.4641	0.980093	0.653452	39.7518
	57.7705	33.5821	32.5028	0.967861	0.581303	39.0607
	26.9691	8.58024	7.86703	0.916878	0.318151	40.9224
	67.4353	36.2535	35.4628	0.97819	0.537604	40.0736
	44.6469	32.4956	31.829	0.979486	0.727837	38.8794
	72.4769	30.5677	29.6319	0.969386	0.421758	40.3716
	53.9102	33.0644	32.1648	0.972793	0.613325	40.063
	64.3653	26.1919	24.952	0.952663	0.406925	38.8743
	59.3419	32.4422	31.8007	0.980227	0.5467	39.8061
	126.914	55.0637	52.9059	0.960814	0.433865	39.3199
	58.7771	25.923	24.7635	0.95527	0.44104	39.985
	53.4107	40.6563	39.4586	0.97054	0.761202	39.3523
	60.6583	35.5483	34.9002	0.981768	0.586041	39.9106
	60.5335	27.5653	26.9403	0.977329	0.455372	40.219
	69.4789	22.7344	22.0055	0.967939	0.327213	38.6485
	42.9207	7.0901	6.66556	0.940123	0.165191	41.1989
	64.4787	25.7372	24.3894	0.947632	0.399159	37.6273
	61.4055	33.1828	32.6251	0.983191	0.540389	39.4901
	50.3793	34.3833	33.6928	0.979919	0.682489	39.1405
	82.6522	41.0451	38.8172	0.94572	0.4966	38.8042
	70.9759	21.39	17.3993	0.813435	0.301369	1.60299
	60.4326	19.9138	19.2506	0.966695	0.329522	33.5342
	60.9619	28.2026	27.0481	0.959062	0.462627	39.4348
	60.0599	37.8056	37.1062	0.981498	0.629466	40.4196
	112.416	52.5253	50.539	0.962184	0.467242	24.985
	56.3833	34.7748	32.9845	0.948517	0.616756	37.8154
	73.7466	37.6526	36.3875	0.966403	0.510567	24.6549
	60.6145	27.1622	26.0625	0.959514	0.448114	42.0982
	22.6084	7.77476	5.77104	0.742278	0.343888	36.3589
	55.6154	36.2073	35.3477	0.976258	0.65103	37.7366
	66.6333	34.437	33.7542	0.980172	0.516814	39.9905
	40.3737	31.5404	31.0885	0.985674	0.781212	39.7822
	36.7826	11.4375	10.2998	0.90053	0.310948	38.7538
	67.7305	32.4978	31.484	0.968804	0.47981	39.4058
	55.4081	34.7802	34.1593	0.982148	0.627709	39.911
	78.8761	43.8334	42.7952	0.976314	0.555725	40.1278
	48.3978	29.9875	29.3946	0.980231	0.619604	39.0616
	40.2428	29.88	29.1341	0.975036	0.742493	39.5014
	58.6206	33.5405	32.013	0.954458	0.572162	41.4701
	72.3986	43.518	42.8672	0.985045	0.601089	39.7591
	67.2925	30.2385	29.0245	0.959853	0.449359	39.1561
	53.9075	28.7796	28.1496	0.978107	0.533871	40.6063
	41.0876	23.6721	23.1745	0.978981	0.576137	38.7152
	50.7475	35.822	35.2209	0.983219	0.705887	40.6238
	69.9487	30.5149	29.3113	0.960555	0.436248	40.4885
	50.4991	34.9818	34.2365	0.978696	0.69272	40.0711
	60.8095	25.7627	25.2623	0.980579	0.423662	39.839
	45.7082	40.0045	39.2187	0.980357	0.875216	40.1104
	53.4888	28.8922	28.3323	0.980621	0.540154	8.0008
	58.405	31.2293	28.3459	0.90767	0.534703	37.2318
	64.9429	29.986	22.9602	76.5697	0.461729	0
	68.7176	36.6628	35.6523	0.972439	0.533529	39.8252
	58.6193	36.4796	35.6491	0.977233	0.622313	39.276
	55.6971	35.5937	34.9668	0.982386	0.639059	39.6766
	102.398	49.223	47.6851	0.968758	0.480704	38.7091
	59.2979	25.6625	24.6576	0.960842	0.432773	38.836
	59.5816	29.0337	28.1617	0.969966	0.487292	39.9942
	52.3782	38.9862	38.2848	0.98201	0.744321	39.8259
	82.9244	25.1677	23.9629	0.95213	0.303502	39.6904
	47.3433	35.0804	34.4622	0.982376	0.74098	39.4461
	86.5256	36.6927	35.8631	0.977391	0.424068	39.0754
	84.4304	30.2791	29.092	0.960796	0.358628	38.0961
	49.1284	25.928	25.0931	0.967799	0.52776	40.5132
	69.8404	26.604	25.739	0.967484	0.380926	39.8333
	69.4093	40.1927	39.0663	0.971974	0.579068	40.2979
	56.101	23.5646	22.5971	0.958943	0.420039	39.5026
	48.6544	33.4548	32.6049	0.974597	0.687599	40.1327
	42.3221	31.6253	31.0798	0.982751	0.747252	40.3787
	69.823	36.113	35.0654	0.970991	0.517208	40.6959
	75.1221	26.0054	24.306	0.934654	0.346175	38.2593
	70.9253	19.7092	13.2842	0.674008	0.277887	33.4553
	53.2769	27.4217	26.7552	0.975693	0.514702	36.7502
	47.644	25.0914	24.3967	0.972313	0.526643	40.4231
	51.8312	32.8079	31.7567	0.967959	0.632976	16.452
	57.7021	31.748	31.2659	0.984815	0.550205	39.6878
	52.0904	35.1623	34.4053	0.97847	0.675025	39.3451
	52.521	29.7444	28.6114	0.961909	0.566333	40.8241
	40.7758	31.3683	30.6975	0.978613	0.769288	39.2281
	25.9943	7.67744	6.89491	0.898075	0.29535	37.6428
	62.1058	39.2175	38.3331	0.977449	0.631462	38.2577
	49.4837	34.3716	33.5907	0.97728	0.694604	40.5632
	44.08	32.1337	31.3019	0.974114	0.728986	39.4967
	76.8695	43.6149	42.9042	0.983705	0.567389	39.97
	66.5122	31.2338	30.5012	0.976543	0.469596	39.2511
	55.2638	26.5165	25.1754	0.949423	0.479817	38.3663
	64.1103	22.9003	21.4314	0.935856	0.357202	37.8006
	46.6276	20.4696	20.0308	0.978562	0.439002	40.9967
	60.5833	33.7989	32.819	0.971008	0.557891	34.9845
	76.5329	31.7345	29.8385	0.940254	0.414652	37.5572
	48.4234	34.9336	34.1819	0.978483	0.72142	33.3276
	47.6683	28.9669	28.1599	0.972141	0.607676	32.5246
	67.2879	23.0786	21.6012	0.935986	0.342982	27.016
	35.9551	9.02908	8.33378	0.922993	0.251121	32.5772
	63.8442	30.4105	29.5126	0.970475	0.476323	27.5005
	48.594	36.1191	35.1205	0.972354	0.743283	24.6278
	56.1121	43.0729	40.8069	0.947391	0.767623	9.04146
	47.5273	25.2419	22.0802	0.874747	0.531102	18.4678
	62.9058	30.6571	29.6369	0.966722	0.487349	19.6957
	30.0084	8.4976	7.73016	0.909687	0.283174	23.8025
	79.2208	35.6844	34.3078	0.961424	0.450442	16.3631
	44.9966	6.77206	4.76438	0.703534	0.150502	9.03625
	60.9301	35.9028	33.4879	0.932738	0.589246	7.63723
	84.6961	27.8929	26.4699	0.948981	0.32933	7.75835
	78.2725	31.4159	23.4352	0.745966	0.401366	1.50348	average	%motility	vcl	vap	vsl	lin	wob	prog	n
	38.9792	31.2165	23.4748	0.752	0.80085	1.52801		0.648515	59.1	30.2913	46.3057	1.52868	0.512543	1068.13	202
epi asty 168 D vid 2	35.1483	9.90481	5.1395	0.51889	0.2818	24.2905
	49.4119	38.4761	37.6898	0.979565	0.77868	39.555
	83.3637	49.6701	48.4265	0.974964	0.595824	39.6362
	68.6373	51.4379	48.355	0.940067	0.749416	39.2993
	76.4076	33.7375	30.8236	0.91363	0.441547	36.9492
	78.7107	24.555	23.0957	0.940571	0.311965	38.6181
	52.5953	31.2781	30.4699	0.974163	0.594693	40.5053
	51.6751	23.7613	22.7869	0.958994	0.45982	33.8506
	47.445	37.4379	36.8229	0.983572	0.78908	40.0348
	87.8231	36.9489	35.3511	0.956758	0.420719	36.1954
	75.3906	40.8125	39.9381	0.978573	0.541348	40.4997
	74.435	28.1032	26.0771	0.927908	0.377553	38.2684
	63.6269	34.9794	33.4906	0.957439	0.549757	39.2305
	94.3944	54.5498	51.7689	0.949021	0.577893	38.1457
	65.7094	27.6255	26.6802	0.965781	0.420419	40.1959
	63.0103	27.6134	26.5591	0.961817	0.438237	38.932
	48.8332	20.215	19.1384	0.946744	0.41396	40.8083
	52.0792	37.1686	36.4234	0.97995	0.713694	39.6901
	65.339	28.321	27.6156	0.975094	0.433446	38.0559
	58.0047	38.8453	38.0884	0.980515	0.669693	40.7358
	82.5892	41.5123	40.693	0.980264	0.502636	40.4077
	65.6438	37.672	35.0055	0.929218	0.573885	8.58117
	53.5256	22.688	22.1915	0.978113	0.423872	40.6332
	67.4386	45.5689	44.6643	0.98015	0.675709	40.2049
	57.9937	35.0612	34.016	0.970189	0.604569	40.2606
	59.0727	37.8281	37.079	0.980197	0.640366	39.6435
	78.7726	40.731	39.9004	0.979609	0.517071	40.5373
	79.2933	35.8958	34.0978	0.949909	0.452697	40.0698
	33.7597	17.7635	17.1436	0.965104	0.526175	42.1558
	52.9039	37.6712	36.3625	0.96526	0.712068	39.8759
	52.971	39.3399	38.5757	0.980573	0.742668	40.2547
	71.4983	43.2461	42.4548	0.981703	0.604854	40.0972
	49.809	28.263	27.8491	0.985358	0.567426	27.9998
	53.6364	34.5899	33.7825	0.976657	0.644896	39.5145
	48.3184	28.6778	27.9082	0.973162	0.593518	38.9646
	51.312	38.4856	37.9585	0.986305	0.750031	40.0536
	42.9188	7.53403	5.70291	0.756953	0.175542	29.5055
	72.725	47.4384	46.4195	0.978522	0.652299	39.2589
	44.5536	32.2151	31.3814	0.974121	0.723064	40.5401
	66.6041	44.3537	42.9778	0.96898	0.665929	40.1672
	82.4194	21.1847	10.2069	0.481803	0.257036	24.1763
	87.3888	27.8589	26.8556	0.963988	0.318792	38.0864
	64.3833	32.7504	32.0804	0.979542	0.508678	40.2533
	81.5378	42.2571	41.3244	0.977926	0.518252	40.0601
	56.3603	23.3498	21.8462	0.935607	0.414294	37.3365
	53.2811	38.2491	37.5023	0.980476	0.717873	39.4914
	61.3571	21.1745	20.3337	0.960291	0.345103	17.9625
	54.2711	38.4521	37.8597	0.984593	0.70852	39.4681
	61.6202	31.3684	29.9013	0.953229	0.50906	29.7497
	49.9818	28.6218	27.9258	0.975683	0.572645	38.8429
	78.3184	34.1343	33.4342	0.979489	0.43584	39.7635
	81.8912	37.7776	36.1962	0.958137	0.461315	17.3254
	58.9275	36.8863	36.0324	0.976852	0.62596	34.907
	76.3364	44.6844	43.6994	0.977957	0.585361	26.6693
	55.3813	6.5325	5.53783	0.847734	0.117955	1.99214
	60.1247	17.4718	15.1124	0.864964	0.290592	4.19537
	32.9162	8.61272	8.15124	0.946419	0.261656	8.33652
	93.4271	43.7111	40.3488	0.923079	0.467864	8.31335
	55.416	36.9114	33.2035	0.899544	0.666079	4.4416
	47.8747	35.715	32.2988	0.904348	0.746009	4.36003	average	%motility	vcl	vap	vsl	lin	wob	prog	n
	41.2584	25.3956	22.0629	0.868768	0.615527	2.92301		0.462121	62.4894	32.8701	31.3577	0.953988	0.526011	1128.06	132
japonese 11-02 4b9 vid 1	46.5106	33.6207	33.2236	0.988188	0.722862	38.1167
	88.1367	60.4134	57.0847	0.944901	0.685451	38.8392
	73.2213	46.9827	37.5242	0.798681	0.641653	36.6242
	64.1149	42.2721	40.2896	0.953101	0.659319	37.2083
	30.9537	15.5092	15.1957	0.979785	0.501046	41.617
	84.0622	58.3811	54.5136	0.933754	0.694499	38.6831
	96.2712	63.5963	62.2875	0.97942	0.660595	40.4223
	49.9494	27.0285	26.3073	0.973319	0.541117	15.2106
	78.2412	49.1715	44.5925	0.906877	0.628461	5.56209
	50.5093	33.1966	32.5265	0.979815	0.657237	39.8482
	50.3569	31.3512	30.8684	0.984603	0.622579	40.525
	62.3454	39.8222	38.7585	0.973289	0.638735	41.4345
	59.2308	37.3224	36.4885	0.977656	0.630119	39.7362
	28.5146	21.173	20.4108	0.964	0.742533	19.1561
	40.7929	24.7958	23.7978	0.959754	0.607845	37.2041
	80.8309	49.6706	47.7809	0.961955	0.6145	38.8654
	68.9112	46.6452	45.0968	0.966805	0.676888	28.7082
	72.8574	45.5064	36.1285	0.79392	0.624596	24.2713
	52.5988	28.4353	27.2811	0.959411	0.540608	12.6641	average	%motility	vcl	vap	vsl	lin	wob	prog	n
	50.6711	32.5103	16.259	0.500118	0.641595	0.500118		0.333333	61.454	39.3702	36.3208	0.922544	0.640645	1244.28	60
japonese 11-02 4b9 vid 2	61.722	39.4796	38.1914	0.967371	0.639635	39.0873
	58.6321	41.9161	40.6169	0.969004	0.714901	17.4084
	59.2827	40.4175	39.8271	0.985393	0.681774	39.3355
	70.542	41.261	34.8878	0.84554	0.584914	37.1581
	65.3697	46.2287	45.509	0.984431	0.707189	40.7055
	83.2068	53.0793	51.679	0.973618	0.637921	36.9914
	62.6372	39.6627	38.8714	0.980049	0.633213	40.0571
	65.291	44.6313	43.8765	0.983088	0.683574	39.8067
	89.2265	7.72976	1.64643	0.212999	0.0866307	10.6012
	60.5473	43.4123	42.4722	0.978344	0.716998	39.4723
	73.811	48.5765	46.8745	0.964963	0.65812	39.4776
	45.6674	33.6549	30.8032	0.915266	0.736957	38.2134
	71.5698	46.3245	43.244	0.933502	0.647263	39.8128
	44.9193	14.5249	13.2706	0.913645	0.323355	53.407
	70.442	44.5598	43.7152	0.981044	0.632574	39.6467
	86.9357	50.7399	49.9855	0.985132	0.583648	40.2409
	57.6054	34.8665	34.2069	0.981082	0.605264	39.4777
	77.4099	54.1823	50.5104	0.932232	0.69994	39.1488
	108.674	59.7964	57.4267	0.960371	0.550238	39.571
	58.8694	38.2399	35.9188	0.939302	0.649572	38.2208
	70.0483	41.9754	41.155	0.980454	0.599236	39.1454
	39.2896	25.2924	24.8721	0.983383	0.643742	39.6715
	61.7245	41.1375	31.9719	0.777196	0.66647	35.5588
	97.8064	59.2432	57.4867	0.97035	0.605719	18.3979
	56.2322	36.3793	35.7706	0.983268	0.646948	39.1415
	97.5389	67.2508	66.2776	0.985528	0.689477	40.8689
	58.4304	42.7039	42.0081	0.983705	0.73085	40.6124
	93.4839	60.8511	54.0608	0.88841	0.650926	38.6337
	107.412	52.6257	48.1678	0.915291	0.489942	38.4706
	84.7988	49.971	36.9276	0.738981	0.589289	35.0767
	73.2589	50.203	48.2297	0.960693	0.685282	29.3616
	87.3895	57.6452	50.4455	0.875104	0.659635	38.2433
	66.1005	38.9509	37.9641	0.974665	0.589267	34.8052
	49.1587	33.4256	32.047	0.958759	0.679952	13.6075
	70.6051	46.6021	44.3547	0.951775	0.660038	10.6247
	97.6624	60.3928	56.9218	0.942527	0.618383	9.04474	average	%motility	vcl	vap	vsl	lin	wob	prog	n
	53.7846	39.2109	35.9956	0.917999	0.729035	4.9066		0.298387	71.2726	43.9769	41.3024	0.939185	0.617024	1495.05	124
yerbaniz 11-02 3b5 #1 vid 1	56.2597	33.3922	31.6544	0.947959	0.593537	21.4418
	58.5097	32.7511	20.1274	0.614557	0.559755	30.3996
	52.2475	14.8582	7.23848	0.487172	0.28438	28.219
	45.7351	15.0519	4.51671	0.300075	0.329111	17.6994
	58.9435	32.1447	31.4711	0.979044	0.545348	39.9834
	44.8008	19.9724	19.0405	0.95334	0.445806	38.0254
	56.1614	35.0235	34.4098	0.982478	0.623621	39.809
	55.226	36.0011	35.3906	0.983043	0.651886	40.2269
	66.5467	39.9604	38.8491	0.972191	0.600486	39.2659
	57.2233	38.2386	37.3443	0.976612	0.668235	39.7766
	23.642	7.74538	7.16977	0.925684	0.327612	32.8058
	24.0717	9.40736	9.05509	0.962554	0.390807	37.1799
	65.2713	39.4154	38.5233	0.977368	0.60387	40.0812
	55.2188	27.9898	27.4826	0.98188	0.506889	38.305
	54.9803	15.0588	13.8314	0.918488	0.273895	9.08845
	61.1784	37.1397	35.9861	0.968938	0.607072	39.8448
	31.141	14.8567	9.95478	0.670054	0.477079	1.05672
	61.5683	39.5337	38.7115	0.979202	0.642112	41.014
	76.9258	41.1011	29.9655	0.729067	0.534295	32.2112
	29.4861	18.91	18.486	0.977578	0.641318	39.4696
	57.2679	36.2291	35.6	0.982634	0.632625	40.1563
	38.1847	16.1629	15.8304	0.979429	0.423281	41.1673
	59.4222	40.928	40.3172	0.985076	0.688767	40.1602
	43.3504	20.2987	19.4812	0.95973	0.468246	36.5242
	53.5219	23.5551	23.069	0.979363	0.440102	39.8855
	58.3813	37.4177	36.8194	0.984012	0.640919	40.9231
	66.5572	44.267	42.8036	0.966941	0.665097	39.5596
	73.7876	38.7097	36.8114	0.950962	0.524609	39.8363
	95.1151	50.5747	49.372	0.976219	0.531721	43.0961
	60.2433	40.1638	39.2886	0.97821	0.666693	33.1024
	70.2713	43.2825	41.9998	0.970364	0.615935	39.9068
	39.2195	8.82254	4.76707	0.540328	0.224953	17.1209
	59.6452	36.2109	30.6789	0.847229	0.607105	35.5757
	106.154	47.6189	22.6062	0.474731	0.448585	28.573
	90.871	53.3635	48.5484	0.909769	0.587244	33.892
	62.872	31.8502	30.5517	0.959232	0.506588	29.6537
	68.3321	36.5244	35.6644	0.976456	0.534513	39.6291
	53.191	36.1277	35.5804	0.98485	0.679207	40.7219
	59.1779	39.4421	38.6836	0.980768	0.666501	40.3088
	82.6818	47.8643	45.4066	0.948655	0.578897	38.9461
	60.9719	36.6194	36.0268	0.983817	0.600595	40.6052
	66.6226	40.7441	40.1224	0.984739	0.611566	39.9663
	58.748	35.5449	34.8495	0.980437	0.60504	40.0827
	62.174	40.5975	40.0159	0.985674	0.652966	39.9718
	78.7908	49.4237	48.5629	0.982583	0.627277	39.504
	50.3064	16.7923	16.3535	0.973866	0.333801	41.8378
	66.2261	45.4824	44.7573	0.984058	0.686774	40.3118
	43.3795	7.94715	6.1525	0.774177	0.183201	19.7746
	60.6512	39.4054	38.6745	0.981453	0.649705	39.84
	47.5072	40.0743	39.2654	0.979814	0.843541	40.525
	55.2223	31.9657	31.4325	0.983322	0.578854	38.7218
	57.6955	36.1653	35.4846	0.981179	0.626831	39.9781
	66.4241	28.1509	27.283	0.969169	0.423806	39.5866
	75.5268	44.7834	43.7648	0.977253	0.592947	45.9114
	55.3788	38.6089	38.1092	0.987059	0.697178	40.3885
	63.9838	37.6517	36.9752	0.982033	0.588456	39.4486
	76.9537	46.5569	40.4921	0.869733	0.605	37.4598
	88.3427	49.565	44.5792	0.899409	0.561054	26.3586
	72.0292	36.838	36.272	0.984637	0.511431	39.9951
	76.2999	45.4712	27.2399	0.599058	0.595953	31.2012
	58.6083	40.2667	39.2376	0.974444	0.687048	18.2317
	62.7219	40.4869	38.7381	0.956806	0.645498	20.1968
	34.1686	16.4728	16.178	0.9821	0.482103	39.3453
	61.2314	36.7945	35.7178	0.970736	0.600909	26.9016
	58.7886	32.7169	31.6374	0.967005	0.556517	38.6073
	63.5391	25.6007	24.9513	0.974632	0.402913	22.5605
	74.5797	45.3588	38.5755	0.850452	0.608192	37.4875
	27.1206	9.51465	9.28386	0.975743	0.350827	41.3127
	54.1547	33.198	32.7208	0.985625	0.613022	39.471
	41.8305	26.5057	25.3095	0.95487	0.633646	38.2703
	62.2679	40.6976	39.7911	0.977726	0.653589	39.7167
	56.8748	37.597	36.9136	0.981825	0.661048	39.6914
	66.4266	43.7106	42.8347	0.979961	0.658028	39.7874
	61.3174	40.2618	37.9412	0.942362	0.656613	8.24325
	107.467	48.8665	47.4	0.969989	0.454713	15.84
	55.4379	34.2817	32.9636	0.96155	0.618381	13.8441
	63.1044	40.0635	39.0081	0.973656	0.634877	40.0718
	23.6237	6.08861	5.10872	0.839062	0.257734	14.0263
	63.7927	34.6192	30.9236	0.89325	0.542683	4.05161
	38.4255	16.8826	16.4315	0.97328	0.43936	25.1115
	43.5815	29.6529	29.0932	0.981124	0.680402	36.5168
	84.3743	53.4622	51.4951	0.963207	0.633631	25.2757
	88.4443	58.4629	56.8156	0.971825	0.661013	34.3749
	86.5893	50.3909	44.2146	0.877431	0.581954	3.52312
	52.3833	25.3199	24.7471	0.977379	0.483358	31.1218
	95.7197	54.9052	51.9749	0.94663	0.573604	12.1098
	128.177	70.0302	65.4597	0.934735	0.546354	17.8979
	102.721	59.4701	44.5271	0.748731	0.578947	1.49969
	63.0674	33.5978	32.7852	0.975815	0.532728	19.7369
	101.883	52.3547	50.6203	0.966872	0.513869	19.1042
	26.4505	13.8534	13.4789	0.972966	0.523749	19.8976
	56.1958	38.5126	36.392	0.944937	0.685329	14.4959
	62.8775	41.3516	39.75	0.96127	0.657653	16.0511
	88.7052	46.0694	42.5225	0.92301	0.519354	6.46816
	56.3066	36.2465	34.578	0.953966	0.643735	8.16451
	65.5034	22.1786	20.5896	0.928352	0.338587	6.76422
	99.1689	59.1498	53.9631	0.912311	0.596455	5.3575
	52.5446	31.1945	27.7886	0.890819	0.593677	4.49766
	39.1085	19.7472	17.3131	0.876738	0.504934	2.58189	average	%motility	vcl	vap	vsl	lin	wob	prog	n
	100.152	30.8671	24.5603	0.79568	0.308204	1.56543		0.377358	62.4605	35.0316	32.5384	0.92883	0.560859	1052.4	265
yerbaniz 11-02 3b5 #1 vid 2	63.7785	37.3486	36.7144	0.983017	0.585599	39.3315
	78.2816	47.0367	46.0484	0.978989	0.600865	39.1851
	36.1617	18.8686	18.0764	0.958012	0.521786	38.7609
	79.2554	43.6504	41.8846	0.959547	0.550756	34.953
	36.5909	14.9986	12.8098	0.854066	0.4099	37.7336
	62.3472	37.9069	34.1567	0.901068	0.607996	4.58445
	51.3316	38.1502	36.8941	0.967075	0.74321	39.9718
	56.9495	35.6264	34.9399	0.980729	0.625579	39.7659
	61.4526	31.6463	27.178	0.858806	0.514971	37.8585
	77.4484	51.633	47.0486	0.91121	0.666677	37.9097
	41.3137	30.1442	29.5454	0.980137	0.729641	39.2385
	54.0487	34.9749	34.3755	0.982863	0.647099	39.6612
	93.0079	51.7081	49.7397	0.961933	0.555954	38.1142
	35.7098	18.1942	17.9513	0.986649	0.509502	35.7742
	31.8228	16.6151	15.6891	0.944269	0.522113	46.7184
	33.2195	12.6277	12.0712	0.955932	0.380128	39.3474
	55.3389	27.8006	27.3511	0.983829	0.50237	40.264
	61.5676	33.638	32.8583	0.97682	0.546359	39.31
	99.5601	61.2379	60.2763	0.984298	0.615084	40.0591
	43.994	21.9699	21.5331	0.980117	0.499384	40.9261
	39.6039	24.4965	23.8401	0.973204	0.618537	40.0163
	55.5096	31.2371	30.7319	0.983827	0.562734	39.3709
	41.0081	21.4673	20.9349	0.975203	0.523488	46.5283
	23.4491	6.24681	5.65437	0.905162	0.266399	43.3372
	78.4331	51.7652	50.4623	0.974831	0.659992	43.5003
	71.8664	40.8282	39.531	0.968228	0.568112	38.9491
	57.6069	35.8058	35.2515	0.984521	0.621553	40.056
	64.6252	33.197	32.4231	0.976689	0.513684	33.4876
	55.4883	26.847	26.0067	0.968699	0.483832	33.7916
	55.7477	36.5715	35.4233	0.968604	0.656019	40.8108
	62.7675	36.9838	36.2077	0.979015	0.589218	41.3877
	40.912	32.8916	32.1777	0.978295	0.803959	31.1543
	41.4174	29.9008	27.4805	0.919053	0.721939	33.9629
	44.2777	25.8918	25.4542	0.983098	0.58476	40.5252
	49.1346	29.2619	28.7167	0.981369	0.595544	39.8312
	97.6985	6.16931	1.29849	0.210475	0.0631464	7.91515
	23.1268	16.2356	15.8474	0.976086	0.702026	40.4031
	92.2107	49.1094	47.4305	0.965812	0.532578	21.1886
	74.6267	46.5144	43.609	0.937539	0.623293	39.9364
	81.9381	50.1568	43.8025	0.87331	0.612131	3.50938
	55.7358	39.2237	38.5782	0.983543	0.703744	40.3067
	42.6235	26.0823	24.7129	0.947497	0.611923	40.0803
	78.8517	37.6701	29.1622	0.774148	0.477734	36.9447
	58.9902	39.1757	37.1698	0.948799	0.664105	37.5482
	81.4552	41.8477	37.5322	0.896876	0.513751	21.0734
	71.4665	45.2289	44.6164	0.986458	0.632869	41.3403
	58.1461	31.7791	31.2104	0.982103	0.546539	40.7525
	93.1289	58.0831	55.7487	0.959809	0.623685	42.3653
	60.7202	45.2014	44.2547	0.979057	0.74442	39.6334
	50.6036	33.521	33.0004	0.984469	0.662423	40.1116
	109.364	56.9045	55.2811	0.971471	0.520322	39.9493
	23.9843	6.55524	5.65112	0.862077	0.273313	18.5975
	46.3227	26.1672	25.3241	0.967781	0.564888	39.4841
	61.0266	36.6506	35.913	0.979876	0.600568	40.0282
	66.1473	41.8562	40.7687	0.974019	0.632772	39.6692
	53.0687	34.3098	33.4644	0.975361	0.646517	40.0483
	50.8992	32.2917	31.7665	0.983734	0.634425	39.2426
	59.0773	36.8527	35.5472	0.964575	0.623804	31.7346
	86.2151	49.6597	48.7338	0.981354	0.575998	29.1512
	59.6299	36.3421	35.4376	0.975112	0.609461	27.1668
	63.1796	41.5249	40.3262	0.971133	0.657251	20.4017
	58.9991	25.8332	24.5537	0.95047	0.437857	11.8371
	78.5038	32.8438	30.5658	0.93064	0.418373	6.62863
	64.2175	16.2162	5.57802	0.343978	0.25252	0	average	%motility	vcl	vap	vsl	lin	wob	prog	n
	48.6604	31.1488	26.0686	0.836906	0.640127	2.5253		0.336788	59.7792	33.8511	32.1599	0.950038	0.56627	1167.39	193
yerbaniz 11-02 3b5 #2 vid 1	78.1917	36.1819	33.9166	0.937392	0.462733	32.151
	63.0827	30.0172	22.2211	0.740278	0.475838	32.7387
	18.4638	6.68251	6.13319	0.917796	0.361924	38.5218
	47.7378	31.5523	31.0998	0.985657	0.66095	39.969
	93.3999	52.959	50.5118	0.953791	0.567014	38.8701
	29.6656	23.6927	23.3286	0.984632	0.79866	41.8013
	46.9716	22.9224	21.6536	0.944647	0.488005	35.3306
	59.3673	25.3001	24.8228	0.981134	0.426162	27.1116
	49.3293	30.7638	29.943	0.97332	0.623641	40.99
	46.8228	23.2946	22.2699	0.956013	0.497504	41.2424
	63.2063	32.0359	30.9609	0.966445	0.506846	39.8054
	57.7415	38.7773	36.6091	0.944084	0.671568	38.2606
	71.8329	40.1998	35.6829	0.887639	0.559629	39.0929
	41.8579	28.8104	23.6638	0.821361	0.688291	35.3402
	21.1279	6.84694	6.22716	0.909481	0.32407	36.3376
	46.4098	22.7489	22.2143	0.976498	0.490175	40.81
	95.0502	52.5099	47.229	0.899429	0.552445	39.6315
	54.2324	35.5478	34.8514	0.980411	0.655471	34.0402
	54.8312	31.3718	30.5994	0.975381	0.572152	40.6524
	61.3827	33.5598	32.9209	0.980963	0.546729	40.0372
	75.1539	33.586	31.7086	0.944103	0.446896	39.8154
	38.3577	25.3055	24.9419	0.985633	0.659725	36.381
	23.9271	7.96812	7.79653	0.978465	0.333017	41.6207
	30.22	9.15858	3.394	0.370582	0.303063	14.3532
	17.9509	8.44289	7.66325	0.907658	0.470332	19.757
	43.3839	24.9025	24.4732	0.982761	0.574003	39.3736
	56.8881	42.6124	41.2139	0.967181	0.749055	27.7003
	75.6085	38.7365	36.7929	0.949824	0.51233	20.6077
	56.791	30.8495	30.1707	0.977997	0.543211	30.6688	average	%motility	vcl	vap	vsl	lin	wob	prog	n
	26.8943	8.0451	6.28896	0.781713	0.299138	1.94381		0.125523	51.5294	27.8461	26.0434	0.935264	0.540392	989.182	239
yerbaniz 11-02 3b5 #2 vid 2	70.0565	37.632	36.7615	0.976868	0.537166	40.9863
	106.331	16.0205	9.56058	0.596772	0.150666	18.9093
	51.9561	25.4594	24.9749	0.980971	0.490018	39.6868
	60.877	13.9853	7.15128	0.511341	0.229731	21.4431
	37.2023	18.7826	18.3072	0.974694	0.504877	40.8151
	50.3253	27.7561	27.3082	0.983864	0.551535	40.9934
	81.1492	49.974	46.2491	0.925464	0.615828	39.6343
	62.9915	38.7857	38.1605	0.98388	0.615729	39.918
	59.3177	28.6759	28.02	0.977128	0.483429	40.0541
	76.6435	39.0289	34.941	0.895259	0.509226	16.4199
	39.2487	14.7441	11.4507	0.77663	0.375659	9.60417
	36.6894	13.6046	8.33815	0.612892	0.370804	10.3337
	75.4727	43.2811	36.9346	0.853366	0.573467	27.9257
	68.0853	50.9383	49.8359	0.978359	0.748154	39.2563
	50.4393	27.1384	26.3507	0.970975	0.538042	16.6682
	121.227	50.0809	45.8314	0.915146	0.413117	45.0739
	46.211	10.917	9.41615	0.862521	0.236243	47.6058
	37.9233	10.2509	7.496	0.731256	0.270305	6.10099
	79.8834	44.9981	39.2021	0.871195	0.563297	37.8314
	35.5138	10.4489	3.94359	0.377417	0.29422	15.5842
	69.9379	27.891	20.1802	0.72354	0.398796	32.5371
	28.9074	8.89912	7.24502	0.814128	0.307849	17.1226
	52.5973	18.8046	15.6457	0.832013	0.35752	2.39777
	27.5095	6.19517	1.90697	0.307816	0.225201	17.0624
	97.1291	60.9724	31.0436	0.509142	0.627746	0.509142
	67.3746	39.2314	37.2392	0.949218	0.582288	43.232
	39.935	10.3415	9.95908	0.963017	0.25896	43.2215
	74.9305	28.7045	27.6104	0.961885	0.383081	41.6654
	50.7057	34.7488	34.0832	0.980844	0.685304	41.7017
	59.265	28.7796	27.7398	0.963869	0.485609	37.5972
	40.7164	25.3377	24.8035	0.978917	0.622296	41.1861
	80.2169	44.3472	39.7081	0.89539	0.552842	26.241
	87.9578	57.6144	55.5927	0.96491	0.655023	39.2794
	58.6753	36.6067	34.6487	0.946513	0.623886	37.8232
	112.432	14.7516	5.68807	0.38559	0.131205	13.6251
	41.7168	31.1539	30.6526	0.983908	0.746797	39.2761
	18.6744	10.6714	10.3727	0.972005	0.571446	39.4339
	57.3788	28.5079	27.723	0.972465	0.496837	38.9969
	40.7224	21.9866	21.3661	0.971778	0.539915	35.2551
	32.3062	8.33639	7.79702	0.9353	0.258043	48.8535
	67.3729	49.3772	48.4364	0.980947	0.732894	39.4085
	28.0966	6.37795	1.55879	0.244403	0.227001	7.1662
	93.5624	55.5695	53.2734	0.958681	0.59393	35.0572
	84.38	42.5792	40.9388	0.961476	0.504612	27.1389
	84.6419	9.06284	3.23039	0.356443	0.107073	15.1509
	69.1267	28.9567	26.9915	0.932131	0.418893	42.9431
	40.8516	21.3603	20.5587	0.962471	0.522875	39.1529
	65.5823	41.8368	40.9911	0.979784	0.637929	34.111
	57.0137	28.2365	27.6131	0.977923	0.495258	26.4062
	33.2585	19.7601	19.3024	0.976837	0.594137	24.0577
	110.788	66.83	62.504	0.935269	0.603225	12.1123
	72.9336	43.7864	41.517	0.94817	0.60036	11.177
	86.5978	9.81063	3.56418	0.363298	0.11329	3.78899
	56.5689	22.833	21.293	0.932553	0.403632	5.97471	average	%motility	vcl	vap	vsl	lin	wob	prog	n
	81.0762	45.2198	35.6423	0.788201	0.557745	1.97516		0.11	62.1543	29.236	25.9755	0.888477	0.470379	866.447	500
arroyo 11-02 3b6 vid 1	75.5533	49.4493	45.6278	0.922718	0.654496	6.52752
	68.1171	40.6062	37.4682	0.922721	0.596123	6.76607
	105.947	56.312	50.5799	0.898207	0.531511	5.04816
	73.3633	42.7396	40.9689	0.95857	0.582575	36.248
	71.3458	48.4241	47.5191	0.981312	0.678724	39.8207
	71.681	39.9846	39.2664	0.98204	0.557812	40.5109
	68.3562	40.8456	39.578	0.968966	0.59754	38.4317
	69.7243	20.6116	19.8601	0.963541	0.295616	38.9709
	70.395	41.8901	40.6334	0.970001	0.595071	17.1191
	82.2182	49.3552	47.291	0.958176	0.600295	16.9425
	83.7695	53.5585	52.7324	0.984576	0.639356	40.4759
	45.2112	24.3718	23.8844	0.980002	0.539065	40.6005
	21.1957	6.65817	6.3788	0.958042	0.314129	37.8333
	55.3298	28.8608	28.0114	0.970566	0.521615	25.6072
	54.4517	39.3816	36.7218	0.932459	0.723241	6.44961
	103.812	59.576	53.9746	0.90598	0.573883	13.5991
	121.144	45.0147	40.2987	0.895236	0.37158	5.29429	average	%motility	vcl	vap	vsl	lin	wob	prog	n
	89.1423	57.7301	52.7402	0.913565	0.647617	5.51269		0.12766	73.931	41.4094	39.0853	0.943874	0.56011	870.804	141
arroyo 11-02 3b6 vid 2	80.0521	52.1341	49.9967	0.959001	0.651252	38.7469
	61.5041	37.9883	37.1754	0.978601	0.617655	39.2096
	59.0902	36.6127	36.0797	0.985442	0.619608	39.4703
	38.4449	16.3095	15.7906	0.968184	0.42423	40.3295
	65.9874	41.0197	40.1724	0.979345	0.621629	40.1048
	44.8175	11.0723	10.5409	0.95201	0.247052	40.7858
	78.1757	48.0155	46.8337	0.975388	0.6142	39.8774
	69.0186	36.2631	35.3163	0.973889	0.525411	22.1134
	50.8552	18.3376	17.8663	0.974296	0.360585	39.633
	69.4934	49.2142	48.3982	0.98342	0.708185	40.0615
	56.7192	30.734	30.2533	0.984358	0.541862	39.2185
	46.2964	6.08772	5.70501	0.937134	0.131494	38.811
	34.6523	10.9873	10.5822	0.963136	0.317071	38.9675
	41.0703	25.2927	24.7846	0.979908	0.615841	40.6308
	70.4729	49.0881	48.3301	0.984557	0.696554	40.2432
	51.18	21.7674	20.7207	0.951913	0.425311	38.3923
	96.1577	54.6192	40.6114	0.743538	0.568016	37.8688
	134.905	72.4527	70.4717	0.972658	0.537065	38.2714
	35.5687	21.3978	20.9663	0.979834	0.601591	26.9822	average	%motility	vcl	vap	vsl	lin	wob	prog	n
	61.1299	33.2728	27.4005	0.823511	0.544297	2.46535		0.16	62.2796	33.6333	31.8998	0.948458	0.540038	1216.66	125
Molino 185 asty 187 #1 vid 1	63.5851	31.7891	31.2516	0.983094	0.499945	39.4643
	69.6582	37.1098	36.1707	0.974693	0.532742	39.847
	57.6817	29.6381	29.0179	0.979072	0.513822	39.1631
	90.1754	40.1213	39.5004	0.984526	0.444925	40.1166
	79.6281	39.4844	38.5834	0.97718	0.49586	39.7632
	55.4975	25.9964	24.4118	0.939045	0.468425	38.5583
	78.8903	36.894	35.804	0.970455	0.467663	39.7277
	68.0253	41.5719	40.9441	0.984897	0.611124	39.6114
	48.3634	18.5274	17.9254	0.96751	0.383087	38.9054
	74.0037	38.1347	37.5088	0.983588	0.515308	40.2553
	59.4042	24.6228	23.3555	0.948533	0.414496	38.7974
	73.9635	41.2708	40.5542	0.982636	0.557989	40.3831
	79.2064	41.505	40.7084	0.980809	0.524011	39.4153
	35.9563	8.55328	5.31017	0.620834	0.23788	31.0848
	51.4721	18.0004	17.316	0.961982	0.349711	39.9565
	72.0036	44.9119	44.22	0.984595	0.623745	40.7919
	53.7717	26.1192	25.3808	0.971731	0.485743	39.2003
	76.8082	31.4581	30.7365	0.97706	0.409567	39.8457
	31.8784	8.55355	7.52017	0.879187	0.268318	36.9216
	69.1382	34.6929	33.8707	0.976302	0.50179	39.9409
	66.9117	41.7719	40.3041	0.964862	0.624284	17.1286
	21.515	6.61836	6.33219	0.956762	0.307616	39.3312
	107.454	28.5048	15.7978	0.554214	0.265274	30.1979
	63.8298	27.2313	26.7728	0.983163	0.426623	39.7691
	38.8497	18.2428	17.8651	0.979296	0.469573	40.1354
	66.3155	38.3198	37.456	0.977457	0.577841	40.0616	average	%motility	vcl	vap	vsl	lin	wob	prog	n
	76.645	13.9748	3.42825	0.245317	0.182331	9.9809		0.45	64.0975	29.3933	27.7054	0.942577	0.458572	1104.61	60
Molino 185 asty 187 #1 vid 2	66.7024	33.6108	32.9849	0.981379	0.503892	42.7521
	54.5148	12.0031	7.16859	0.597228	0.220181	36.427
	66.0499	40.8187	40.0296	0.980668	0.617998	39.5862
	75.187	34.5246	16.9291	0.490349	0.459183	27.9379
	73.0331	35.0893	34.4638	0.982176	0.480458	40.521
	51.2357	25.305	24.7523	0.978155	0.493895	39.2685
	57.9895	22.0743	21.5826	0.977723	0.380661	38.9868
	59.8844	34.2196	33.6563	0.98354	0.571427	40.2765
	80.8064	38.4835	37.6908	0.9794	0.476244	39.6375
	145.934	10.3728	1.77054	0.170691	0.0710787	9.35305
	94.2207	18.6951	13.6779	0.731633	0.198418	34.689
	61.1194	42.5327	41.8258	0.98338	0.695894	39.9142	average	%motility	vcl	vap	vsl	lin	wob	prog	n
	76.3751	22.4773	15.9023	0.707485	0.294301	1.47796		0.361111	74.081	28.4774	24.8027	0.870958	0.38441	1008.52	36
Molino 185 asty 187 #2 vid 1	66.5111	31.6097	24.6409	0.779536	0.475255	1.9057
	68.2757	39.0986	38.4288	0.98287	0.572658	39.8706
	68.4479	42.3235	41.6224	0.983435	0.618332	39.4312
	61.5649	32.0756	31.3571	0.977601	0.521004	40.0009
	61.4972	39.2599	38.4868	0.980309	0.638401	39.4328
	67.4267	33.1671	32.12	0.96843	0.491899	39.9538
	38.2182	16.2686	15.3774	0.945221	0.425677	40.1225
	52.1395	18.543	17.0633	0.920205	0.355642	37.4875
	81.152	44.0885	42.0463	0.953677	0.543284	38.7693
[truncated: 1,892 more rows]

## Sheet: Ordered
	vcl	vap	VSL	LIN	wob	prog		%motility	vcl	vap	vsl	LIN	wob	prog	#Active
asty 195 2b2 B	180.183	8.75103	0.843314	0.0963673	0.0485676	3.89389
	90.6671	7.67915	5.10059	0.664213	0.0846961	31.3877
	69.4209	10.6617	9.53347	0.894176	0.153581	27.1133
	129.655	56.7959	46.4804	0.818376	0.438053	35.8044
	69.6977	49.4536	27.0096	0.54616	0.709544	30.2073
	71.4763	47.5203	42.3124	0.890407	0.66484	36.1251
	72.3477	39.9382	39.2299	0.982267	0.55203	39.9103
	50.664	42.7699	42.0528	0.983234	0.844187	39.6099
	74.8307	64.6168	62.0969	0.961003	0.863506	39.4325
	65.5334	10.0409	7.05944	0.703068	0.153218	47.9376
	135.471	9.23832	4.98223	0.539301	0.0681942	19.0021
	66.9788	35.6609	34.8846	0.978231	0.532421	40.6805
	89.4739	37.323	36.5862	0.980259	0.417138	39.1313
	14.2884	7.84518	7.62719	0.972215	0.54906	41.8843
	14.9124	8.53941	8.34556	0.977299	0.572637	40.0751
	15.7865	9.77657	9.47489	0.969143	0.619298	38.0326
	35.9201	9.59598	8.90379	0.927867	0.267148	10.4572
	68.9985	37.5455	32.3726	0.862225	0.544149	49.2771
	60.5126	51.8503	50.3643	0.971341	0.856851	39.1681
	94.259	48.5518	47.4445	0.977193	0.51509	32.9402
	105.293	86.0834	49.6959	0.5773	0.817561	28.2639
	43.6461	10.0323	9.0679	0.903873	0.229855	15.0955
	56.4284	43.0171	41.9875	0.976065	0.76233	39.6492
	69.8771	30.3132	29.6985	0.979723	0.433807	39.8149
	72.0397	42.8724	42.2386	0.985217	0.595122	40.2884
	178.988	11.3466	6.11258	0.538712	0.0633932	24.7628
	59.1639	31.0627	30.43	0.979629	0.525028	39.5333
	59.0381	45.4806	44.0597	0.968757	0.77036	20.317
	45.3486	19.7025	18.1607	0.921744	0.434469	58.6748
	41.9714	11.9822	6.32864	0.52817	0.285485	30.3108
	58.0451	40.8487	40.0912	0.981456	0.70374	39.1351
	78.6493	18.8414	4.51214	0.239479	0.239563	11.5094
	66.3651	39.574	38.6978	0.977859	0.596308	39.729
	86.8795	61.8332	56.728	0.917437	0.711712	40.334
	62.4544	53.9302	52.6977	0.977146	0.863513	39.1153
	69.5332	47.0674	44.793	0.951677	0.676905	40.2987
	69.5578	35.2342	34.5268	0.979923	0.506546	39.1319
	76.5663	38.5708	37.7573	0.978909	0.503757	38.8186
	46.7372	6.5783	3.08207	0.46852	0.140751	11.4472
	90.5326	42.9399	13.1479	0.306192	0.474302	19.9058
	59.7701	37.678	37.17	0.986517	0.630381	40.4086
	52.4372	48.2077	47.3836	0.982906	0.91934	40.3446
	65.4236	40.9734	34.5511	0.843256	0.626279	3.06677
	28.8671	12.5963	3.26572	0.259261	0.436355	12.3228
	126.759	73.5113	65.6344	0.892848	0.579929	5.46395
	50.2154	42.6298	41.5795	0.975362	0.84894	38.6095
	102.156	50.3854	47.1169	0.935131	0.493218	38.6837
	90.8749	58.7749	52.1431	0.887167	0.646767	37.8476
	97.0587	48.978	47.8918	0.977822	0.504623	40.2436
	97.6615	46.0954	45.2412	0.98147	0.471991	39.8501
	64.3	32.5767	32.0033	0.982399	0.506636	40.6866
	35.2451	11.2169	4.38324	0.390772	0.318253	23.679
	55.6687	6.86092	1.62733	0.237188	0.123246	8.0838
	93.6319	6.11819	3.918	0.640385	0.0653431	29.2644
	47.0557	20.742	16.8467	0.812203	0.440796	49.3449
	68.7538	42.119	40.4539	0.960467	0.612606	38.8138
	70.3475	66.4045	63.3684	0.954278	0.943949	39.3104
	90.1471	55.1232	52.7592	0.957115	0.61148	38.0275
	75.1046	44.3926	43.6641	0.98359	0.591077	40.3578
	88.6951	45.412	43.3395	0.954361	0.512002	39.566
	70.6659	34.2971	33.5722	0.978864	0.485342	38.1156
	63.4133	29.4854	28.9668	0.982411	0.464971	39.5957
	114.852	55.6958	47.6894	0.856249	0.484934	37.271
	72.391	41.2254	40.4732	0.981753	0.569483	39.9289
	54.3479	31.9376	31.2961	0.979915	0.58765	39.4975
	62.9084	39.018	38.4333	0.985015	0.620235	39.9178
	65.397	41.693	37.8247	0.90722	0.637536	6.0325
	68.4563	41.8779	40.8729	0.976	0.611747	40.2222
	60.3541	39.6723	38.9281	0.981242	0.657325	39.3516
	19.3945	6.48028	5.75157	0.88755	0.33413	42.0362
	63.1953	31.9032	31.3103	0.981415	0.504834	40.1509
	81.5856	33.9729	32.7792	0.964862	0.416408	39.9607
	47.3544	29.7002	28.8936	0.97284	0.627191	39.4814
	65.3883	6.93157	1.9923	0.287424	0.106006	11.889
	57.7821	43.9926	43.1213	0.980195	0.761353	39.2506
	57.8351	36.5845	35.911	0.981591	0.632566	39.8737
	72.6308	56.2079	54.4806	0.96927	0.773886	18.1538
	74.8772	45.7898	42.9146	0.937207	0.611532	40.4773		%motility	vcl	vap	vsl	LIN	wob	prog
	64.2503	29.6031	28.9581	0.97821	0.460747	29.9281		0.411483	71.2178	37.9862	34.3045		0.533381	1207.77
	117.006	69.3892	52.0399	0.749972	0.593039	1.50999			71.0959	41.9962	32.1591	0.832691	0.702074	34.2233	86
	66.815	37.2041	36.0606	0.969264	0.556823	23.0103			29.0897	60.7117	17.3355	0.250487	1.69891	28.1919
	83.129	42.6503	40.5479	0.950706	0.513062	19.3013			0.409161	1.44565	0.539053	0.300816	2.41985	0.823762
	60.7873	38.2772	37.0587	0.968164	0.629692	16.8106
	94.8177	51.4345	46.0873	0.896038	0.542457	3.4071
	57.8115	47.3154	41.8571	0.884638	0.818444	3.51173
	75.5258	12.6569		0	0.167584	2.84204
	24.0085	576.408	17.0062	0.0295038	16.2395	263.722
pachon n3 a194 A	71.2249	39.9253	35.4806	0.888674	0.560554	38.2828
	57.399	39.2601	38.6704	0.98498	0.683986	39.5825
	51.4644	33.5855	32.9326	0.980561	0.652595	40.0771
	79.6349	49.6985	47.9834	0.965491	0.624079	39.0687
	69.4198	43.454	39.6636	0.912771	0.62596	38.8648
	95.7079	59.7784	57.5985	0.963533	0.624592	22.0182
	51.6046	32.3396	31.6053	0.977294	0.626681	39.4163
	31.2225	12.8623	12.5295	0.974128	0.411956	40.9925
	70.0914	36.4794	31.4763	0.862852	0.520455	27.8574
	55.9477	26.6515	25.403	0.953155	0.476364	39.0007
	64.1664	39.6471	38.47	0.970311	0.61788	40.2044
	64.0137	46.1068	45.1302	0.978818	0.720265	39.9177
	38.1253	20.3002	19.7668	0.973729	0.532459	38.422
	49.8238	26.4247	25.9464	0.981899	0.530364	40.6265
	33.4076	19.4011	18.9729	0.977927	0.580741	42.0234
	59.4937	39.926	39.2232	0.982397	0.671097	39.8143
	32.7442	7.00003	6.06227	0.866036	0.213779	50.7427
	48.7997	36.0522	35.0639	0.972588	0.738779	39.6219
	103.373	66.4684	64.9942	0.977822	0.642998	41.1366
	47.4137	29.0217	28.3886	0.978187	0.612095	39.9108
	76.4451	53.0523	51.2163	0.965392	0.693992	20.3869
	59.6795	42.1905	41.5102	0.983877	0.706951	39.6088
	88.0477	49.6151	48.7721	0.983009	0.563502	38.7978
	72.4704	41.6384	40.961	0.98373	0.574558	40.1599
	81.2411	56.3283	52.5392	0.932733	0.693347	8.13668
	65.1152	39.0545	38.4526	0.984588	0.599775	40.0856
	73.8727	39.6606	38.4616	0.969768	0.536877	35.9685
	78.3999	48.3516	47.3832	0.979972	0.61673	32.8852
	99.6534	62.1779	56.2634	0.904878	0.623941	4.54699
pachon n3 a194 A vid 2	32.4603	12.7529	12.3234	0.966322	0.392876	41.1563
	43.783	20.295	19.6805	0.969721	0.463537	38.8564
	61.2622	26.9471	25.9408	0.962658	0.439865	38.6023
	65.2065	48.2518	47.6632	0.987801	0.739985	40.7254
	28.8254	14.9169	14.486	0.97111	0.517493	40.1427
	50.973	27.3789	27.007	0.986415	0.537126	39.0701
	39.3727	21.5003	20.984	0.975985	0.546071	42.0568
	59.7223	20.9103	20.3646	0.9739	0.350126	39.2287
	61.7469	37.1375	36.0045	0.969491	0.601448	39.7837
	47.9185	30.3706	28.9998	0.954867	0.633797	39.5031
	58.5468	38.5847	36.7291	0.951907	0.65904	37.6838
	31.822	17.2165	16.9228	0.982945	0.541024	41.9784	average	%motility	vcl	vap	vsl		wob	prog	n
	70.0543	46.0334	44.4228	0.965013	0.65711	40.8087		0.405405	50.1454	28.3879	27.5835		0.566112	1122.14	48	19.4595
	57.9729	38.4231	37.6709	0.980421	0.662778	40.3532			59.3851	35.348	34.0502	0.963423	0.579804	37.1881
	32.9736	12.9228	12.4993	0.967229	0.391914	39.6975			18.6408	14.1972	13.5916	0.0300397	0.110395	8.2737
	59.6858	40.5645	39.6374	0.977145	0.679634	35.6586			0.313896	0.401642	0.399165	0.0311801	0.190401	0.222483
asty 195 2b2 D	63.8766	33.6781	32.4564	0.963726	0.527236	18.0655
	75.1789	27.0554	25.9633	0.959633	0.35988	38.9748
	140.803	51.8678	49.5442	0.955201	0.368373	43.7126
	74.7628	36.3399	35.5727	0.978889	0.486069	40.3245
	54.2732	9.3935	8.38403	0.892535	0.173078	5.71596
	79.1248	33.2224	32.3293	0.973119	0.419873	39.3582
	74.1241	45.4474	44.5636	0.980552	0.613126	39.7817
	53.5838	38.9021	38.2946	0.984384	0.726005	40.1044
	74.0394	50.9361	50.0707	0.983011	0.687959	39.9142
	83.9542	46.4077	45.4981	0.9804	0.552774	39.7758
	57.7615	46.749	45.7324	0.978254	0.809345	42.613
	25.0646	9.48561	6.66712	0.702867	0.378447	25.7944
	75.2369	39.0259	38.2368	0.979781	0.518707	39.7133
	69.9495	45.9301	44.833	0.976113	0.656618	39.7869
	75.3758	45.1778	44.3911	0.982587	0.599367	40.0251
	50.757	39.6003	38.6422	0.975805	0.780194	40.4735
	71.2765	40.0031	39.2901	0.982177	0.561237	40.3566
	67.9903	34.1453	33.5573	0.982778	0.502209	39.4145
	71.6071	46.0872	45.0847	0.978248	0.643612	39.7027
	61.555	28.8911	28.0447	0.970703	0.469355	40.0612
	126.307	53.786	47.7478	0.887737	0.425835	37.9536
	73.9031	49.3641	46.3105	0.938142	0.667956	37.5984
	58.684	55.0378	54.0725	0.98246	0.937868	39.1935
	60.3594	46.5384	45.437	0.976333	0.771021	39.8781
	66.6279	48.9411	48.2751	0.986393	0.734543	40.0151
	111.703	54.2359	49.7652	0.917569	0.485536	6.53961
	64.3803	35.7211	35.1229	0.983254	0.554845	40.0108
	89.4271	33.0688	17.564	0.531136	0.369785	28.5136
	52.6411	39.4954	38.6153	0.977717	0.750277	36.9627
	58.5401	44.5266	43.6532	0.980386	0.760617	40.067
	79.3843	33.832	33.2131	0.981707	0.42618	36.2521
	78.1696	33.5056	32.7887	0.978602	0.428627	38.7635
	71.431	42.2961	41.3847	0.97845	0.592126	39.7334
	76.9842	37.5405	36.8645	0.981993	0.487638	39.767
	60.4521	44.1089	43.0791	0.976655	0.72965	39.6156
	77.0881	42.4363	24.5757	0.57912	0.550491	32.9272
	42.2439	7.53803	6.82052	0.904815	0.178441	43.0054
	58.5167	26.7934	26.1976	0.977761	0.457876	40.0812
	63.885	37.3649	35.6911	0.955205	0.584878	12.7244
	18.0267	6.0086	5.04352	0.839383	0.333317	38.0056
	70.6102	43.4723	42.7229	0.98276	0.615666	40.0475
	38.1804	18.0532	5.59416	0.309872	0.472838	15.9393
	64.9675	20.1217	18.5219	0.920495	0.309719	33.9335
	68.9013	7.09974	3.73449	0.526004	0.103042	18.2356
	42.717	22.0436	21.3009	0.966309	0.516038	35.454
	62.1617	52.5691	51.468	0.979055	0.845683	39.5761
	63.5618	45.5984	44.7218	0.980776	0.717387	33.5363
	87.3282	43.3721	42.43	0.978277	0.496657	28.2609
	63.7248	51.2359	47.9704	0.936265	0.804019	9.30163
	63.9732	46.4865	45.5989	0.980906	0.726655	40.2757
	94.5353	11.7472	3.71976	0.316651	0.124262	14.9396
	53.8041	45.7923	44.2368	0.966031	0.851094	17.5442
	77.6885	37.5525	36.5333	0.972858	0.483373	39.7397
	52.3143	19.7575	3.27564	0.165792	0.377669	8.8447
	26.9254	6.4093	5.72228	0.892808	0.238039	37.9836
	84.1246	25.435	24.693	0.970827	0.30235	37.8957
	97.2753	51.5415	50.0249	0.970576	0.529852	43.7197
	52.9545	26.4194	24.3271	0.920804	0.498907	45.2782
	63.671	52.8158	51.5557	0.976143	0.829511	39.1738
	65.6249	43.282	42.2491	0.976134	0.659537	39.7407
	49.3746	10.0556	9.43643	0.938425	0.203659	41.0045
	81.4104	47.7659	46.179	0.966777	0.58673	39.5703
	63.933	6.2078	1.55803	0.250979	0.0970985	10.0488
	72.4157	36.5622	35.73	0.977237	0.504894	40.1153
	119.661	41.5724	40.5103	0.974451	0.347418	38.9763
	75.5526	30.0679	29.4835	0.980565	0.397973	40.4409
	51.2924	23.5665	22.9031	0.971847	0.459454	39.7937
	59.6417	17.9775	17.2838	0.961411	0.301425	28.5484
	82.9722	43.6339	42.8308	0.981594	0.525886	39.7426
	46.4675	36.199	35.2574	0.973988	0.779018	39.2044
	127.737	77.6323	75.3491	0.97059	0.607753	43.7197
	113.876	7.68733	4.54953	0.591822	0.0675061	27.944
	51.9536	7.3756	4.1858	0.56752	0.141965	18.3871
	90.0583	34.2434	33.222	0.970171	0.380236	40.3042
	75.0394	41.5522	40.6438	0.978138	0.553739	39.7275
	55.2624	21.9732	21.6984	0.987492	0.397616	39.3253
	66.3241	26.0127	11.5087	0.442427	0.392206	26.5469
	43.6293	23.2324	22.7117	0.977591	0.532494	40.2038
	96.8681	38.3582	37.3449	0.973583	0.395984	39.3476
	58.3931	45.3645	44.5712	0.982512	0.776881	39.8537
	56.8047	9.69978	1.59001	0.163922	0.170757	8.11555
	72.3977	33.6015	32.4699	0.966324	0.464124	39.6057
	33.5524	8.78943	7.80302	0.887773	0.261962	37.7591
	52.9749	40.9918	40.1984	0.980645	0.773797	39.739
	82.9828	37.6745	36.6348	0.972404	0.454003	39.5645
	115.494	65.5949	47.4568	0.723483	0.567952	34.2993
	50.1394	17.6388	16.7543	0.949858	0.351795	39.0513
	88.2132	47.4522	46.0157	0.969726	0.537926	21.8053
	57.1687	29.042	28.1724	0.970057	0.508006	39.7151
	118.787	51.8666	51.0864	0.984957	0.436636	17.4093
	34.3324	7.91606	6.38531	0.806628	0.230571	16.9285
	74.6196	28.4614	15.2445	0.535621	0.38142	24.2832
	115.356	55.222	54.1853	0.981227	0.478709	39.8787
	53.6383	8.68362	6.81118	0.784371	0.161892	6.46044
	114.14	51.1052	35.3325	0.691369	0.447743	30.2042
	102.251	37.5059	36.8147	0.981572	0.366803	39.2793
	123.832	47.7183	41.6633	0.87311	0.385347	38.0339
	46.3513	15.069	14.484	0.961175	0.325105	40.7535
	56.7661	9.92863	3.74075	0.376764	0.174904	12.6271
	102.781	60.8493	58.4584	0.960709	0.592027	39.0787
	181.563	87.9733	3.91811	0.0445375	0.484532	0
	80.5723	36.9494	35.4435	0.959244	0.458587	34.5951
	65.9877	12.6241	4.5969	0.364137	0.19131	11.3858
	72.4945	39.7315	38.4881	0.968705	0.548061	24.3204	average	%motility	vcl	vap	vsl	LIN	wob	prog
	164.33	84.3506	81.6321	0.967771	0.513299	18.3977		0.352941	77.458	34.1958	29.7327		0.441476	1096.42	108
	95.0113	53.213	49.3856	0.928073	0.560071	23.5352			73.3446	35.5704	32.1488	0.871886	0.486232	32.5474
	95.0468	43.2525	41.6214	0.96229	0.455065	15.1445			26.9908	17.0842	17.1203	0.213646	0.192093	11.3673
	47.6785	10.3683	8.94976	0.863185	0.217463	9.64937			0.367999	0.480293	0.532532	0.245039	0.395064	0.349254
asty 194 pachon E	43.4335	40.2055	36.2328	0.90119	0.925679	4.47978
	55.0052	37.757	37.0788	0.982036	0.686427	39.9509
	49.8835	34.6067	33.9122	0.979932	0.693751	41.1223
	29.5398	9.9137	9.66873	0.97529	0.335605	40.6373
	46.527	25.1138	24.4771	0.974647	0.539768	38.3232
	39.8896	32.8948	32.2402	0.9801	0.824647	40.3972
	52.5653	35.824	34.9109	0.97451	0.681515	39.7061
	47.1376	35.416	34.7011	0.979814	0.751333	39.1162
	39.7498	18.3951	18.0295	0.980127	0.462771	42.3554
	52.2813	32.1992	31.5584	0.9801	0.615882	39.3012
	46.3038	29.5436	28.9101	0.978556	0.638038	40.1675
	53.8611	32.9633	32.2053	0.977006	0.612005	39.8517
	46.2756	29.8773	29.4078	0.984286	0.645637	39.3517
	49.4233	12.7008	10.9898	0.865288	0.25698	4.09128
	27.488	16.1155	15.6975	0.974065	0.586274	40.1772
	47.1267	32.9139	32.3659	0.983351	0.698413	39.9044
	55.5023	34.596	33.9636	0.981721	0.623326	40.9639
	22.6184	7.5722	7.24278	0.956496	0.33478	38.0794
	45.3135	34.3436	33.8463	0.985518	0.757912	34.4743
	26.168	13.3345	13.1356	0.985089	0.509572	40.0819
	44.5503	29.8772	29.4009	0.984057	0.67064	34.4601
	50.1243	32.0902	31.5477	0.983094	0.640212	39.6994
	61.6054	40.428	39.722	0.982538	0.656241	39.3401
	51.4364	35.7227	34.9016	0.977014	0.694502	39.3175
	56.0928	19.3305	18.7083	0.96781	0.344617	38.4551
	52.1026	32.7036	32.1475	0.982997	0.627676	40.1034
	50.6062	39.3898	38.4982	0.977363	0.77836	39.419
	46.5706	34.617	34.1057	0.98523	0.743323	40.1028
	50.1909	35.2616	34.2711	0.971909	0.702549	40.1075
	41.5215	27.3272	26.8524	0.982627	0.658146	39.7732
	46.7258	31.1238	30.4967	0.979852	0.666094	40.093
	59.6789	38.2208	37.6217	0.984326	0.64044	40.6834
	47.0691	35.4466	34.6179	0.976621	0.753077	41.1638	average	%motility	vcl	vap	vsl		wob	prog
	46.9227	22.7298	21.6176	0.951069	0.484409	37.075		0.440476	45.8252	27.8782	27.2351		0.608359	1071.24	84
	41.8507	22.1029	21.6164	0.977989	0.528138	40.1268			46.007	28.751	28.0263	0.972833	0.61486	37.1581
	44.8582	31.8126	31.2487	0.982274	0.709182	40.2103			8.84925	9.35829	9.19546	0.0233015	0.152794	8.59864
	34.2584	9.31513	9.0257	0.968929	0.271908	22.188			0.192346	0.325495	0.328101	0.0239523	0.248502	0.231407
asty 180 2c11 D vid 1	54.3416	33.2745	32.7103	0.983045	0.612321	40.9679
	78.4967	52.3434	51.5865	0.98554	0.666822	40.3057
	41.764	20.8507	20.1323	0.965546	0.49925	38.4625
	78.7133	50.3207	49.5954	0.985586	0.639291	39.9361
	60.7599	42.0978	41.4446	0.984485	0.692855	40.2012
	77.5776	49.9074	48.7149	0.976105	0.643323	40.0097
	79.6619	49.0504	48.102	0.980664	0.615732	40.03
	71.4786	49.8105	47.9584	0.962818	0.696858	14.5999
	70.8801	53.322	52.4714	0.984049	0.752283	40.7451
	76.3083	46.2956	45.6171	0.985345	0.606692	39.3494
	86.3697	49.1664	46.1161	0.937959	0.569256	39.0253
	74.6009	6.95487	1.1795	0.169593	0.0932276	2.57119
	38.9188	23.8074	23.4672	0.985712	0.611719	36.898
	62.2569	42.5883	41.6506	0.977982	0.684074	39.9862
	73.2761	49.0658	48.26	0.983578	0.669602	39.7709
	34.2542	8.26434	3.97504	0.480987	0.241265	21.014
	73.8831	48.1334	47.3119	0.982934	0.65148	40.7817
	48.9899	33.1135	32.4439	0.979779	0.675926	24.1084
asty 180 2c11 D vid 2	67.2424	51.3711	50.2325	0.977836	0.763969	39.9958
	74.2505	50.927	49.7398	0.976688	0.685881	39.6019
	140.422	13.362	2.18252	0.163338	0.0951561	5.2612
	52.2922	24.9828	24.7322	0.98997	0.477754	35.2627
	37.3115	15.7101	15.4408	0.982857	0.421052	36.876	average	%motility	vcl	vap	vsl		wob	prog
	68.3816	6.8051	4.34215	0.638073	0.0995166	2.01443		0.178808	72.0689	21.3353	18.4923		0.29604	688.576	27
	36.9478	12.8679	12.5066	0.971922	0.348272	39.3689			67.8204	33.3476	31.4507	0.847647	0.507482	30.6024
	78.9313	8.5305	4.65218	0.545358	0.108075	6.36969			21.8956	17.8482	19.1486	0.263612	0.231836	14.5327
	92.8407	7.46129	2.6018	0.348706	0.0803666	2.75133			0.322847	0.535218	0.608845	0.310992	0.456835	0.474886
asty 195 2b2 E	75.4625	38.7416	37.9284	0.97901	0.513389	39.7625
	47.514	44.4585	43.2572	0.972979	0.935692	39.3173
	72.655	41.3591	40.6378	0.98256	0.569253	39.6795
	58.4968	32.9786	32.2192	0.976974	0.563767	40.2768
	64.7855	36.7016	36.0381	0.981924	0.566509	40.2029
	69.7787	26.8078	23.0193	0.858677	0.384184	38.0391
	57.3295	30.5356	29.9831	0.981906	0.532634	39.7746
	64.9805	34.3725	33.6159	0.977987	0.528967	41.2496
	74.3681	44.754	44.1141	0.985702	0.601791	39.5041
	64.3882	37.9602	37.1893	0.97969	0.589553	39.8696
	37.8591	25.6299	25.0301	0.976595	0.676983	39.7943
	66.4292	42.7697	41.9618	0.981109	0.643839	40.2784
	52.6581	32.0209	31.4794	0.983089	0.60809	39.1246
	64.5326	40.5638	39.9268	0.984297	0.628578	38.9697
	57.3164	39.9402	39.279	0.983444	0.696838	40.5839
	63.4189	42.2663	41.5965	0.984151	0.666463	39.6742
	87.9815	51.5749	48.5138	0.940646	0.586202	11.6419
	64.2993	46.0247	45.2024	0.982133	0.715789	40.5522
	61.3259	34.5264	33.8171	0.979459	0.562998	40.2508
	62.1084	43.268	42.4357	0.980763	0.696653	39.4416
	65.0447	35.9104	35.4253	0.986492	0.552088	33.4826
	92.6506	43.5903	38.6314	0.886239	0.47048	4.90697
	69.4302	37.3855	36.7586	0.983231	0.538462	40.0097
	57.2979	46.0555	45.4088	0.98596	0.80379	39.8814
	45.7501	34.5738	33.9607	0.982268	0.755709	40.3505
	56.8704	45.4819	44.4168	0.976582	0.799746	39.8229
	46.0068	35.7707	35.0782	0.980641	0.777509	39.7404
	65.8682	43.4097	42.3926	0.976571	0.659039	40.1012
	47.323	30.034	29.5857	0.985074	0.634659	40.4327
	69.9167	37.9566	36.9121	0.972482	0.542884	39.2635
	42.6581	25.997	21.9958	0.846093	0.609426	3.43543
	63.1183	35.4786	34.761	0.979773	0.562096	40.6049
	44.4883	19.3876	18.7192	0.965525	0.43579	40.8772
	60.8434	37.5429	36.9558	0.984364	0.617041	39.5189
	46.1048	30.3357	29.9259	0.98649	0.657974	38.7604
	65.8244	38.0399	37.1996	0.97791	0.5779	38.9609
	56.2919	31.3761	30.7698	0.980674	0.557383	40.0661
	71.1079	12.4468	8.39208	0.674234	0.175042	34.2766
	40.88	23.7004	23.2207	0.979756	0.579756	40.2955
	67.3483	42.4513	41.567	0.979169	0.630326	39.7417
	68.1614	37.0495	36.2375	0.978082	0.543556	39.9103
	62.9142	35.5267	34.7943	0.979383	0.564685	40.1344
	63.5949	33.279	32.6453	0.980957	0.523297	38.7471
	39.1991	25.0672	24.6269	0.982434	0.639484	39.6031
	66.7557	41.0277	40.3404	0.983247	0.614595	39.7602
	57.7013	38.4047	37.7573	0.983144	0.665578	39.8299
	32.4583	9.09807	8.46121	0.93	0.2803	45.0117
	61.2586	47.8922	46.9039	0.979364	0.781804	40.0096
	66.7818	36.4845	35.6623	0.977463	0.546325	39.7331
	53.313	45.9742	45.2917	0.985155	0.862345	39.6366
	61.9325	38.4773	37.9159	0.985408	0.621279	40.134
	47.9591	36.6784	35.9393	0.979848	0.764785	39.9946
	50.2299	25.4826	24.8281	0.974317	0.507319	34.5594
	63.7393	42.1251	41.4222	0.983313	0.660898	38.9808
	53.5277	19.4992	17.4493	0.894875	0.364283	5.54606
	46.4098	12.6582	12.2382	0.966815	0.27275	19.8833
	74.3007	30.8691	29.726	0.962972	0.415461	20
	40.3387	24.8288	24.0208	0.967456	0.615509	17.6853
	113.947	60.2871	51.9072	0.861	0.529082	14.7277
	29.617	12.922	12.4265	0.961658	0.436303	12.1372
	56.19	36.599	34.8758	0.952917	0.651343	8.85305
asty 195 2b2 E	77.7034	48.7247	47.9389	0.983873	0.627061	39.5158
	62.3151	30.1575	29.3631	0.973659	0.483951	36.9044
	57.4049	36.791	36.2317	0.984799	0.640902	39.9443
	59.9222	37.3616	36.7875	0.984633	0.623501	40.1861
	55.5638	27.5539	27.2915	0.990477	0.495896	31.8951
	64.5561	44.9698	44.1549	0.981879	0.6966	41.0966
	42.8764	26.6013	26.1511	0.983078	0.620417	39.6784
	61.6403	50.8601	49.5025	0.973307	0.825111	39.4076
	64.578	42.4548	41.7597	0.983627	0.657419	39.8372
	34.4056	16.2573	15.8366	0.974122	0.472518	41.3433
	54.1182	34.8191	34.3134	0.985476	0.64339	39.939
	52.7918	19.3477	18.6918	0.9661	0.36649	39.9717
	68.0291	43.4467	42.8141	0.985439	0.638649	39.6665
	61.9614	38.9636	38.3913	0.985314	0.628836	39.803
	53.485	31.5852	31.0865	0.984214	0.590542	40.12
	54.9001	40.8817	40.2197	0.983807	0.744657	40.0655
	108.488	66.5793	53.4699	0.8031	0.613701	36.3675
	49.7674	24.4399	23.8697	0.976671	0.491082	42.0645
	67.0253	48.4216	47.7944	0.987048	0.722438	39.3261
	69.8078	40.3777	39.7678	0.984895	0.578413	39.7862
	66.8976	45.0472	44.3138	0.98372	0.673375	39.7445
	60.6323	45.2893	44.2786	0.977683	0.746951	39.6258
	61.3004	43.242	42.4382	0.981413	0.705411	40.4026
	46.6272	28.7155	28.0831	0.977977	0.615853	40.6625
	61.6618	26.7968	26.1894	0.977332	0.434578	39.523
	63.9784	58.2697	56.5421	0.970352	0.910771	39.479
	49.4552	21.2817	19.9781	0.938746	0.430322	37.2757
	86.2096	53.7383	52.506	0.977069	0.623345	40.0861
	51.1506	32.3895	31.1677	0.962277	0.633219	38.3831
	49.6387	38.0269	37.1082	0.975841	0.766073	40.0246
	60.9385	28.62	27.9823	0.977718	0.469655	40.2877
	46.487	35.5689	34.9303	0.982045	0.765137	39.5807
	63.8039	36.9828	36.3718	0.98348	0.579632	39.9501
	72.9736	43.0634	42.2125	0.980241	0.590123	41.573
	62.5301	31.3214	30.7221	0.980865	0.500901	40.3239
	66.2914	38.8921	17.5167	0.450391	0.586684	19.5187
	63.8286	40.8471	39.9772	0.978703	0.639949	40.4224
	76.0243	51.2362	50.4787	0.985217	0.673944	39.8715
	60.2978	40.1015	39.1057	0.975168	0.665057	19.1647
	73.5786	46.9147	45.634	0.9727	0.637614	39.9307
	28.48	12.9957	12.7307	0.979611	0.456309	40.7315
	50.7905	39.8655	38.9649	0.977409	0.784902	39.4991
	67.71	47.8134	46.6921	0.976548	0.706149	39.7825
	64.7902	45.3693	44.4496	0.979728	0.700249	39.3527
	68.9234	43.3604	42.0982	0.97089	0.62911	39.5762
	30.1348	16.8117	16.465	0.979377	0.557884	38.2776
	57.4097	33.192	32.5626	0.981038	0.57816	40.3264
	69.2142	44.7916	43.5974	0.973339	0.647144	39.254
	70.1282	40.5205	39.7962	0.982126	0.577806	39.8488
	43.7686	21.1226	20.2159	0.957076	0.482596	23.456
	61.1676	38.5834	38.0395	0.985902	0.630782	40.0623
	71.7483	49.0976	48.318	0.984121	0.684303	39.765
	54.7711	35.8143	35.2158	0.983289	0.653891	39.6835
	57.0288	33.8669	33.2958	0.983136	0.593857	40.8347
	56.6383	45.294	44.1961	0.975762	0.799706	39.8881
	58.0539	35.9324	35.0452	0.975307	0.61895	40.2231
	20.9238	7.87436	7.4631	0.947772	0.376336	18.1471
	66.2185	41.4348	40.819	0.985138	0.625729	41.0189
	66.5511	38.6629	38.1265	0.986126	0.580951	40.582
	63.5713	42.1647	41.3884	0.98159	0.663266	40.4927
	67.6893	41.6944	40.9517	0.982186	0.615968	39.8599
	61.5338	35.4603	34.9319	0.985099	0.576273	39.6417
	66.9218	44.2823	43.2509	0.976709	0.661703	20.8399
	47.2161	22.5716	22.0808	0.978254	0.478049	39.5013
	63.0425	42.7675	42.0047	0.982165	0.678392	40.2898
	63.431	39.6704	39.0548	0.984483	0.62541	40.428
	53.7767	31.6677	31.1532	0.983752	0.588874	40.7572
	65.1298	40.0665	39.1196	0.976367	0.61518	40.0674
	64.0614	35.2744	34.7162	0.984175	0.550634	39.747
	68.9413	39.8953	39.2513	0.983856	0.578685	40.5745
	37.7426	15.1475	14.5076	0.957753	0.401337	40.3672
	61.643	29.4762	28.9611	0.982525	0.478176	42.2175
	67.512	52.8068	51.7677	0.980322	0.782185	39.9111
	63.9528	45.6283	44.6669	0.978931	0.713468	26.2717
	26.8688	7.3784	1.83968	0.249333	0.274608	6.52594
	47.7725	31.3402	29.8839	0.95353	0.656031	12.4843
	54.8547	34.1801	33.4692	0.979201	0.623102	41.8841
	74.9317	50.2921	40.6855	0.808985	0.671172	2.55235
	41.0114	14.529	13.3587	0.919452	0.354268	7.01046
	31.8846	12.2678	11.8251	0.963918	0.384756	31.1059
	54.5932	34.2133	33.6033	0.982169	0.626696	34.5446
	64.9885	16.0215	15.3563	0.958482	0.246528	31.843
	68.9568	43.6177	42.2541	0.968737	0.632536	18.8434
	74.0451	47.8143	46.2719	0.967741	0.645745	18.6728
	70.1539	45.1493	43.5353	0.964253	0.643575	15.9467	average	%motility	vcl	vap	vsl		wob	prog	n
	70.4605	41.1121	38.258	0.930579	0.583477	6.55446		0.681818	59.5035	36.5051	34.9188		0.613495	1277.49	130	#REF!
	70.936	48.1534	43.8735	0.911118	0.678829	4.49886			59.6577	35.9557	34.5504	0.955114	0.59808	34.7061
	48.5066	29.6454	24.1243	0.813762	0.611163	2.03517			13.5014	10.8351	10.7787	0.0936816	0.124405	10.9686
	49.5829	25.321	10.5627	0.41715	0.51068	0			0.226315	0.301346	0.31197	0.0980842	0.208007	0.316043
pachon asty 163 4c10 A	60.5062	47.6525	45.1702	0.947909	0.787564	10.9405
	59.1092	38.3465	37.778	0.985173	0.64874	39.3391
	82.5997	9.97577	8.02516	0.804465	0.120772	24.4642
	73.615	37.7526	37.0141	0.980438	0.512838	30.5572
	67.8548	47.0379	46.3401	0.985164	0.693214	40.1144
	32.4157	17.1567	15.2888	0.891124	0.529272	39.3145
	65.0907	48.3221	40.4062	0.836184	0.742382	36.2789
	41.5429	27.6872	27.1521	0.980674	0.666472	40.9748
	38.1393	14.9654	14.5201	0.970241	0.392389	41.8256
	70.6709	50.1742	48.8313	0.973236	0.70997	37.9926
	68.6977	50.3455	49.6276	0.985741	0.732856	40.4586
	53.9374	34.6347	34.0679	0.983634	0.642127	40.7004
	60.1728	46.3958	45.4077	0.978704	0.771042	40.0357
	60.0169	34.4874	34.0709	0.987923	0.574628	31.7706
	74.8666	47.6319	46.7438	0.981355	0.636223	39.8529
	68.3957	48.9575	48.1499	0.983504	0.715798	39.1885
	32.0864	17.2471	16.4472	0.953622	0.537521	60.396
	19.4032	8.41283	7.84928	0.933013	0.433581	40.5918
	64.2368	42.9847	42.1614	0.980845	0.669161	39.7957
	64.4554	48.2837	47.4283	0.982285	0.749102	38.1364
	81.0474	34.7369	22.6297	0.65146	0.4286	36.524
	78.5191	45.1528	42.1022	0.932436	0.575055	39.0291
	54.9074	40.7421	40.1565	0.985627	0.742014	39.5638
	62.1944	45.8859	45.099	0.98285	0.737783	40.9424
	59.5467	35.2832	34.3156	0.972578	0.592529	37.7747
	37.2945	18.3865	17.7783	0.966925	0.493008	16.244
	65.8337	42.101	41.3632	0.982476	0.639506	40.0479
	72.38	49.3798	48.5342	0.982876	0.682229	40.1124
	69.7636	47.3652	46.4553	0.98079	0.678938	40.1306
	60.0538	41.4958	40.0929	0.966191	0.690977	39.841
	76.9124	29.7304	20.9863	0.705886	0.386549	33.9547
	58.2137	40.6978	40.0217	0.983388	0.69911	40.0277
	69.5673	47.5594	46.8442	0.984962	0.683646	39.8217
	70.9047	46.8388	45.883	0.979594	0.660588	39.5129
	100.073	42.1061	19.9747	0.47439	0.420755	22.9015
	53.8176	32.3582	31.8423	0.984056	0.601257	39.219
	59.5731	35.0501	33.731	0.962367	0.588354	38.2607
	54.2498	35.7673	35.3907	0.989471	0.659307	40.4351
	96.842	61.305	59.1579	0.964976	0.633041	38.3579
	84.6467	51.9858	49.3481	0.949261	0.614151	38.2055
	104.012	10.3991	4.33093	0.416473	0.0999792	24.0353
	69.5228	43.4165	42.3688	0.97587	0.624493	22.8204
	49.5709	19.9969	19.2453	0.962413	0.4034	39.9099
	39.2326	17.5418	16.3952	0.934639	0.447122	54.0144
	68.312	28.8543	26.5207	0.919127	0.42239	38.2821
	66.9292	29.7667	27.6277	0.928143	0.444749	35.0572
	77.6986	51.5529	50.557	0.980682	0.663499	37.7955
	64.6214	45.0534	44.2682	0.982571	0.697191	40.1706
	71.0127	45.2255	44.4516	0.982888	0.636866	39.9271
	27.7346	7.61354	1.89755	0.249234	0.274514	11.3157
	66.605	27.8413	25.5563	0.917928	0.418006	32.5563
	60.5147	44.0339	43.2738	0.982736	0.727657	39.8089
	58.1739	37.8391	37.0922	0.980261	0.650449	40.3965
	17.0399	6.72813	6.17242	0.917405	0.394845	42.9099
	72.5528	48.2112	47.4094	0.98337	0.664498	39.509
	81.8136	49.6964	48.6319	0.97858	0.607435	39.7509
	61.1502	7.9577	4.3294	0.544052	0.130134	30.066
	70.3921	49.8678	42.3285	0.848814	0.708429	2.51967
	68.8555	39.7073	39.0261	0.982844	0.576676	35.5692
	59.1458	43.3382	42.7169	0.985665	0.732734	39.7211
	70.4807	45.0157	44.1195	0.980089	0.638696	40.391
	25.4388	7.84628	6.69294	0.853009	0.308438	37.0919
	60.9672	38.2838	37.561	0.981119	0.627942	40.1594
	54.8152	31.5245	29.1108	0.923435	0.575105	7.24634
	79.9283	53.3513	35.1268	0.658406	0.667489	0.971847
	30.7137	8.42691	7.87638	0.93467	0.27437	53.3302
	73.7147	47.6646	46.226	0.969818	0.646609	17.3713
	96.1382	55.5628	53.9293	0.970601	0.577947	21.3485
	72.9927	36.2621	34.5509	0.952811	0.496791	22.5419
	89.1306	48.9111	37.4317	0.765302	0.548757	0
	77.3482	48.1958	36.2316	0.751758	0.623102	1.47016
	64.8343	46.6907	44.0309	0.943034	0.720154	8.44424
	70.0821	48.806	46.7805	0.9585	0.696411	17.708
	77.1281	51.451	45.3465	0.881354	0.667084	3.51237
	91.443	40.0753	38.0867	0.950378	0.438254	10.4348
	41.1735	10.1946	3.919	0.384417	0.247602	0.384417
	136.65	75.85	68.4045	0.901839	0.555066	5.65067
	56.7765	17.8449	15.6782	0.878585	0.3143	4.37268
	64.3607	34.1916	30.1718	0.882434	0.531249	3.4443
	118.686	58.7193	50.6816	0.863116	0.494745	3.53581
	59.9713	43.8498	40.3303	0.919738	0.731179	3.10211
	93.2645	63.356	42.8349	0.676099	0.679315	1.02601
	83.4454	51.3045	3.50585	0.0683342	0.614827	0
	53.9098	30.8568	22.4905	0.728867	0.572379	1.46434
	69.2669	46.9962	46.3722	0.986721	0.67848	39.733
	118.609	81.4474	73.0119	0.89643	0.68669	4.51868
	58.5158	39.3164	38.5837	0.981365	0.671894	40.5688
	57.1095	40.0894	39.4204	0.983312	0.701975	39.2326
	80.9667	51.8556	50.4802	0.973475	0.640457	20.0267
	38.1658	14.9711	13.8745	0.926756	0.392265	54.6718
	57.3505	43.3067	42.2182	0.974866	0.755124	39.5056
	85.1454	46.3692	39.823	0.858824	0.544588	41.2576
	66.6877	44.2533	43.4828	0.982589	0.66359	40.231
	61.8894	40.6595	40.0156	0.984162	0.656971	39.9479
	62.6936	35.0321	33.62	0.95969	0.558783	31.9651
	69.579	38.5299	37.3676	0.969832	0.553758	39.2535
	65.998	44.7379	43.8261	0.979618	0.677868	40.696
	71.1437	44.7503	43.9497	0.982109	0.629012	40.2205
	63.739	48.5445	47.7813	0.98428	0.761613	40.4594
	69.1677	44.77	43.6915	0.97591	0.647267	21.6955
	44.5475	30.5143	29.9523	0.981582	0.684984	40.2542
	54.0799	37.7867	36.8018	0.973936	0.698719	39.6339
	57.6696	42.2164	41.3062	0.978439	0.732039	40.174
	65.5333	43.8965	42.6435	0.971455	0.669835	22.5412
	61.7418	38.152	37.4146	0.980672	0.617927	41.1854
	61.9135	41.3452	40.2757	0.974131	0.66779	39.6469
	83.1845	37.9814	31.9072	0.840074	0.456592	34.2895
	41.2966	8.96323	8.48734	0.946906	0.217046	42.0329
	65.6064	46.9549	46.1176	0.982167	0.715706	40.0286
	68.3106	44.7205	42.7829	0.956673	0.654663	15.0458
	67.4481	51.2621	50.3253	0.981725	0.760023	38.8448
	63.8464	45.2364	44.4903	0.983505	0.70852	39.8795
	66.5506	43.8912	42.7783	0.974645	0.659516	27.8127
	21.348	7.03498	5.40453	0.768236	0.329538	43.0134
	40.1618	10.6518	9.82315	0.922204	0.265223	38.0198
	68.5631	29.2404	27.632	0.944994	0.426474	39.359
	63.9464	45.2715	44.3911	0.980552	0.70796	40.3784
	77.258	44.3584	42.6056	0.960485	0.57416	41.1951
	62.7451	43.387	42.5704	0.981177	0.69148	40.2442
	71.6367	45.8899	45.0825	0.982408	0.640591	40.4044
	61.0768	16.8713	16.0115	0.949034	0.276231	37.007
	63.1964	41.3679	39.4745	0.954231	0.654593	10.4119
	62.5028	38.9506	37.9953	0.975475	0.623182	39.5114
	61.9059	36.8173	36.1664	0.982321	0.59473	44.3823
	61.2621	39.7473	39.1749	0.985599	0.648808	40.0661
	108.236	65.9687	51.6429	0.78284	0.609486	33.4571
	71.2062	49.3229	48.0382	0.973953	0.692678	20.5106
	31.8727	22.7019	22.1883	0.977377	0.712268	40.2316
	32.2167	6.60396	6.28131	0.951144	0.204986	35.8721
	64.275	48.5361	47.7858	0.984543	0.755131	40.4282
	42.8796	19.0428	18.3591	0.964095	0.444098	36.9061
	119.694	80.1433	75.6114	0.943452	0.66957	38.9626
	68.8536	49.0139	43.9797	0.89729	0.711856	38.265
	81.6533	49.2872	29.0013	0.588415	0.603616	31.0204
	59.7122	37.9373	36.9733	0.974589	0.635335	40.4857
	51.3508	6.76684	5.63648	0.832955	0.131777	39.6894
	62.3557	41.8762	33.5913	0.802158	0.671569	1.99719
	62.9074	40.8862	40.0434	0.979389	0.649942	39.7257
	77.3451	41.62	40.3862	0.970357	0.538108	41.2606
	73.8927	43.6492	42.9373	0.983691	0.59071	40.3054
	17.3949	8.88969	8.65161	0.973218	0.511051	28.0424
	44.1048	18.0209	17.3707	0.963916	0.408594	39.1692
	57.7826	10.8625	10.2638	0.944881	0.187989	37.1688
	98.5872	65.4411	63.6745	0.973005	0.663789	39.3541
	74.3406	39.4448	36.3986	0.922773	0.530595	38.8717
	63.406	45.9089	45.1585	0.983655	0.724046	39.9315
	77.1941	47.986	35.8531	0.747157	0.621628	1.52097
	58.4859	40.7289	40.0129	0.98242	0.696388	40.0557
	60.8625	43.7165	32.7337	0.74877	0.718283	1.47031
	62.9956	41.3726	40.6294	0.982038	0.656754	40.1836
	57.961	33.128	32.3424	0.976287	0.571557	38.9855
	64.0458	41.0756	40.4707	0.985273	0.641347	39.7168
	62.1111	41.6348	40.4552	0.971668	0.670328	21.4471
	31.263	19.1209	18.444	0.964595	0.611615	40.5208
	79.8999	56.1816	55.026	0.979431	0.70315	25.343
	88.3919	57.5109	52.727	0.916817	0.650636	37.772
	90.3209	57.2653	56.2825	0.982837	0.634021	33.1992
	54.4347	41.9256	41.0836	0.979916	0.7702	27.0202
	22.9772	7.02954	6.43944	0.916055	0.305935	31.6879
	65.3779	41.0097	39.7586	0.96949	0.627272	27.0975
	69.2139	43.0968	42.011	0.974807	0.62266	21.9848
	71.3503	48.3459	47.0142	0.972454	0.677585	20.3
	71.3749	50.9484	49.3771	0.969158	0.713814	20.755
	37.0557	8.56711	7.03991	0.821737	0.231195	3.59196
	60.912	48.0061	46.5878	0.970456	0.788123	17.0337
	64.734	30.4954	15.3681	0.50395	0.471087	0.50395
	87.6045	13.8164	10.9818	0.794836	0.157714	7.80007
	32.0813	18.1606	9.35091	0.514901	0.56608	0.514901
	74.0252	22.9615	10.2984	0.448506	0.310186	4.84017
	97.2048	50.6765	45.2797	0.893504	0.521338	3.94054	average	%motility	vcl	vap	vsl		wob	prog
	64.4421	45.9842	39.7323	0.864041	0.713574	2.99463		0.36478	64.6895	39.1435	36.1332		0.605098	1152.47	174
	91.5046	64.2255	55.3965	0.862531	0.701883	2.92889			65.2602	38.6348	35.3743	0.904864	0.582184	30.0633
	73.7151	54.8053	36.893	0.673165	0.743474	1.01367			19.239	15.2447	14.9882	0.146219	0.155439	14.7886
	83.8677	51.3617	34.9333	0.680143	0.612413	1.02198			0.294804	0.394585	0.423702	0.161592	0.266992	0.491916
arroyo epi 3b10 A	60.5635	26.5791	25.6951	0.966742	0.438863	40.9486
	72.7037	38.5939	37.9032	0.982105	0.530838	39.5196
	46.4955	22.5293	21.7829	0.966872	0.484548	38.4743
	27.6206	7.75902	6.81945	0.878907	0.280914	35.8765
	30.6739	13.9691	13.4488	0.962756	0.455407	39.9733
	67.7524	41.4982	40.7634	0.982294	0.612497	40.3965
	137.675	10.4986	7.03134	0.669742	0.0762563	27.7718
	42.5069	10.285	9.85569	0.958259	0.24196	39.6901
	44.8175	18.4234	17.699	0.960675	0.411077	37.8156
	51.0426	25.6789	25.1272	0.978514	0.503088	39.4639
	85.6557	47.3211	46.294	0.978294	0.552458	39.4249
	66.0578	40.1716	39.4855	0.98292	0.608127	41.3204
	48.5767	20.1498	19.6742	0.976397	0.414804	39.7257
	46.6817	29.2748	28.7603	0.982425	0.627116	39.8179
	70.0094	35.4419	34.8332	0.982825	0.506244	40.0831
	32.7973	14.4652	14.1292	0.976773	0.441047	39.4841
	43.9713	21.6715	20.849	0.962047	0.492855	38.9863
	63.5102	35.5732	35.0727	0.985931	0.560118	38.1711
	79.4785	37.2448	34.0316	0.913729	0.468615	5.44881
	72.661	37.089	36.0062	0.970805	0.510439	19.5526
	40.3167	17.9363	16.3378	0.910879	0.444884	10.3567
	36.235	7.31343	6.1587	0.842108	0.201833	33.8798
	45.6821	28.8862	28.299	0.979672	0.63233	39.5636
	52.2194	26.2779	25.7565	0.980158	0.503221	39.5701
	60.136	33.142	32.4737	0.979835	0.551118	40.142
	59.0967	34.4536	33.9418	0.985144	0.583005	39.6781
	53.4413	29.5218	28.9874	0.981899	0.552415	40.7064
	30.1217	8.24921	6.98547	0.846805	0.273863	34.5183
	56.277	31.6949	31.1476	0.982731	0.563195	39.3869
	60.9781	35.4782	34.9937	0.986343	0.58182	40.1037
	54.9405	30.5748	30.1772	0.986995	0.556508	39.6476
	73.2927	32.2558	31.6122	0.980045	0.440096	38.8256
	45.1772	26.7828	26.3471	0.98373	0.59284	40.0318
	65.445	30.1047	29.2898	0.972931	0.46	40.0549
	74.4388	39.5514	38.8551	0.982396	0.531328	39.2786
	59.8633	36.1589	35.5272	0.98253	0.604024	39.2748
	62.761	39.9881	39.1829	0.979865	0.637149	39.2389
	36.3265	16.6304	16.2995	0.980103	0.457803	39.1404
	75.7342	38.8778	37.4578	0.963475	0.513345	38.1913
	63.5795	33.5545	32.8811	0.979932	0.527756	38.8462
	42.6604	17.7106	17.3725	0.980913	0.415153	39.3181
	49.9681	11.5745	9.91922	0.856989	0.231638	33.8665
	30.9408	6.24105	5.12532	0.821228	0.20171	33.6554
	78.6777	42.4481	41.381	0.974862	0.539518	39.7409
	67.8153	40.0862	39.4431	0.983957	0.591108	39.8565
	69.0437	40.3984	39.8131	0.985513	0.585113	40.5448
	62.7523	39.0744	38.4891	0.985022	0.622677	40.7155
	35.391	8.69732	7.68058	0.883098	0.245749	35.9927
	61.2289	36.8916	36.3532	0.985405	0.60252	40.0971
	67.0268	31.284	30.372	0.970849	0.466739	39.7658
	32.1614	10.2213	8.95248	0.875869	0.317811	37.2626	average	%motility	vcl	vap	vsl		wob	prog
	50.3943	29.717	29.1936	0.982385	0.589691	38.5283		0.478261	54.9731	28.0438	27.2748		0.510136	1079.98	55	#REF!
	65.0964	40.6032	39.9725	0.984465	0.62374	40.634			56.642	27.5591	26.7251	0.953877	0.477906	36.7161
	66.4409	41.3215	40.6067	0.982701	0.621928	36.175			18.4868	11.7449	11.8572	0.0579535	0.136794	7.60925
	38.3984	7.83091	7.23099	0.923391	0.203938	10.8522			0.326379	0.426173	0.443672	0.0607557	0.286236	0.207245
asty 195 F vid 1	68.1522	25.5507	24.6468	0.964622	0.374907	39.195
	20.9384	7.49214	6.01912	0.803391	0.357818	45.1204
	87.0084	36.0865	16.0852	0.44574	0.414747	24.647
	111.721	53.4154	50.8399	0.951784	0.478112	15.9077
	71.3071	40.112	39.4605	0.983758	0.562525	40.0141
	88.9412	36.8128	35.7164	0.970218	0.4139	38.6347
	84.3109	38.2094	40.9443	1.07158	0.453197	0
	97.4739	43.3091	41.6837	0.96247	0.444315	36.3199
	83.2794	36.9781	36.3466	0.982921	0.444025	40.2143
	104.828	75.9645	53.3728	0.702602	0.724657	34.0319
	120.968	57.9296	30.4052	0.524865	0.478885	0.524865
	65.5383	33.3617	32.7929	0.982952	0.509041	40.1606
	38.8227	34.4695	30.8545	0.895126	0.887871	39.6748
	24.7206	16.0057	14.7329	0.920477	0.647466	46.5075
	112.511	48.6078	27.7682	0.57127	0.432026	25.6244
	37.1075	13.9427	13.5965	0.975171	0.375737	41.5868
	61.018	29.673	28.9816	0.976698	0.4863	39.0567
	53.6955	45.294	43.9316	0.969921	0.843533	38.5357
	72.6768	27.6981	26.8156	0.968139	0.381113	40.6326
	140.801	41.9742	32.5616	0.775752	0.298109	32.9385
	21.6324	8.03954	7.43251	0.924494	0.371643	46.6143
	104.144	54.019	52.5438	0.972691	0.518696	39.256
	35.8566	22.7334	21.5164	0.946465	0.634009	46.4545
	47.8952	17.7322	14.2386	0.802982	0.37023	46.7317
	81.556	26.0813	23.9948	0.919999	0.319797	34.6555
	86.4921	36.4796	33.2594	0.911725	0.421768	5.96477
	122.227	56.614	44.6038	0.787857	0.463186	18.9977
	82.489	45.921	44.6939	0.973279	0.556692	20.274
	86.3771	47.1098	45.8662	0.973602	0.545397	17.3234
	100.186	45.5252	41.3312	0.907876	0.454407	10.375
	74.4769	30.6946	28.6041	0.931896	0.412136	10.1716
	69.482	30.7459	28.9081	0.940227	0.442502	8.03566
	63.994	19.1069	11.2976	0.591285	0.298574	17.5982
	65.4882	28.1566	25.7499	0.914525	0.42995	38.1014
	54.794	24.2928	21.9942	0.905376	0.443349	5.31351
	135.609	65.0836	49.0847	0.754179	0.479937	35.112
	98.75	38.9552	35.6229	0.914458	0.394483	40.0579
	76.4059	31.6886	30.7451	0.970228	0.41474	40.2817
	111.435	61.9409	18.6905	0.301748	0.555848	13.5959
	47.8732	23.4222	23.0152	0.982622	0.489256	38.8221
	87.3277	40.6399	39.0458	0.960776	0.465372	39.639
	73.0657	28.4893	27.3575	0.960273	0.389913	39.3604
	53.7596	20.6364	19.9575	0.967105	0.383864	39.9156
	140.543	83.1053	81.1312	0.976246	0.591316	38.6599
	62.4998	22.9851	22.3938	0.974275	0.367763	39.3238
	120.8	52.686	51.0353	0.968671	0.436144	42.5852
	121.431	67.0624	36.2707	0.54085	0.552269	29.426
	40.8745	7.6013	6.80368	0.895069	0.185967	35.3499
	77.158	28.3811	27.8203	0.980242	0.36783	39.992
	110.921	53.5549	51.1401	0.95491	0.482821	12.7806
	74.1348	29.1741	26.6743	0.914315	0.393528	10.7726
	73.1431	8.35755	7.37038	0.881882	0.114263	10.1199
	130.149	51.8184	42.3529	0.817334	0.398147	7.09969
	73.0947	24.6329	23.7068	0.962408	0.336999	24.5206	average	%motility	vcl	vap	vsl		wob	prog
	66.9714	32.7997	31.0853	0.947733	0.489757	14.403		0.329545	91.1399	40.096	34.3738		0.439939	995.544	58	.
	154.211	66.1388	63.3752	0.958216	0.428885	13.9716			83.2461	38.0531	32.9012	0.882906	0.455827	28.3086
	132.64	75.8053	68.9773	0.909928	0.571511	5.86979			32.1813	17.9318	15.539	0.151228	0.127888	14.5003
	122.566	55.9814	51.0195	0.911366	0.456745	5.04312			0.38658	0.47123	0.472293	0.171284	0.280563	0.512222
asty 195 G	41.4686	26.8561	26.4443	0.984665	0.647625	38.1359
	59.7829	47.2409	45.614	0.965561	0.790207	16.3545
	59.8495	50.9532	50.2226	0.985662	0.851355	38.8194
	46.3532	37.9106	37.1855	0.980874	0.817864	38.4428
	53.5537	47.145	46.2435	0.980878	0.880331	37.7812
	61.4794	35.9283	35.0938	0.976772	0.584397	38.5907
	77.287	48.1979	45.1525	0.936813	0.623622	33.5256
	64.663	54.4066	53.5347	0.983974	0.841388	37.7828
	50.9186	39.9527	39.1043	0.978764	0.784638	37.9808
	49.9447	22.7313	22.1461	0.974258	0.455129	38.3758
	59.312	50.9801	49.5929	0.97279	0.859523	38.3159
	64.275	52.701	51.7113	0.98122	0.819931	37.5649
	28.8621	10.0155	9.27357	0.92592	0.347013	34.8329
	54.9926	50.5318	49.6237	0.98203	0.918884	37.422
	69.714	32.9332	32.1398	0.975907	0.472405	37.9926
	67.7768	48.6833	47.9314	0.984555	0.718289	38.032
	53.4582	47.7501	46.9535	0.983317	0.893223	38.0545
	65.4307	46.5885	45.8813	0.98482	0.712028	38.1564
	51.2304	34.3586	33.8537	0.985303	0.670668	38.1825
	49.6242	36.5108	35.5292	0.973114	0.735746	38.4058
	57.7472	50.9234	50.0025	0.981918	0.881832	38.587
	47.2428	22.9637	9.89532	0.430912	0.486078	23.5938
	58.3523	52.4809	51.5275	0.981833	0.89938	38.2521
	76.4752	48.5447	47.9337	0.987413	0.634777	38.4389
	46.7463	33.9454	32.4314	0.955399	0.726163	37.8724
	171.074	37.7862	35.6624	0.943795	0.220877	41.1195
	48.2811	18.341	17.8583	0.973678	0.379881	36.6115
	65.9068	48.4609	42.9518	0.88632	0.735295	40.991
	46.3427	33.8989	33.3156	0.982795	0.731482	38.5722
	65.7631	51.7755	50.989	0.984808	0.787304	38.358
	60.3492	52.3711	51.3142	0.979818	0.867802	37.0095
	97.6489	6.3277	1.09481	0.173018	0.0648005	5.08196
	53.7888	44.5984	43.7038	0.979941	0.82914	38.3966
	52.7242	37.9616	36.9338	0.972925	0.720003	37.6295
	37.5213	18.1051	17.6022	0.972226	0.482527	39.0003
	49.032	32.5708	32.0371	0.983614	0.664278	38.379
	49.1129	29.8737	29.3105	0.981148	0.608266	37.7133
	71.1799	34.4283	33.4217	0.970764	0.48368	38.15
	38.4267	25.4039	24.9066	0.980422	0.661101	37.893
	67.4783	28.1171	27.3616	0.97313	0.416684	39.8262
	53.6848	43.2783	42.5641	0.983499	0.806155	37.5052
	62.4359	44.2424	43.4909	0.983015	0.708605	31.9954
	64.8424	40.8978	40.1015	0.98053	0.630726	38.7947
	62.1312	49.6512	48.869	0.984247	0.799134	37.8802
	45.1167	31.9799	20.9293	0.65445	0.708827	32.9956
	54.476	41.5001	40.6596	0.979746	0.761806	37.7411
	71.6272	54.8931	53.6566	0.977474	0.766373	38.5806
	87.0251	41.748	35.0212	0.838872	0.479723	33.1656
	61.3404	51.2141	49.7541	0.971493	0.834917	38.0693
	63.4658	41.6723	40.3227	0.967613	0.65661	38.0223
	70.1279	42.4416	41.847	0.985988	0.605203	37.0257
	48.8287	22.8728	22.4474	0.981401	0.46843	38.9884
	60.8998	48.0416	46.9296	0.976855	0.788862	38.141
	56.6973	45.5622	44.3869	0.974205	0.803605	37.6157
	63.5338	48.1461	47.4106	0.984724	0.757804	38.9852
	66.1715	43.2583	42.391	0.979949	0.653731	32.8957
	35.9183	27.4862	24.5809	0.894297	0.765243	17.4552
	44.8927	30.9231	29.4135	0.951182	0.688821	14.4193
	55.4922	38.7176	37.9118	0.979188	0.697712	30.6393
	64.2122	35.5686	34.4837	0.969498	0.553923	40.7581
	63.0333	51.7194	50.2037	0.970693	0.82051	29.9352
	64.4441	43.8438	42.9994	0.980741	0.680338	28.0965
	45.392	36.4276	35.7182	0.980526	0.802511	23.8682
	63.3886	61.2867	55.0336	0.897969	0.966841	4.54053
	68.793	36.8727	30.5012	0.827203	0.535995	2.50541
	67.0738	31.7149	31.0773	0.979894	0.472836	40.4373
	52.7074	36.0395	34.3488	0.953087	0.683766	37.8358
	57.0433	33.2178	32.5957	0.98127	0.582327	40.2772
	72.795	43.0359	42.3395	0.983818	0.591194	39.6029
	54.4893	37.3614	36.7518	0.983685	0.685664	40.0259
	60.9155	31.4397	30.9013	0.982876	0.516119	39.9428
	67.2353	42.0466	41.3748	0.984022	0.625365	40.1227
	37.2029	22.6326	22.2176	0.981663	0.608355	40.0737
	74.445	44.5727	43.9399	0.985804	0.598733	39.9106
	54.8434	47.9839	46.5054	0.969187	0.874924	39.0205
	68.0855	45.733	44.6009	0.975244	0.671701	40.0654
	80.6558	53.6289	52.7692	0.983969	0.664911	40.3672
	59.9351	39.7733	39.2273	0.986271	0.663606	39.6
	122.001	63.0915	48.9679	0.77614	0.517139	34.785
	51.6397	40.0146	39.4025	0.984701	0.774881	40.6064
	57.1014	28.5758	27.9449	0.977922	0.50044	39.5849
	64.1025	36.785	36.1032	0.981467	0.573846	39.6983
	74.0664	38.4359	37.6121	0.978566	0.518939	39.5595
	62.3826	40.7246	39.883	0.979333	0.652821	39.8427
	52.6033	42.89	42.0978	0.981529	0.815348	40.2861
	57.4725	44.9995	43.7149	0.971452	0.782975	40.9578
	65.641	35.559	34.961	0.983183	0.541719	39.3965
	70.4369	40.034	39.2974	0.981602	0.568367	39.8851
	57.0216	48.7276	47.8175	0.981323	0.854547	38.3201
	72.2205	48.1287	47.2922	0.982619	0.666413	39.5269
	57.7383	46.3499	45.2168	0.975554	0.802757	39.6349
	81.3963	49.8957	49.0616	0.983282	0.612997	40.166
	76.7739	45.7693	44.8957	0.980912	0.596157	39.6387
	65.1121	41.7162	41.106	0.985373	0.640684	40.7893
	48.1439	13.6835	11.5599	0.844806	0.28422	55.1129
	59.1168	47.9546	47.0867	0.981902	0.811184	40.0855
	67.9609	47.524	46.3568	0.975441	0.699285	40.0645
	64.6737	41.8913	41.2698	0.985164	0.647733	40.1346
	70.8625	56.4359	55.3296	0.980397	0.796415	40.1757
	72.5769	42.2521	41.5366	0.983067	0.58217	40.4188
	64.1656	35.3447	34.6383	0.980013	0.550836	39.8477
	56.6122	13.2104	4.76971	0.361057	0.233349	16.011
	62.8366	35.5663	34.7537	0.977153	0.566013	39.9235
	54.7079	43.5185	42.8745	0.985201	0.795472	39.4311	average	%motility	vcl	vap	vsl		wob	prog
	81.1391	45.4615	44.0348	0.968618	0.560291	21.8887		0.72	64.1312	40.6051	38.9376		0.633156	1488.36	108
	59.7838	48.8592	46.1153	0.943841	0.817266	8.92845			61.5011	40.1412	38.4988	0.946201	0.667335	35.6105
	45.9226	37.3496	36.7628	0.984289	0.813316	37.1372			16.5715	10.6077	10.984	0.118026	0.160875	8.87546
	49.3416	39.8204	31.6412	0.794599	0.807035	1.96593			0.269451	0.264261	0.285308	0.124736	0.241071	0.249237
pachon 16 A	55.4639	43.7254	42.9723	0.982777	0.788358	39.7991
	65.5412	42.993	42.0001	0.976906	0.655969	39.5838
	57.2898	37.5084	36.4658	0.972203	0.654714	39.704
	65.1514	42.0555	41.2724	0.98138	0.645504	39.606
	51.194	25.2752	21.9075	0.866756	0.493715	37.7757
	39.9449	24.6544	23.7488	0.963266	0.617212	20.3275
	28.1143	11.3256	10.3991	0.918195	0.402842	36.2385
	69.8006	49.7652	48.8536	0.981681	0.712963	39.7507
	90.027	41.4791	40.413	0.974296	0.460741	40.089
	53.2684	27.7648	26.2615	0.945858	0.521225	41.9281
	72.6438	34.1149	26.0232	0.762811	0.469618	37.0473
	85.958	55.6024	52.877	0.950984	0.646855	44.7064
	58.2136	35.1461	34.6196	0.985017	0.603745	40.3696
	58.8286	39.1275	36.8561	0.94195	0.665109	39.9523
	58.8486	38.7571	37.9875	0.980143	0.65859	40.0619
	52.7854	38.1148	37.4239	0.981873	0.72207	39.8242
	51.0728	26.0708	25.6162	0.982561	0.510463	40.7009
	68.4228	39.6899	39.0881	0.984837	0.580069	40.3195
	47.1774	26.315	25.8467	0.982204	0.557788	41.1848
	69.4995	27.1622	25.9933	0.956967	0.390825	39.6262
	57.1223	39.0076	38.4379	0.985395	0.682879	39.9489
	57.3218	39.4309	38.5626	0.97798	0.687886	40.1348	average	%motility	vcl	vap	vsl		wob	prog
	32.6749	11.4073	10.3538	0.90765	0.349115	36.5497		0.412698	54.9326	31.3724	30.6341		0.571107	1251.3	26
	40.9026	17.0664	16.5938	0.972309	0.417244	40.5775			58.0208	34.4551	33.1309	0.956957	0.586688	39.0321
	58.9854	41.7453	41.1046	0.984653	0.707723	39.6037			14.0752	10.8765	10.9226	0.0489094	0.118107	4.15652
	62.2863	40.527	39.7257	0.980228	0.650656	39.4244			0.242589	0.315672	0.32968	0.0511092	0.201311	0.10649
pachon 170	74.8106	38.3668	34.5019	0.899264	0.512852	26.5086
	13.5859	6.39374	6.13221	0.959097	0.470616	38.1303
	60.2661	44.355	43.6951	0.985123	0.735986	39.8917
	14.4471	8.44319	8.22032	0.973604	0.584421	39.1915
	51.6686	32.9903	32.1466	0.974427	0.638498	39.0968
	18.6032	9.53136	8.99912	0.944158	0.51235	47.1104
	14.8531	7.39766	7.13249	0.964154	0.498057	40.4251
	40.268	15.2009	14.8009	0.973688	0.377493	42.907
	15.9057	9.88636	9.69863	0.981012	0.62156	38.0365
	16.214	11.067	10.7964	0.975548	0.682558	38.5489
	60.2486	29.4826	27.4422	0.930791	0.48935	39.3088
	53.8886	31.0282	30.3849	0.979268	0.575784	40.5766
	71.403	9.06951	6.52359	0.719288	0.127019	34.1599
	57.7699	43.4343	41.6778	0.959559	0.751851	40.5924
	59.6682	35.6549	35.0204	0.982205	0.597552	31.9244
pachon 170 vid 2	33.4025	17.4487	16.5744	0.949893	0.522379	23.396
	28.4455	12.706	12.3849	0.974724	0.446678	39.377
	56.358	37.4431	36.4975	0.974746	0.66438	40.0841	average	%motility	vcl	vap	vsl		wob	prog
	33.6148	17.1356	16.6935	0.974202	0.509762	43.0645		0.19469	46.2175	28.9404	27.801		0.626179	1080.36	17
	88.6559	70.1422	66.5298	0.948499	0.791173	38.0128			43.0511	24.313	23.2627	0.951957	0.556991	37.7779
	52.166	30.3808	29.471	0.970053	0.582387	40.0374			22.3785	16.3428	15.7073	0.055706	0.141172	5.43062
	30.88	17.3267	16.4559	0.949745	0.561097	30.7319			0.519812	0.672184	0.675215	0.0585174	0.253454	0.143751
asty 168 epi A vid 1	66.7426	37.8481	37.3804	0.987643	0.567075	40.388
	81.2084	48.7576	47.8668	0.981729	0.600401	40.7066
	75.3458	45.4106	44.6723	0.983741	0.602695	39.2875
	56.9154	38.4872	37.7374	0.980518	0.676217	39.736
	64.4459	38.9713	38.1185	0.978118	0.604713	40.3361
	76.8697	46.6562	45.7062	0.979639	0.606952	39.5792
	78.1903	47.0944	45.2172	0.960139	0.602305	39.8696
	23.7444	6.93714	6.39538	0.921905	0.292158	53.9844
	80.5206	50.1829	49.2963	0.982333	0.623231	40.1805
	78.9915	47.7606	46.694	0.977668	0.60463	30.553
	48.2177	20.3714	19.9837	0.980968	0.422487	38.9807
	74.6326	47.4143	46.5457	0.981681	0.635303	39.4557
	106.368	6.95425	3.04302	0.437577	0.0653795	19.0952
	69.257	15.2042	13.6131	0.89535	0.219533	38.5201
	71.5433	50.4236	48.5119	0.962086	0.704799	38.8083
	84.153	55.9842	55.1196	0.984556	0.665268	40.7172	average	%motility	vcl	vap	vsl		wob	prog
	81.6498	44.2639	43.4964	0.982661	0.542119	40.1369		0.16	74.5668	36.9862	34.9268		0.496015	1302.14	20
	78.6224	48.2114	47.3932	0.983029	0.613202	39.6839			71.4321	38.8984	37.4176	0.934984	0.544289	37.0421
	63.7928	42.0513	41.3259	0.98275	0.659185	39.2696			16.3001	14.5882	14.968	0.127088	0.166435	10.3431
	67.4317	38.9839	30.2352	0.77558	0.578125	1.55376			0.22819	0.375033	0.400026	0.135925	0.305784	0.279227
asty 195 H	58.8618	42.2373	31.5874	0.747855	0.717567	1.49643
	50.6227	11.1259	8.08609	0.72678	0.219781	4.76237
	68.854	46.0037	45.06	0.979487	0.668134	40.4562
	71.2535	33.4077	32.2759	0.966121	0.468858	38.9159
	88.3413	54.1961	46.4141	0.85641	0.613486	38.9128
	64.4615	36.4021	35.7759	0.982798	0.564711	39.163
	133.208	51.9053	19.5728	0.377087	0.389657	21.1905
	64.3967	41.1489	39.5781	0.961826	0.638991	32.8545
	84.5291	52.9571	50.5695	0.954915	0.626496	39.2768
	67.1723	53.6717	51.8327	0.965736	0.799015	39.4328
	119.834	62.4774	56.5805	0.905615	0.521366	37.8353
	58.1018	51.8684	47.0133	0.906396	0.892717	37.7865
	65.1924	47.8106	46.6598	0.97593	0.733376	39.2884
	66.486	21.0798	18.6759	0.88596	0.317057	5.31882
	57.382	48.7037	47.883	0.98315	0.848763	39.2996
	80.1521	45.6834	44.5576	0.975357	0.569959	33.1985
	51.4903	37.9841	37.559	0.988806	0.737695	36.7523
	73.9318	43.3412	42.7666	0.986741	0.586232	39.8397
	78.345	36.5148	35.3384	0.967783	0.466077	30.2507
	64.5891	49.6588	48.4569	0.975795	0.768843	39.8516
	112.803	26.8401	25.173	0.937887	0.237938	38.212
	61.0133	52.3461	51.4772	0.983401	0.857946	40.3021
	65.0712	34.3097	33.576	0.978615	0.527264	39.1618
	59.3715	20.2244	18.1769	0.89876	0.340641	34.191
	123.067	70.7902	31.4561	0.444356	0.575215	25.6571
	42.6204	7.16055	5.48501	0.766004	0.168007	8.03176
	69.7467	48.4071	46.462	0.959816	0.694042	13.1888
	78.8248	53.3819	49.8501	0.933839	0.677222	38.2559
	80.9422	34.6178	33.6256	0.971338	0.427686	39.6925
	84.0678	47.3553	40.6129	0.857621	0.563299	38.6384
	62.0552	39.055	38.5062	0.985948	0.62936	40.1377
	77.9984	7.6346	1.28304	0.168056	0.0978814	5.74625
	58.686	42.7291	40.9149	0.957542	0.728097	13.2401
	69.4035	44.1014	43.0775	0.976785	0.635434	39.3813
	93.1771	63.8997	43.302	0.677655	0.685788	33.5884
	61.9433	37.4173	36.5996	0.978148	0.604057	40.0143
	57.3518	45.1579	44.0126	0.974637	0.787384	40.4483
	47.7357	27.021	19.0471	0.704902	0.566054	34.1106
	68.1546	56.8762	54.8929	0.96513	0.834517	38.8226
	91.5173	33.7554	20.0011	0.592528	0.368842	26.9593
	54.1654	23.2284	22.4281	0.965544	0.428842	39.9886
	60.318	44.2341	43.3545	0.980115	0.733347	39.8414
	72.5469	8.89729	2.025	0.227597	0.122642	11.3005
	86.6244	44.4892	43.585	0.979676	0.513587	40.8474
	74.802	46.0325	45.0482	0.978616	0.615391	38.7015
	142.635	75.3445	61.3893	0.814782	0.528234	35.7824
	43.3378	7.78442	3.92971	0.504817	0.179622	25.3986
	133.695	78.3053	61.2116	0.781704	0.585701	32.368
	61.6061	53.3754	52.2521	0.978955	0.866398	39.9074
	75.565	44.3531	41.8633	0.943865	0.586952	37.3375
	54.9363	48.6356	47.52	0.977061	0.885309	40.0651
	74.1126	39.6734	38.7562	0.976881	0.535312	40.0196
	79.3372	38.4365	35.806	0.931561	0.48447	37.8047
	81.5137	45.6985	39.3498	0.861075	0.560623	36.2319
	67.8004	41.6225	40.8569	0.981604	0.613899	39.3439
	102.729	64.4756	51.0859	0.79233	0.627629	35.8337
	56.8264	43.329	42.285	0.975906	0.76248	40.4471
	48.5506	8.47302	4.49476	0.530479	0.17452	32.58
	69.9112	42.2625	40.548	0.959431	0.604518	38.8682
	70.6158	44.4047	43.0234	0.968893	0.628821	29.847
	70.1061	45.1013	40.8085	0.904818	0.64333	39.0291
	99.6452	53.0744	49.5692	0.933957	0.532634	7.02416
	130.547	21.7617	20.7959	0.955616	0.166697	38.889
	103.247	52.0005	51.2204	0.984997	0.503653	40.1907
	78.3299	41.2525	39.92	0.9677	0.52665	38.6215
	40.5732	29.8087	29.3113	0.983315	0.734689	38.3164
	71.4884	44.3427	42.7447	0.963961	0.620278	12.2364
	76.708	38.0297	37.2335	0.979064	0.495772	39.4752
	99.8245	52.5401	47.2497	0.899308	0.526324	37.7365
	81.169	42.5048	40.1806	0.94532	0.523658	22.5578
	98.503	67.0532	61.2088	0.912839	0.680722	5.56212
	85.8943	37.6728	36.757	0.975691	0.438595	41.9379
	67.1866	52.6891	49.147	0.932775	0.78422	28.6993
	89.2906	55.5918	44.1553	0.794278	0.622594	1.99699
	91.5407	51.7688	50.3836	0.973241	0.565528	23.2238
	89.1491	56.342	53.7402	0.953822	0.631997	11.7803
	97.8093	49.8325	47.3694	0.950574	0.509486	18.9866
	110.258	48.5378	32.3317	0.666113	0.440222	11.0605
	133.775	79.8353	73.4429	0.91993	0.59679	16.105
	75.0127	49.3307	46.1576	0.935677	0.657631	7.44387
	136.24	58.2849	52.6173	0.902761	0.427811	7.46923
	60.1023	42.5479	39.3977	0.925961	0.707926	5.90673
	55.5398	43.4847	39.8112	0.915522	0.782947	4.99453
	70.397	36.6207	31.808	0.868579	0.520203	3.5014
	90.2515	45.3423	33.7615	0.744591	0.502399	1.90341
	81.6235	51.9867	33.5516	0.645388	0.636909	1.00499
	78.571	43.2945	42.0187	0.970534	0.551023	17.2021
	42.7852	22.0263	19.9845	0.907301	0.514812	37.0038
	69.0856	60.4979	21.3051	0.352162	0.875694	19.1878
	72.7584	45.653	44.6437	0.977893	0.62746	39.5875
	26.1221	6.93768	6.68002	0.96286	0.265586	32.5492
	90.9163	34.7883	32.7771	0.942187	0.382641	39.1501
	61.8629	41.296	40.5927	0.982969	0.667541	39.9157
	68.8078	52.7092	51.6548	0.979996	0.766035	39.1634
	181.974	17.59	5.06067	0.287701	0.0966621	11.4573
	71.0413	45.5336	44.7594	0.982998	0.640945	40.0524
	69.1444	41.7549	41.0057	0.982055	0.60388	40.6189
	73.1091	43.9857	43.3688	0.985976	0.601645	40.4235
	86.8605	41.4431	39.8477	0.961504	0.477122	40.1393
	129.918	64.4626	28.2133	0.437669	0.496178	25.2962
	81.439	49.1011	45.6781	0.930288	0.602918	38.5301
	57.4369	49.3673	48.4117	0.980643	0.859505	39.6036
	116.474	54.2988	46.3604	0.853801	0.466187	27.628
	88.9794	47.8638	47.2883	0.987975	0.53792	26.4147
	65.5707	39.7241	38.733	0.975049	0.605821	39.8095
	56.6654	42.9247	38.2219	0.890439	0.757512	35.0742
	78.2752	49.6004	48.5246	0.97831	0.633667	39.1396
	100.196	57.5759	36.0401	0.625958	0.574635	32.0711
	52.6759	46.3824	43.7341	0.942903	0.880523	8.5153
	49.7359	37.9021	37.0121	0.976521	0.762066	39.2342
	50.2787	46.0532	43.4871	0.944279	0.915959	8.62514
	107.638	57.2468	19.1804	0.335047	0.531845	17.8232
	125.013	45.2323	11.4757	0.253707	0.361819	12.4715
	85.7116	39.4127	38.7006	0.981932	0.459829	39.6052
	71.0341	9.31791	3.37564	0.362275	0.131175	20.3479
	70.7947	46.0331	45.2135	0.982195	0.650234	39.9995
	65.7927	43.5126	42.4727	0.976103	0.661358	39.032
	36.2915	21.6204	20.7737	0.960836	0.595743	41.6991
	153.686	52.0828	38.3041	0.735447	0.338891	36.2485
	81.4079	62.6656	50.7163	0.809317	0.769772	31.8169
	115.937	55.2291	53.9863	0.977498	0.47637	31.3938
	69.8488	33.9029	32.8153	0.96792	0.485375	30.2972	average	%motility	vcl	vap	vsl		wob	prog
	22.9626	6.40634	5.52228	0.862003	0.278991	27.8804		0.480916	77.7181	42.1873	35.5598		0.542825	1257.18	126
	48.2676	42.8092	41.145	0.961124	0.886914	12.2262			78.074	43.1678	37.8703	0.867163	0.572314	29.1789
	60.8504	44.4478	42.5555	0.957426	0.730444	12.4067			26.1564	14.6308	13.988	0.189412	0.183801	12.9945
	72.8018	44.8063	40.7533	0.909545	0.615456	5.07197			0.335021	0.338929	0.369367	0.218427	0.321154	0.44534
pachon asty 194 F	49.958	15.576	15.0504	0.966258	0.311782	38.4106
	34.9439	16.5734	12.3616	0.745867	0.474287	26.6544
	54.6081	30.4151	25.6656	0.843843	0.55697	2.52119
	46.1778	30.1173	29.4233	0.976959	0.652202	39.0243
	62.8465	33.1762	32.4771	0.978928	0.527892	40.4639
	48.099	29.5137	29.0978	0.985908	0.613603	40.4128
	31.0592	12.1312	11.7646	0.969779	0.390583	41.9451
	24.3089	8.2187	7.73486	0.94113	0.338094	39.3735
	56.928	31.9319	31.4086	0.98361	0.560918	39.3012
	32.2095	18.4411	17.4149	0.944351	0.572537	42.4788
	49.4264	24.8865	24.3121	0.976917	0.503506	38.7887
	59.1588	42.3888	41.6867	0.983435	0.716527	40.0235
	43.6845	21.2571	20.7752	0.977328	0.486605	40.1717
	50.2364	30.776	30.2182	0.981875	0.612623	40.1871
	53.3246	33.078	32.5804	0.984957	0.620314	39.8293
	45.709	30.7636	30.3008	0.984958	0.673031	39.8226
	25.5597	13.2105	12.8434	0.972215	0.516849	39.843
	33.6906	6.9505	6.31953	0.90922	0.206304	48.8571
	67.4735	45.0436	44.1204	0.979505	0.667574	39.4604
	43.516	25.9743	25.5092	0.982096	0.59689	39.7215
	84.1298	49.6661	47.5685	0.957765	0.590351	36.284
	77.2043	32.7887	29.75	0.907323	0.424701	33.9128
	63.8833	35.7376	35.0507	0.980777	0.559421	40.6874
	52.1974	20.648	19.1485	0.927378	0.395575	36.5451
	61.5148	32.5527	30.9629	0.951162	0.529184	40.032
	34.3645	8.63214	7.95225	0.921237	0.251193	31.7827
	56.6756	34.6181	33.8566	0.978005	0.61081	39.0867
	61.7174	7.09813	2.71864	0.383008	0.11501	8.18643
	41.6502	22.2	21.5632	0.971312	0.533012	23.1431
	65.0865	32.9689	31.7129	0.961906	0.506539	12.9792
	50.5709	35.3062	33.6852	0.954088	0.698153	8.75103
	69.1205	7.26214	4.3299	0.596229	0.105065	1.83679
	43.3595	30.5671	15.099	0.493962	0.704969	0.493962
	58.3225	34.5538	33.7357	0.976323	0.592462	40.0919
	37.7738	18.346	17.5853	0.958535	0.485681	40.6732
	36.3063	6.29643	5.84052	0.927592	0.173425	41.5793
	47.654	23.6892	23.1772	0.978387	0.497108	40.4864
	31.6955	12.6521	12.3724	0.977895	0.399175	41.1186
	34.9439	24.2635	22.8375	0.941225	0.694358	6.76329
	35.4981	8.2304	7.76	0.942846	0.231855	39.4481
	57.1363	32.1849	31.5931	0.981612	0.5633	40.2612
	23.102	6.93456	4.77545	0.688646	0.300171	6.42879
	68.4905	40.2439	38.9164	0.967014	0.587583	41.253
	50.0397	27.0325	24.9845	0.924239	0.540221	8.42584
	56.9069	34.7987	34.0527	0.978564	0.611502	41.1837
	80.1093	41.6544	36.0905	0.866427	0.519969	37.0849
	46.1407	23.5893	23.1117	0.979755	0.511248	39.4786
	36.0604	17.1076	16.4256	0.960135	0.474415	39.1564
	53.8855	26.611	26.0044	0.977207	0.493843	40.0741
	43.3201	23.8471	23.2912	0.976688	0.550486	41.1468
	44.9448	29.7311	28.8065	0.968901	0.661503	16.0409
	41.6048	22.3727	21.7895	0.973933	0.537742	33.3525
	44.4747	33.906	33.0044	0.973411	0.762365	38.4292
	35.1443	11.6532	10.9292	0.93787	0.331582	36.4258
	55.7453	29.5556	28.8564	0.976343	0.53019	39.6748
	58.6168	29.1555	28.6571	0.982902	0.497393	39.6466
	47.4328	29.2807	28.661	0.978835	0.617309	29.8245
	21.3349	6.0384	5.84886	0.968612	0.283028	34.8852
	38.2152	13.3113	13.0014	0.976723	0.348324	40.2844
	37.4799	8.64313	4.49052	0.519548	0.230607	22.1111
	24.8523	9.42198	9.00771	0.956031	0.379119	39.6794
	59.8723	36.064	35.3583	0.980433	0.602349	39.3785
	25.1056	14.9819	14.6103	0.975199	0.596754	41.1434
	75.4001	45.1123	43.6449	0.967474	0.598305	41.0917
	36.579	22.978	21.7059	0.944638	0.628174	20.5426
	45.9007	24.8911	24.0171	0.964886	0.542282	21.2448	average	%motility	vcl	vap	vsl		wob	prog
	56.9171	35.8516	34.3696	0.958662	0.629893	20.0573		0.219436	46.8456	24.5647	23.094		0.524375	752.735	70
	50.4618	34.4789	33.1387	0.961129	0.683267	13.2097			48.6812	25.1337	23.5563	0.921668	0.504428	31.7959
	58.0213	24.5299	18.1751	0.740938	0.422774	1.51357			14.5485	11.2815	11.125	0.122198	0.149951	13.3298
	77.7994	44.9003	33.8521	0.753939	0.577128	1.50899			0.298852	0.44886	0.472273	0.132584	0.297269	0.419232
epi asty 168 C	73.4613	43.5818	42.7056	0.979895	0.593263	39.6736
	85.5177	46.1144	45.117	0.978371	0.539238	39.4153
	55.5299	19.2244	18.7293	0.974244	0.346199	40.4169
	84.8308	48.2567	46.8646	0.971152	0.568858	24.3769
	60.5166	33.1214	32.4264	0.979018	0.54731	40.0255
	94.6923	42.2105	40.6619	0.963313	0.445765	25.8842
	76.6475	26.4454	25.8494	0.977463	0.345026	38.7785
	253.195	19.5702	8.83774	0.451593	0.0772928	25.4534
	70.7754	31.9143	31.1286	0.975379	0.450924	38.5639
	94.0617	12.3096	5.00886	0.406906	0.130868	22.9905
	64.012	35.6108	33.8507	0.950574	0.556314	38.621
	61.6825	33.4919	32.5577	0.972107	0.542973	39.0814
	84.3599	38.1832	36.3378	0.951669	0.452622	39.2976
	63.9483	36.9949	36.2621	0.980192	0.578513	32.6136
	76.2552	44.75	43.5179	0.972467	0.586845	27.5943
	30.7823	7.02245	6.42109	0.914365	0.228133	29.995
	81.4223	39.0564	37.8067	0.968003	0.479676	27.014
epi asty 168 C vid 2	150.256	9.80061	1.31692	0.134372	0.0652262	4.65007
	71.2284	30.8736	29.6679	0.960947	0.433446	40.6672
	75.6767	31.788	31.0426	0.97655	0.42005	40.4588
	84.3694	53.1127	52.1708	0.982267	0.629526	39.1997
	101.724	48.7907	47.7781	0.979245	0.47964	37.9878
	73.4468	34.2607	33.2255	0.969785	0.466469	39.9279
	79.9236	49.5437	48.7765	0.984515	0.619888	38.6913
	83.3999	26.5259	25.7455	0.97058	0.318057	39.8233
	69.4157	33.4615	31.5875	0.943994	0.482045	37.5349
	79.0346	37.1851	35.9996	0.968119	0.470491	40.3107
	81.7922	43.8524	43.0413	0.981505	0.536144	40.5545
	82.3639	43.6646	42.5289	0.973992	0.530142	39.5814
	70.7643	33.5303	32.6991	0.97521	0.473831	39.4044
	83.379	42.183	40.4943	0.959966	0.505919	39.4821
	84.5299	49.9045	48.3691	0.969234	0.590377	40.4174
	86.7277	46.0442	44.6994	0.970793	0.530905	39.9846
	97.6283	57.8112	56.1316	0.970947	0.592156	40.2377
	68.7207	11.1933	9.45237	0.844464	0.162882	19.3177
	82.5385	37.1728	36.2789	0.975953	0.450369	39.9507
	46.5673	19.6179	17.5954	0.896907	0.42128	20.4441
	65.0044	33.36	32.02	0.959834	0.513196	40.6111
	71.8797	58.7174	55.204	0.940164	0.816884	36.624
	84.6035	46.3075	45.13	0.974572	0.547348	39.8713	average	%motility	vcl	vap	vsl		wob	prog
	94.3236	49.8477	48.462	0.972202	0.528475	39.5105		0.214634	80.5075	37.9936	36.4323		0.471927	1422.24	44
	70.7287	40.3195	39.5038	0.979769	0.570059	35.4279			81.4862	35.9929	34.2671	0.920579	0.4654	34.6531
	68.3418	27.9571	27.2218	0.973698	0.409078	30.4663			31.6845	12.5377	13.4439	0.167414	0.149219	8.42955
	65.3346	29.0021	27.528	0.949172	0.443902	13.803			0.388833	0.348339	0.392326	0.181857	0.320626	0.243255
asty 195 I vid 1	63.341	40.211	39.5031	0.982396	0.634834	40.9559
	80.6358	44.4563	43.6824	0.982591	0.551322	40.1994
	66.3932	38.5181	37.6376	0.977141	0.580151	39.6157
	60.5069	32.6218	31.81	0.975116	0.539141	40.146
	57.8947	14.5636	12.6378	0.86777	0.251553	14.8797
	64.2319	40.5045	39.7717	0.981908	0.630598	40.4765
	82.5607	40.6542	39.8107	0.979253	0.492416	33.9244
	61.4517	52.3424	51.3804	0.98162	0.851765	39.1776
	66.0976	37.8959	36.8096	0.971334	0.573333	40.048
	66.563	36.6812	35.7221	0.973855	0.551074	27.347
	37.7194	16.4147	16.0846	0.979889	0.435179	40.1591
	76.4729	40.5979	39.6168	0.975834	0.530879	31.0758
	67.0992	45.0607	44.0251	0.977016	0.671554	27.5674
	84.8403	6.2684	1.51084	0.241025	0.0738848	6.56624
	52.3892	40.0153	39.1585	0.978589	0.763807	37.0752
	19.5466	6.91181	5.751	0.832054	0.353607	31.8468
	64.419	49.1413	42.0832	0.856371	0.762838	3.01646
	54.2046	34.0423	33.4164	0.981612	0.628034	39.6666
	62.2809	31.3973	29.7748	0.948324	0.504123	40.6732
	170.812	12.5019	3.38761	0.270967	0.0731914	14.4771
	77.3167	48.4944	47.5937	0.981426	0.627218	39.5276
	63.7409	37.5806	36.8494	0.980544	0.589583	40.0413
	56.5907	33.291	32.6977	0.982178	0.588277	40.8418
	63.4831	30.6735	30.0312	0.979061	0.483176	39.1095
	75.0946	42.4277	41.794	0.985066	0.56499	40.2306
	71.115	49.2727	48.4002	0.982292	0.692859	39.28
	67.3513	47.8392	46.7609	0.977461	0.710293	40.4008
	63.5688	29.1273	28.3725	0.974085	0.458201	36.7983
	57.0046	38.8903	38.219	0.982737	0.682231	39.3535
	67.6971	37.9989	37.2619	0.980604	0.561308	39.8816
	60.793	47.7649	46.912	0.982145	0.785697	38.7355
	83.0638	44.0331	42.6462	0.968503	0.530111	29.139
	65.1165	35.5707	34.9969	0.983869	0.546262	38.742
	63.7503	30.9206	30.1656	0.975583	0.485026	34.6049
	82.2537	43.1102	39.8762	0.924981	0.524113	7.32574
	76.4173	41.3304	38.5271	0.932173	0.540852	7.74505
	72.4562	38.2195	37.6064	0.983958	0.527485	40.0346
	107.063	43.6529	42.4097	0.971522	0.407729	40.8135
	76.0966	43.6184	42.9363	0.984362	0.573198	40.046
	88.252	49.1481	48.1846	0.980395	0.556907	40.4792
	166.948	7.71026	22.6166	2.93331	0.0461835	0
	43.0281	6.27585	5.7923	0.922951	0.145855	26.1142
	64.5315	46.0177	45.267	0.983685	0.713105	39.9357
	37.4414	12.3059	11.9247	0.969025	0.32867	39.049
	62.0432	33.5829	33.0209	0.983265	0.541282	40.126
	66.8424	52.21	51.1112	0.978953	0.781091	39.3293
	72.5527	45.5888	44.3166	0.972095	0.628354	40.717
	63.7352	43.6908	37.3409	0.854664	0.685505	3.02269
	68.6444	42.2373	41.5769	0.984366	0.615305	35.7029
	67.6578	40.7184	39.7455	0.976108	0.601827	36.8237
	65.9035	43.113	42.1574	0.977834	0.654184	30.8864
	61.1865	46.7047	45.4089	0.972256	0.763316	29.0519
	177.231	12.6555	7.71711	0.609782	0.071407	2.70696
	74.3457	59.169	57.1726	0.96626	0.795863	29.1701
	35.5596	10.2498	9.43589	0.920595	0.288242	34.8569
	80.9723	43.3006	41.8351	0.966156	0.534758	21.3725
	61.3767	44.6476	43.5009	0.974315	0.727436	21.5709
	81.5192	47.3157	45.8059	0.968089	0.580425	20.4829
	118.16	50.4876	22.5197	0.446044	0.427283	0.446044
	61.0683	6.83428	2.08325	0.304823	0.111912	5.51892
	50.9703	12.0062	11.0442	0.919871	0.235554	5.27343
	72.4869	40.3155	39.3669	0.976472	0.556177	39.6169
	28.9957	11.2538	10.126	0.899788	0.388119	4.63969
	76.608	6.93049	3.10915	0.448619	0.090467	11.9694
	95.7401	52.7983	48.9169	0.926488	0.551475	10.2387
	77.7747	49.5821	48.3146	0.974436	0.63751	26.5271
	88.4818	10.1399	5.36872	0.529465	0.114599	19.6467
	55.449	8.07827	7.70664	0.953997	0.145688	41.0439
	101.123	53.29	51.6359	0.968959	0.526981	39.7975
	80.9538	49.4548	48.2809	0.976263	0.610901	39.977
	163.768	12.5843	4.19451	0.333314	0.0768419	13.9563
	87.3859	43.6388	41.3359	0.947226	0.499381	38.4943
	54.234	8.54761	7.59527	0.888585	0.157606	20.612
	40.36	15.5773	15.174	0.974112	0.385958	38.1258
	90.0726	36.8152	35.4212	0.962136	0.408728	39.8822
	74.0433	44.8629	43.7284	0.974713	0.605901	39.8182
	70.7318	36.9096	36.4059	0.986353	0.521824	39.8605
	70.695	6.59143	5.62169	0.852878	0.0932376	37.389
	79.348	43.6762	42.9529	0.98344	0.550439	39.4976
	85.6848	44.7608	43.7353	0.97709	0.522389	39.3073
	83.0544	36.6919	35.7906	0.975435	0.441781	38.6674
	88.3039	56.5531	51.2372	0.906001	0.640437	26.9476
	78.3132	52.0452	51.26	0.984914	0.664577	39.9766
	79.5781	53.4261	52.0339	0.973942	0.671367	40.0693
	71.9819	34.7328	33.8695	0.975145	0.482522	38.4958
	69.4442	36.9453	15.9109	0.430662	0.532014	0
	78.7389	43.9938	43.2508	0.983112	0.55873	40.1213
	73.083	20.8261	17.91	0.859978	0.284966	55.2563
	84.8718	46.0763	44.4775	0.965303	0.542892	38.49
	62.2987	41.3989	40.3945	0.975739	0.664523	37.9691
	63.9163	45.6502	44.8337	0.982112	0.71422	39.1689
	73.9666	34.9445	33.7232	0.965051	0.472436	39.2452
	83.0806	48.9979	46.7959	0.955059	0.589764	11.9719
	70.1928	15.1144	4.48194	0.296535	0.215327	15.0338
	75.266	41.4718	40.8169	0.984209	0.551003	39.8896
	77.7117	40.9308	40.1808	0.981674	0.526701	39.6781
	68.3901	31.2216	29.8618	0.956447	0.456523	12.1771
	80.6401	40.0152	38.7327	0.967949	0.49622	38.8352
	64.5659	6.8023	2.8475	0.418609	0.105354	23.2694
	53.8649	19.8253	19.3609	0.976577	0.368055	38.838
	64.5107	37.3369	36.7179	0.983422	0.57877	40.5223
	75.0847	39.379	38.716	0.983162	0.524462	39.7666
	16.7651	8.0238	7.76859	0.968193	0.478601	40.9613
	76.8748	43.8385	43.1056	0.983282	0.570259	39.7197
	68.4571	38.8314	38.0755	0.980536	0.567237	40.0133
	78.3242	6.92338	5.91024	0.853664	0.0883939	33.6075
	94.5998	47.9099	46.6961	0.974664	0.506448	39.3768
	97.9878	57.8839	46.7421	0.807514	0.590726	1.98987
	74.2204	41.4363	40.6206	0.980314	0.558288	39.7631
	61.6806	46.1994	43.8495	0.949137	0.74901	38.4532
	87.8937	44.3765	43.3588	0.977066	0.504889	40.1707
	57.4197	38.6128	37.4938	0.971021	0.672466	38.8026
	93.968	47.7672	45.8676	0.960232	0.508335	21.8701
	114.343	61.9353	60.9739	0.984478	0.541662	35.4094
	52.5113	14.1012	12.6379	0.896229	0.268536	31.4201
	79.3453	42.5028	41.7234	0.981662	0.53567	32.2787
	81.3344	37.2251	36.5535	0.981958	0.457679	31.4625
	67.7792	32.7886	31.8271	0.970676	0.483756	26.5674
	136.676	67.6468	65.2069	0.963932	0.494942	20.2775	average	%motility	vcl	vap	vsl		wob	prog
	68.3608	29.0962	27.8078	0.955718	0.425627	11.4766		0.380805	76.7062	35.8205	33.5313		0.466983	1118.39	123
	78.866	47.6041	45.5774	0.957425	0.603608	11.4904			74.2698	35.7842	33.7898	0.923564	0.497156	30.406
	74.0335	22.8977	20.4174	0.891679	0.309288	3.85715			24.4062	14.8873	15.1307	0.249182	0.185473	13.1955
	79.5504	43.0819	34.5327	0.801561	0.541567	2.0002			0.328616	0.41603	0.447787	0.269805	0.373067	0.433978
pachon asty 163 B	62.5554	36.4073	35.7811	0.9828	0.582002	40.3018
	39.2788	23.0715	22.5105	0.975686	0.587377	39.3845
	56.1509	39.811	39.2372	0.985586	0.709001	41.0057
	43.0259	17.3479	16.9399	0.97648	0.403196	38.3065
	67.8786	46.8564	44.5562	0.950908	0.690297	42.8178
	38.8481	20.7818	20.3212	0.977835	0.534951	44.4279
	53.8359	41.6609	40.7904	0.979105	0.773851	40.2351
	41.7187	26.6864	26.215	0.982333	0.639676	40.3736
	53.4669	35.1631	34.533	0.982083	0.65766	40.7728
	47.3325	29.2932	28.8909	0.986266	0.618882	38.0863
	56.2505	42.1371	41.4446	0.983565	0.749099	40.2104
	48.1451	27.9772	27.5162	0.98352	0.581102	40.1014
	38.7857	21.0672	20.7329	0.984133	0.543169	38.8309
	57.427	38.2329	37.5086	0.981057	0.665764	40.4628
	58.0688	42.8345	41.6654	0.972707	0.737652	40.0451
	59.7221	42.7606	42.0579	0.983568	0.715992	40.2857
	44.9648	26.3988	16.8134	0.636898	0.587099	0.971377
	27.8614	6.13537	5.44876	0.88809	0.22021	25.3975
	65.2973	35.559	34.6392	0.974134	0.544571	21.8608
	51.2789	30.4483	15.3707	0.504815	0.593778	0.504815
	35.1306	18.1578	17.6872	0.974083	0.516864	41.4277
	67.9273	45.5528	41.4239	0.909361	0.670611	38.9063
	92.455	46.3055	43.4513	0.938362	0.500844	39.5373
	98.9205	64.5346	62.4987	0.968452	0.652389	39.7414
	32.9558	17.4304	17.0412	0.977667	0.528904	41.2108
	35.7469	10.3737	10.0678	0.970507	0.2902	42.2039
	47.5778	27.2194	26.2587	0.964706	0.572102	39.6871
	56.2986	32.8142	29.8926	0.910965	0.58286	39.6417
	58.5988	42.0466	41.2969	0.98217	0.717533	39.6994
	70.3257	40.7969	39.5229	0.968771	0.580114	39.4696
	63.1301	44.5298	43.9022	0.985906	0.705365	40.5765
	58.7821	32.6797	32.1405	0.983501	0.555946	40.735
	36.4246	18.5325	18.1646	0.980151	0.50879	38.6222
	49.1054	31.9458	31.448	0.984418	0.650556	40.6407
	27.9459	15.9034	15.4925	0.974161	0.56908	39.2825
	34.5732	25.8361	24.8615	0.96228	0.747286	41.8794
	38.0036	13.0794	12.5302	0.958016	0.344161	39.9442
	57.5457	32.3224	31.8038	0.983956	0.561681	40.8288
	31.7848	12.8502	12.2074	0.949973	0.404288	10.8392
	60.7592	36.7277	36.1325	0.983794	0.604479	39.7971
	29.9789	19.3861	18.7579	0.967595	0.646659	44.7655
	39.6002	26.7262	25.6447	0.959534	0.6749	39.643
	60.8914	39.8305	34.053	0.854946	0.654124	36.7932
	41.7125	20.7243	20.1341	0.97152	0.496837	39.0935
	48.5719	29.318	28.8335	0.983476	0.6036	40.791
	16.4451	6.26178	5.9709	0.953548	0.380768	39.2714
	44.1642	21.4183	21.0008	0.98051	0.484969	40.8661
	50.5242	31.8294	31.2728	0.982512	0.629983	39.7557
	39.8695	23.7881	22.8292	0.959688	0.596649	13.2819
	30.0813	12.0938	11.7701	0.973234	0.402038	39.8291
	58.4607	40.9127	40.3105	0.985283	0.699832	39.7996
	56.5629	35.0915	34.4692	0.982264	0.620398	40.6137
	25.3934	8.56662	8.21538	0.958999	0.337356	38.1621
	76.3241	29.3242	28.2271	0.962588	0.384207	42.6038
	60.649	32.0478	31.4086	0.980055	0.528415	39.9713
	34.3154	16.1503	15.6938	0.971733	0.470643	37.8324
	31.9567	16.5559	16.06	0.970047	0.518073	39.124
	40.164	21.6469	21.3397	0.985809	0.538963	35.9464
	58.5272	42.7566	42.1525	0.98587	0.730543	39.6108
	53.5983	31.323	30.5307	0.974707	0.584402	39.6499
	49.3786	29.3494	28.8291	0.982272	0.594374	40.0259
	55.3882	34.3733	33.8957	0.986105	0.620589	39.8661
	76.0385	49.5401	48.6955	0.982951	0.651513	40.0886
	37.9493	23.1193	22.5386	0.974879	0.609216	40.5438
	51.7395	28.9983	28.5302	0.983858	0.560466	39.8476
	33.1757	17.8615	17.4682	0.977983	0.538389	40.8785
	58.3138	36.446	35.8843	0.984588	0.624999	39.6373
	51.1073	30.0697	29.2206	0.971764	0.588363	39.4658
	41.2866	21.0987	20.4839	0.970861	0.51103	46.7095
	46.3172	25.7402	25.3139	0.983438	0.555737	39.5657
	46.0075	18.4603	17.9766	0.9738	0.401245	44.175
	50.5038	26.9594	26.3691	0.978102	0.533809	39.62
	46.3433	25.6732	25.1744	0.980569	0.553979	39.0606
	60.4955	45.6053	44.9437	0.985493	0.753862	40.23
	49.9447	18.7891	18.416	0.980144	0.376197	42.2895
	34.3309	17.6042	17.1722	0.97546	0.512779	39.3173
	60.7829	45.8981	45.2871	0.986688	0.755115	40.3549
	52.5942	35.072	34.3956	0.980715	0.666841	39.7933
	73.9544	36.3785	35.2735	0.969627	0.491904	41.5811
	61.6308	15.0177	4.93222	0.328427	0.243672	11.4783
	40.5762	22.1775	21.7475	0.980613	0.546565	40.9864
	69.8368	40.626	39.8547	0.981013	0.581728	39.9651
	54.0231	22.8618	19.6387	0.859018	0.423186	38.5798
	63.3544	48.4495	47.5459	0.981348	0.764738	41.5573
	56.2448	21.7078	20.6475	0.951152	0.385953	33.447
	59.8172	43.6899	42.8439	0.980636	0.73039	39.7023
	65.7699	42.8456	40.107	0.936082	0.651446	42.4133
	55.522	22.7366	22.0445	0.96956	0.409507	39.2277
	61.1257	40.8408	40.1893	0.984048	0.668144	39.3035
	33.5918	12.9889	11.8672	0.913641	0.386668	58.5815
	60.578	41.3015	40.4361	0.979046	0.681791	39.6841
	65.1057	42.2333	41.6213	0.98551	0.648688	38.6538
	65.4758	37.9407	37.1575	0.979358	0.579461	31.2042
	45.5401	26.5959	26.1568	0.983489	0.584011	40.0415
	38.9476	15.8049	15.4685	0.978715	0.405799	34.1589
	49.568	30.882	30.3695	0.983404	0.623024	39.1996
	63.8949	34.1737	33.5485	0.981705	0.534842	40.9655
	64.158	44.2162	40.0338	0.905411	0.689176	5.58017
	43.6326	25.26	24.6117	0.974332	0.578925	38.8325
	43.5193	20.0416	19.1059	0.953313	0.460521	37.2675
	34.9777	12.5746	11.6211	0.924172	0.359503	55.0319
	61.903	40.0386	39.2833	0.981137	0.646795	39.5935
	59.1871	33.2715	32.6492	0.981298	0.56214	39.4695
	49.0838	15.8551	15.4581	0.974962	0.323021	39.8904
	55.1959	32.6464	31.5789	0.967299	0.591465	42.1411
	54.4877	25.7207	7.88136	0.306421	0.472046	13.3536
	45.0699	16.9975	14.5844	0.858031	0.377137	2.83457
	50.8709	25.0096	24.0554	0.961848	0.491629	15.516
	24.4235	9.1686	7.94223	0.866242	0.375401	6.53905
	31.4392	6.48037	5.35598	0.826492	0.206124	42.6565
	80.4137	43.5197	42.4578	0.975599	0.541198	32.3389
	53.9665	31.4341	30.5088	0.970565	0.582474	28.9123
	54.6286	31.6305	30.9591	0.978774	0.579009	28.7914
	44.5023	20.2345	18.8428	0.931219	0.454686	34.3538
	55.0295	28.6135	28.1841	0.984993	0.519967	20.0324
	43.9061	13.1712	4.9155	0.3732	0.299986	7.81458	average	%motility	vcl	vap	vsl		wob	prog	120
	59.9484	38.8798	37.933	0.975648	0.648555	17.5824		0.28169	51.0329	28.3249	26.9011		0.555032	1019.97
	63.1115	29.1287	27.1963	0.933659	0.461544	17.9238			50.9578	28.8416	27.4552	0.942938	0.551708	35.646
	39.0962	10.1382	9.82409	0.969016	0.259315	6.99972			13.6929	11.4208	11.6453	0.114542	0.126637	11.1271
	52.45	31.0305	28.1187	0.906163	0.591621	5.41005			0.268711	0.395984	0.424156	0.121473	0.229536	0.312156
epi asty 168 D	47.8181	26.3158	25.505	0.96919	0.550331	39.5377
	68.2956	25.2798	24.2511	0.959311	0.370152	39.3003
	59.0171	21.0558	20.1657	0.957725	0.356774	39.3166
	74.5227	43.7915	42.8912	0.979441	0.587626	39.5354
	62.3162	33.6509	33.0584	0.982391	0.540003	41.3565
	58.6028	37.9819	37.0951	0.976653	0.648125	26.7568
	52.3116	38.6777	37.8457	0.978489	0.739372	39.8399
	53.1277	30.8298	30.3627	0.98485	0.580296	40.2324
	67.4409	29.2761	28.217	0.963825	0.4341	39.6853
	45.0805	28.5055	27.9949	0.982086	0.632324	39.9449
	53.3462	20.9115	20.2129	0.966591	0.391996	41.1238
	65.539	27.1688	26.339	0.969459	0.414544	40.3401
	82.3227	38.4278	37.5855	0.978079	0.466795	40.6433
	37.2539	17.9132	17.0984	0.954515	0.48084	39.8037
	51.9881	27.3216	26.8157	0.981483	0.525536	40.1199
	54.4859	34.629	33.8474	0.97743	0.635559	40.1171
	63.452	34.9618	33.8801	0.969058	0.550997	39.1056
	60.7763	21.016	20.1613	0.959333	0.345793	39.4922
	75.6705	20.0611	18.115	0.902988	0.265112	38.5466
	57.7214	38.7071	38.0156	0.982137	0.670584	40.4316
	57.0335	25.4807	24.4636	0.960084	0.446767	40.0768
	59.8769	28.3222	27.6164	0.975081	0.473007	39.7047
	31.3605	27.7812	27.0305	0.972978	0.885867	43.9859
	77.8428	29.0225	25.0634	0.863583	0.372835	36.906
	48.8848	42.1228	27.9484	0.663497	0.861675	1.00019
	54.5075	25.1668	24.3555	0.967762	0.461714	39.535
	38.1987	24.961	24.4641	0.980093	0.653452	39.7518
	57.7705	33.5821	32.5028	0.967861	0.581303	39.0607
	26.9691	8.58024	7.86703	0.916878	0.318151	40.9224
	67.4353	36.2535	35.4628	0.97819	0.537604	40.0736
	44.6469	32.4956	31.829	0.979486	0.727837	38.8794
	72.4769	30.5677	29.6319	0.969386	0.421758	40.3716
	53.9102	33.0644	32.1648	0.972793	0.613325	40.063
	64.3653	26.1919	24.952	0.952663	0.406925	38.8743
	59.3419	32.4422	31.8007	0.980227	0.5467	39.8061
	126.914	55.0637	52.9059	0.960814	0.433865	39.3199
	58.7771	25.923	24.7635	0.955271	0.44104	39.985
	53.4107	40.6563	39.4586	0.97054	0.761202	39.3523
	60.6583	35.5483	34.9002	0.981768	0.586041	39.9106
	60.5335	27.5653	26.9403	0.977329	0.455372	40.219
	69.4789	22.7344	22.0055	0.967939	0.327213	38.6485
	42.9207	7.0901	6.66556	0.940123	0.165191	41.1989
	64.4787	25.7372	24.3894	0.947632	0.399159	37.6273
	61.4055	33.1828	32.6251	0.983191	0.540389	39.4901
	50.3793	34.3833	33.6928	0.979919	0.682489	39.1405
	82.6522	41.0451	38.8172	0.94572	0.4966	38.8042
	70.9759	21.39	17.3993	0.813435	0.301369	1.60299
	60.4326	19.9138	19.2506	0.966695	0.329522	33.5342
	60.9619	28.2026	27.0481	0.959062	0.462627	39.4348
	60.0599	37.8056	37.1062	0.981498	0.629466	40.4196
	112.416	52.5253	50.539	0.962184	0.467242	24.985
	56.3833	34.7748	32.9845	0.948517	0.616756	37.8154
	73.7466	37.6526	36.3875	0.966403	0.510567	24.6549
	60.6145	27.1622	26.0625	0.959514	0.448114	42.0982
	22.6084	7.77476	5.77104	0.742278	0.343888	36.3589
	55.6154	36.2073	35.3477	0.976258	0.65103	37.7366
	66.6333	34.437	33.7542	0.980172	0.516814	39.9905
	40.3737	31.5404	31.0885	0.985674	0.781212	39.7822
	36.7826	11.4375	10.2998	0.90053	0.310948	38.7538
	67.7305	32.4978	31.484	0.968804	0.47981	39.4058
	55.4081	34.7802	34.1593	0.982149	0.627709	39.911
	78.8761	43.8334	42.7952	0.976314	0.555725	40.1278
	48.3978	29.9875	29.3946	0.98023	0.619604	39.0616
	40.2428	29.88	29.1341	0.975036	0.742493	39.5014
	58.6206	33.5405	32.013	0.954458	0.572162	41.4701
	72.3986	43.518	42.8672	0.985045	0.601089	39.7591
	67.2925	30.2385	29.0245	0.959853	0.449359	39.1561
	53.9075	28.7796	28.1496	0.978107	0.533871	40.6063
	41.0876	23.6721	23.1745	0.978981	0.576137	38.7152
	50.7475	35.822	35.2209	0.983219	0.705887	40.6238
	69.9487	30.5149	29.3113	0.960555	0.436248	40.4885
	50.4991	34.9818	34.2365	0.978696	0.69272	40.0711
	60.8095	25.7627	25.2623	0.980579	0.423662	39.839
	45.7082	40.0045	39.2187	0.980357	0.875216	40.1104
	53.4888	28.8922	28.3323	0.980621	0.540154	8.0008
	58.405	31.2293	28.3459	0.90767	0.534703	37.2318
	64.9429	29.986	22.9602	0.765697	0.461729	0
	68.7176	36.6628	35.6523	0.972439	0.533529	39.8252
	58.6193	36.4796	35.6491	0.977233	0.622313	39.276
	55.6971	35.5937	34.9668	0.982386	0.639059	39.6766
	102.398	49.223	47.6851	0.968758	0.480704	38.7091
	59.2979	25.6625	24.6576	0.960842	0.432773	38.836
	59.5816	29.0337	28.1617	0.969966	0.487292	39.9942
	52.3782	38.9862	38.2848	0.98201	0.744321	39.8259
	82.9244	25.1677	23.9629	0.95213	0.303502	39.6904
	47.3433	35.0804	34.4622	0.982376	0.74098	39.4461
	86.5256	36.6927	35.8631	0.977391	0.424068	39.0754
	84.4304	30.2791	29.092	0.960796	0.358628	38.0961
	49.1284	25.928	25.0931	0.967799	0.52776	40.5132
	69.8404	26.604	25.739	0.967484	0.380926	39.8333
	69.4093	40.1927	39.0663	0.971974	0.579068	40.2979
	56.101	23.5646	22.5971	0.958943	0.420039	39.5026
	48.6544	33.4548	32.6049	0.974597	0.687599	40.1327
	42.3221	31.6253	31.0798	0.98275	0.747252	40.3787
	69.823	36.113	35.0654	0.970991	0.517208	40.6959
	75.1221	26.0054	24.306	0.934654	0.346175	38.2593
	70.9253	19.7092	13.2842	0.674008	0.277887	33.4553
	53.2769	27.4217	26.7552	0.975693	0.514702	36.7502
	47.644	25.0914	24.3967	0.972313	0.526643	40.4231
	51.8312	32.8079	31.7567	0.967959	0.632976	16.452
	57.7021	31.748	31.2659	0.984815	0.550205	39.6878
	52.0904	35.1623	34.4053	0.97847	0.675025	39.3451
	52.521	29.7444	28.6114	0.961909	0.566333	40.8241
	40.7758	31.3683	30.6975	0.978613	0.769288	39.2281
	25.9943	7.67744	6.89491	0.898075	0.29535	37.6428
	62.1058	39.2175	38.3331	0.977449	0.631462	38.2577
	49.4837	34.3716	33.5907	0.977281	0.694604	40.5632
	44.08	32.1337	31.3019	0.974114	0.728986	39.4967
	76.8695	43.6149	42.9042	0.983705	0.567389	39.97
	66.5122	31.2338	30.5012	0.976543	0.469596	39.2511
	55.2638	26.5165	25.1754	0.949423	0.479817	38.3663
	64.1103	22.9003	21.4314	0.935856	0.357202	37.8006
	46.6276	20.4696	20.0308	0.978562	0.439002	40.9967
	60.5833	33.7989	32.819	0.971008	0.557891	34.9845
	76.5329	31.7345	29.8385	0.940254	0.414652	37.5572
	48.4234	34.9336	34.1819	0.978483	0.72142	33.3276
	47.6683	28.9669	28.1599	0.972141	0.607676	32.5246
	67.2879	23.0786	21.6012	0.935986	0.342982	27.016
	35.9551	9.02908	8.33378	0.922993	0.251121	32.5772
	63.8442	30.4105	29.5126	0.970475	0.476323	27.5005
	48.594	36.1191	35.1205	0.972354	0.743283	24.6278
	56.1121	43.0729	40.8069	0.947391	0.767623	9.04146
	47.5273	25.2419	22.0802	0.874747	0.531102	18.4678
	62.9058	30.6571	29.6369	0.966722	0.487349	19.6957
	30.0084	8.4976	7.73016	0.909687	0.283174	23.8025
	79.2208	35.6844	34.3078	0.961424	0.450442	16.3631
	44.9966	6.77206	4.76438	0.703534	0.150502	9.03625
	60.9301	35.9028	33.4879	0.932738	0.589246	7.63723
	84.6961	27.8929	26.4699	0.948981	0.32933	7.75835
	78.2725	31.4159	23.4352	0.745966	0.401366	1.50348
	38.9792	31.2165	23.4748	0.752	0.80085	1.52801
	35.1483	9.90481	5.1395	0.51889	0.2818	24.2905
	49.4119	38.4761	37.6898	0.979565	0.77868	39.555
	83.3637	49.6701	48.4265	0.974964	0.595824	39.6362
	68.6373	51.4379	48.355	0.940067	0.749416	39.2993
	76.4076	33.7375	30.8236	0.91363	0.441547	36.9492
	78.7107	24.555	23.0957	0.940571	0.311965	38.6181
	52.5953	31.2781	30.4699	0.974163	0.594693	40.5053
	51.6751	23.7613	22.7869	0.958995	0.45982	33.8506
	47.445	37.4379	36.8229	0.983573	0.78908	40.0348
	87.8231	36.9489	35.3511	0.956757	0.420719	36.1954
	75.3906	40.8125	39.9381	0.978573	0.541348	40.4997
	74.435	28.1032	26.0771	0.927908	0.377553	38.2684
	63.6269	34.9794	33.4906	0.957439	0.549757	39.2305
	94.3944	54.5498	51.7689	0.949021	0.577893	38.1457
	65.7094	27.6255	26.6802	0.965781	0.420419	40.1959
	63.0103	27.6134	26.5591	0.961817	0.438237	38.932
	48.8332	20.215	19.1384	0.946744	0.41396	40.8083
	52.0792	37.1686	36.4234	0.97995	0.713694	39.6901
	65.339	28.321	27.6156	0.975094	0.433446	38.0559
	58.0047	38.8453	38.0884	0.980515	0.669693	40.7358
	82.5892	41.5123	40.693	0.980264	0.502636	40.4077
	65.6438	37.672	35.0055	0.929218	0.573885	8.58117
	53.5256	22.688	22.1915	0.978113	0.423872	40.6332
	67.4386	45.5689	44.6643	0.98015	0.675709	40.2049
	57.9937	35.0612	34.016	0.970189	0.604569	40.2606
	59.0727	37.8281	37.079	0.980197	0.640366	39.6435
	78.7726	40.731	39.9004	0.979609	0.517071	40.5373
	79.2933	35.8958	34.0978	0.949909	0.452697	40.0698
	33.7597	17.7635	17.1436	0.965104	0.526175	42.1558
	52.9039	37.6712	36.3625	0.96526	0.712068	39.8759
	52.971	39.3399	38.5757	0.980573	0.742668	40.2547
	71.4983	43.2461	42.4548	0.981703	0.604854	40.0972
	49.809	28.263	27.8491	0.985358	0.567426	27.9998
	53.6364	34.5899	33.7825	0.976657	0.644896	39.5145
	48.3184	28.6778	27.9082	0.973162	0.593518	38.9646
	51.312	38.4856	37.9585	0.986305	0.750031	40.0536
	42.9188	7.53403	5.70291	0.756953	0.175542	29.5055
	72.725	47.4384	46.4195	0.978522	0.652299	39.2589
	44.5536	32.2151	31.3814	0.974121	0.723064	40.5401
	66.6041	44.3537	42.9778	0.96898	0.665929	40.1672
	82.4194	21.1847	10.2069	0.481803	0.257036	24.1763
	87.3888	27.8589	26.8556	0.963988	0.318792	38.0864
	64.3833	32.7504	32.0804	0.979542	0.508678	40.2533
	81.5378	42.2571	41.3244	0.977926	0.518252	40.0601
	56.3603	23.3498	21.8462	0.935607	0.414294	37.3365
	53.2811	38.2491	37.5023	0.980476	0.717873	39.4914
	61.3571	21.1745	20.3337	0.960291	0.345103	17.9625
	54.2711	38.4521	37.8597	0.984593	0.70852	39.4681
	61.6202	31.3684	29.9013	0.953229	0.50906	29.7497
	49.9818	28.6218	27.9258	0.975683	0.572645	38.8429
	78.3184	34.1343	33.4342	0.97949	0.43584	39.7635
	81.8912	37.7776	36.1962	0.958137	0.461315	17.3254
	58.9275	36.8863	36.0324	0.976852	0.62596	34.907
	76.3364	44.6844	43.6994	0.977957	0.585361	26.6693
	55.3813	6.5325	5.53783	0.847734	0.117955	1.99214
	60.1247	17.4718	15.1124	0.864964	0.290592	4.19537
	32.9162	8.61272	8.15124	0.946419	0.261656	8.33652	average	%motility	vcl	vap	vsl		wob	prog
	93.4271	43.7111	40.3488	0.923079	0.467864	8.31335		0.57485	62.4894	32.8701	31.3577		0.526011	1128.06	192
	55.416	36.9114	33.2035	0.899544	0.666079	4.4416			60.1768	31.1106	29.7177	0.946961	0.526518	34.5083
	47.8747	35.715	32.2988	0.904348	0.746009	4.36003			15.3197	9.30159	9.42818	0.071711	0.151544	10.8398
	41.2584	25.3956	22.0629	0.868768	0.615527	2.92301			0.254578	0.298985	0.317258	0.0757276	0.287824	0.314121
japonese 11-02 4b9	46.5106	33.6207	33.2236	0.988188	0.722862	38.1167
	88.1367	60.4134	57.0847	0.944901	0.685451	38.8392
	73.2213	46.9827	37.5242	0.798681	0.641653	36.6242
	64.1149	42.2721	40.2896	0.953101	0.659319	37.2083
	30.9537	15.5092	15.1957	0.979786	0.501046	41.617
	84.0622	58.3811	54.5136	0.933754	0.694499	38.6831
	96.2712	63.5963	62.2875	0.97942	0.660595	40.4223
	49.9494	27.0285	26.3073	0.973319	0.541117	15.2106
	78.2412	49.1715	44.5925	0.906877	0.628461	5.56209
	50.5093	33.1966	32.5265	0.979815	0.657237	39.8482
	50.3569	31.3512	30.8684	0.984603	0.622579	40.525
	62.3454	39.8222	38.7585	0.973289	0.638735	41.4345
	59.2308	37.3224	36.4885	0.977656	0.630119	39.7362
	28.5146	21.173	20.4108	0.964	0.742533	19.1561
	40.7929	24.7958	23.7978	0.959754	0.607845	37.2041
	80.8309	49.6706	47.7809	0.961955	0.6145	38.8654
	68.9112	46.6452	45.0968	0.966805	0.676888	28.7082
	72.8574	45.5064	36.1285	0.79392	0.624596	24.2713
	52.5988	28.4353	27.2811	0.959411	0.540608	12.6641
	50.6711	32.5103	16.259	0.500118	0.641595	0.500118
	61.722	39.4796	38.1914	0.967371	0.639635	39.0873
	58.6321	41.9161	40.6169	0.969004	0.714901	17.4084
	59.2827	40.4175	39.8271	0.985393	0.681774	39.3355
	70.542	41.261	34.8878	0.84554	0.584914	37.1581
	65.3697	46.2287	45.509	0.984431	0.707189	40.7055
	83.2068	53.0793	51.679	0.973618	0.637921	36.9914
	62.6372	39.6627	38.8714	0.980049	0.633213	40.0571
	65.291	44.6313	43.8765	0.983088	0.683574	39.8067
	89.2265	7.72976	1.64643	0.212999	0.0866307	10.6012
	60.5473	43.4123	42.4722	0.978344	0.716998	39.4723
	73.811	48.5765	46.8745	0.964963	0.65812	39.4776
	45.6674	33.6549	30.8032	0.915266	0.736957	38.2134
	71.5698	46.3245	43.244	0.933502	0.647263	39.8128
	44.9193	14.5249	13.2706	0.913645	0.323355	53.407
	70.442	44.5598	43.7152	0.981044	0.632574	39.6467
	86.9357	50.7399	49.9855	0.985132	0.583648	40.2409
	57.6054	34.8665	34.2069	0.981082	0.605264	39.4777
	77.4099	54.1823	50.5104	0.932232	0.69994	39.1488
	108.674	59.7964	57.4267	0.960371	0.550238	39.571
	58.8694	38.2399	35.9188	0.939302	0.649572	38.2208
	70.0483	41.9754	41.155	0.980454	0.599236	39.1454
	39.2896	25.2924	24.8721	0.983383	0.643742	39.6715
	61.7245	41.1375	31.9719	0.777196	0.66647	35.5588
	97.8064	59.2432	57.4867	0.97035	0.605719	18.3979
	56.2322	36.3793	35.7706	0.983268	0.646948	39.1415
	97.5389	67.2508	66.2776	0.985528	0.689477	40.8689
	58.4304	42.7039	42.0081	0.983705	0.73085	40.6124
	93.4839	60.8511	54.0608	0.88841	0.650926	38.6337
	107.412	52.6257	48.1678	0.915291	0.489942	38.4706
	84.7988	49.971	36.9276	0.738981	0.589289	35.0767
	73.2589	50.203	48.2297	0.960693	0.685282	29.3616
	87.3895	57.6452	50.4455	0.875105	0.659635	38.2433
	66.1005	38.9509	37.9641	0.974665	0.589267	34.8052	average	%motility	vcl	vap	vsl		wob	prog	57
	49.1587	33.4256	32.047	0.958759	0.679952	13.6075		0.309783	71.2726	43.9769	41.3024		0.617024	1495.05
	70.6051	46.6021	44.3547	0.951775	0.660038	10.6247			67.8275	42.3605	39.5545	0.923751	0.628774	32.7931
	97.6624	60.3928	56.9218	0.942527	0.618383	9.04474			18.4593	12.5585	12.5123	0.1254	0.100823	11.9438
	53.7846	39.2109	35.9956	0.917999	0.729035	4.9066			0.272151	0.296468	0.31633	0.13575	0.160348	0.364216
yerbaniz 11-02 3b5 #1	56.2597	33.3922	31.6544	0.947959	0.593537	21.4418
	58.5097	32.7511	20.1274	0.614557	0.559755	30.3996
	52.2475	14.8582	7.23848	0.487172	0.28438	28.219
	45.7351	15.0519	4.51671	0.300075	0.329111	17.6994
	58.9435	32.1447	31.4711	0.979044	0.545348	39.9834
	44.8008	19.9724	19.0405	0.95334	0.445806	38.0254
	56.1614	35.0235	34.4098	0.982478	0.623621	39.809
	55.226	36.0011	35.3906	0.983043	0.651886	40.2269
	66.5467	39.9604	38.8491	0.972191	0.600486	39.2659
	57.2233	38.2386	37.3443	0.976612	0.668235	39.7766
	23.642	7.74538	7.16977	0.925684	0.327612	32.8058
	24.0717	9.40736	9.05509	0.962554	0.390807	37.1799
	65.2713	39.4154	38.5233	0.977368	0.60387	40.0812
	55.2188	27.9898	27.4826	0.98188	0.506889	38.305
	54.9803	15.0588	13.8314	0.918488	0.273895	9.08845
	61.1784	37.1397	35.9861	0.968938	0.607072	39.8448
	31.141	14.8567	9.95478	0.670054	0.477079	1.05672
	61.5683	39.5337	38.7115	0.979202	0.642112	41.014
	76.9258	41.1011	29.9655	0.729068	0.534295	32.2112
	29.4861	18.91	18.486	0.977578	0.641318	39.4696
	57.2679	36.2291	35.6	0.982635	0.632625	40.1563
	38.1847	16.1629	15.8304	0.979429	0.423281	41.1673
	59.4222	40.928	40.3172	0.985076	0.688767	40.1602
	43.3504	20.2987	19.4812	0.95973	0.468246	36.5242
	53.5219	23.5551	23.069	0.979363	0.440102	39.8855
	58.3813	37.4177	36.8194	0.984012	0.640919	40.9231
	66.5572	44.267	42.8036	0.966941	0.665097	39.5596
	73.7876	38.7097	36.8114	0.950962	0.524609	39.8363
	95.1151	50.5747	49.372	0.976219	0.531721	43.0961
	60.2433	40.1638	39.2886	0.97821	0.666693	33.1024
	70.2713	43.2825	41.9998	0.970364	0.615935	39.9068
	39.2195	8.82254	4.76707	0.540328	0.224953	17.1209
	59.6452	36.2109	30.6789	0.847229	0.607105	35.5757
	106.154	47.6189	22.6062	0.474731	0.448585	28.573
	90.871	53.3635	48.5484	0.909769	0.587244	33.892
	62.872	31.8502	30.5517	0.959232	0.506588	29.6537
	68.3321	36.5244	35.6644	0.976456	0.534513	39.6291
	53.191	36.1277	35.5804	0.984851	0.679207	40.7219
	59.1779	39.4421	38.6836	0.980768	0.666501	40.3088
	82.6818	47.8643	45.4066	0.948655	0.578897	38.9461
	60.9719	36.6194	36.0268	0.983817	0.600595	40.6052
	66.6226	40.7441	40.1224	0.984739	0.611566	39.9663
	58.748	35.5449	34.8495	0.980437	0.60504	40.0827
	62.174	40.5975	40.0159	0.985674	0.652966	39.9718
	78.7908	49.4237	48.5629	0.982583	0.627277	39.504
	50.3064	16.7923	16.3535	0.973866	0.333801	41.8378
	66.2261	45.4824	44.7573	0.984058	0.686774	40.3118
	43.3795	7.94715	6.1525	0.774177	0.183201	19.7746
	60.6512	39.4054	38.6745	0.981453	0.649705	39.84
	47.5072	40.0743	39.2654	0.979814	0.843541	40.525
	55.2223	31.9657	31.4325	0.983322	0.578854	38.7218
	57.6955	36.1653	35.4846	0.981179	0.626831	39.9781
	66.4241	28.1509	27.283	0.969169	0.423806	39.5866
	75.5268	44.7834	43.7648	0.977253	0.592947	45.9114
	55.3788	38.6089	38.1092	0.987059	0.697178	40.3885
	63.9838	37.6517	36.9752	0.982033	0.588456	39.4486
	76.9537	46.5569	40.4921	0.869733	0.605	37.4598
	88.3427	49.565	44.5792	0.899409	0.561054	26.3586
	72.0292	36.838	36.272	0.984637	0.511431	39.9951
	76.2999	45.4712	27.2399	0.599058	0.595953	31.2012
	58.6083	40.2667	39.2376	0.974444	0.687048	18.2317
	62.7219	40.4869	38.7381	0.956806	0.645498	20.1968
	34.1686	16.4728	16.178	0.9821	0.482103	39.3453
	61.2314	36.7945	35.7178	0.970736	0.600909	26.9016
	58.7886	32.7169	31.6374	0.967005	0.556517	38.6073
	63.5391	25.6007	24.9513	0.974632	0.402913	22.5605
	74.5797	45.3588	38.5755	0.850452	0.608192	37.4875
	27.1206	9.51465	9.28386	0.975743	0.350827	41.3127
	54.1547	33.198	32.7208	0.985624	0.613022	39.471
	41.8305	26.5057	25.3095	0.95487	0.633646	38.2703
	62.2679	40.6976	39.7911	0.977726	0.653589	39.7167
	56.8748	37.597	36.9136	0.981825	0.661048	39.6914
	66.4266	43.7106	42.8347	0.979961	0.658028	39.7874
	61.3174	40.2618	37.9412	0.942362	0.656613	8.24325
	107.467	48.8665	47.4	0.969989	0.454713	15.84
	55.4379	34.2817	32.9636	0.96155	0.618381	13.8441
	63.1044	40.0635	39.0081	0.973656	0.634877	40.0718
	23.6237	6.08861	5.10872	0.839062	0.257734	14.0263
	63.7927	34.6192	30.9236	0.89325	0.542683	4.05161
	38.4255	16.8826	16.4315	0.97328	0.43936	25.1115
	43.5815	29.6529	29.0932	0.981124	0.680402	36.5168
	84.3743	53.4622	51.4951	0.963207	0.633631	25.2757
	88.4443	58.4629	56.8156	0.971825	0.661013	34.3749
	86.5893	50.3909	44.2146	0.877431	0.581954	3.52312
	52.3833	25.3199	24.7471	0.977379	0.483358	31.1218
	95.7197	54.9052	51.9749	0.94663	0.573604	12.1098
	128.177	70.0302	65.4597	0.934735	0.546354	17.8979
	102.721	59.4701	44.5271	0.748731	0.578947	1.49969
	63.0674	33.5978	32.7852	0.975815	0.532728	19.7369
	101.883	52.3547	50.6203	0.966873	0.513869	19.1042
	26.4505	13.8534	13.4789	0.972966	0.523749	19.8976
	56.1958	38.5126	36.392	0.944937	0.685329	14.4959
	62.8775	41.3516	39.75	0.96127	0.657653	16.0511
	88.7052	46.0694	42.5225	0.92301	0.519354	6.46816
	56.3066	36.2465	34.578	0.953966	0.643735	8.16451
	65.5034	22.1786	20.5896	0.928352	0.338587	6.76422
	99.1689	59.1498	53.9631	0.912311	0.596455	5.3575
	52.5446	31.1945	27.7886	0.890819	0.593677	4.49766
	39.1085	19.7472	17.3131	0.876738	0.504934	2.58189
	100.152	30.8671	24.5603	0.79568	0.308204	1.56543
	63.7785	37.3486	36.7144	0.983017	0.585599	39.3315
	78.2816	47.0367	46.0484	0.978989	0.600865	39.1851
	36.1617	18.8686	18.0764	0.958012	0.521786	38.7609
	79.2554	43.6504	41.8846	0.959547	0.550756	34.953
	36.5909	14.9986	12.8098	0.854066	0.4099	37.7336
	62.3472	37.9069	34.1567	0.901068	0.607996	4.58445
	51.3316	38.1502	36.8941	0.967075	0.74321	39.9718
	56.9495	35.6264	34.9399	0.980729	0.625579	39.7659
	61.4526	31.6463	27.178	0.858806	0.514971	37.8585
	77.4484	51.633	47.0486	0.911211	0.666677	37.9097
	41.3137	30.1442	29.5454	0.980137	0.729641	39.2385
	54.0487	34.9749	34.3755	0.982863	0.647099	39.6612
	93.0079	51.7081	49.7397	0.961933	0.555954	38.1142
	35.7098	18.1942	17.9513	0.986649	0.509502	35.7742
	31.8228	16.6151	15.6891	0.944269	0.522113	46.7184
	33.2195	12.6277	12.0712	0.955931	0.380128	39.3474
	55.3389	27.8006	27.3511	0.983829	0.50237	40.264
	61.5676	33.638	32.8583	0.97682	0.546359	39.31
	99.5601	61.2379	60.2763	0.984298	0.615084	40.0591
	43.994	21.9699	21.5331	0.980117	0.499384	40.9261
	39.6039	24.4965	23.8401	0.973204	0.618537	40.0163
	55.5096	31.2371	30.7319	0.983827	0.562734	39.3709
	41.0081	21.4673	20.9349	0.975203	0.523488	46.5283
	23.4491	6.24681	5.65437	0.905162	0.266399	43.3372
	78.4331	51.7652	50.4623	0.974831	0.659992	43.5003
	71.8664	40.8282	39.531	0.968228	0.568112	38.9491
	57.6069	35.8058	35.2515	0.984521	0.621553	40.056
	64.6252	33.197	32.4231	0.976689	0.513684	33.4876
	55.4883	26.847	26.0067	0.968699	0.483832	33.7916
	55.7477	36.5715	35.4233	0.968604	0.656019	40.8108
	62.7675	36.9838	36.2077	0.979015	0.589218	41.3877
	40.912	32.8916	32.1777	0.978295	0.803959	31.1543
	41.4174	29.9008	27.4805	0.919053	0.721939	33.9629
	44.2777	25.8918	25.4542	0.983098	0.58476	40.5252
	49.1346	29.2619	28.7167	0.981369	0.595544	39.8312
	97.6985	6.16931	1.29849	0.210475	0.0631464	7.91515
	23.1268	16.2356	15.8474	0.976086	0.702026	40.4031
	92.2107	49.1094	47.4305	0.965812	0.532578	21.1886
	74.6267	46.5144	43.609	0.937539	0.623293	39.9364
	81.9381	50.1568	43.8025	0.87331	0.612131	3.50938
	55.7358	39.2237	38.5782	0.983543	0.703744	40.3067
	42.6235	26.0823	24.7129	0.947497	0.611923	40.0803
	78.8517	37.6701	29.1622	0.774148	0.477734	36.9447
	58.9902	39.1757	37.1698	0.948799	0.664105	37.5482
	81.4552	41.8477	37.5322	0.896876	0.513751	21.0734
	71.4665	45.2289	44.6164	0.986458	0.632869	41.3403
	58.1461	31.7791	31.2104	0.982104	0.546539	40.7525
	93.1289	58.0831	55.7487	0.959809	0.623685	42.3653
	60.7202	45.2014	44.2547	0.979057	0.74442	39.6334
	50.6036	33.521	33.0004	0.984469	0.662423	40.1116
	109.364	56.9045	55.2811	0.971471	0.520322	39.9493
	23.9843	6.55524	5.65112	0.862077	0.273313	18.5975
	46.3227	26.1672	25.3241	0.967781	0.564888	39.4841
	61.0266	36.6506	35.913	0.979876	0.600568	40.0282
	66.1473	41.8562	40.7687	0.974019	0.632772	39.6692
	53.0687	34.3098	33.4644	0.975361	0.646517	40.0483
	50.8992	32.2917	31.7665	0.983734	0.634425	39.2426
	59.0773	36.8527	35.5472	0.964575	0.623804	31.7346
	86.2151	49.6597	48.7338	0.981354	0.575998	29.1512
	59.6299	36.3421	35.4376	0.975112	0.609461	27.1668
	63.1796	41.5249	40.3262	0.971133	0.657251	20.4017	average	%motility	vcl	vap	vsl		wob	prog
	58.9991	25.8332	24.5537	0.95047	0.437857	11.8371		0.360262	59.7792	33.8511	32.1599		0.56627	1167.39	165
	78.5038	32.8438	30.5658	0.93064	0.418373	6.62863			61.4042	34.5665	32.3893	0.925686	0.559013	31.5857
	64.2175	16.2162	5.57802	0.343978	0.25252	0			19.4642	12.7379	12.5589	0.124362	0.122269	12.5261
	48.6604	31.1488	26.0686	0.836906	0.640127	2.5253			0.316984	0.368502	0.38775	0.134346	0.218723	0.396577
yerbaniz 11-02 3b5 #2	78.1917	36.1819	33.9166	0.937392	0.462733	32.151
	63.0827	30.0172	22.2211	0.740278	0.475838	32.7387
	18.4638	6.68251	6.13319	0.917796	0.361924	38.5218
	47.7378	31.5523	31.0998	0.985657	0.66095	39.969
	93.3999	52.959	50.5118	0.953791	0.567014	38.8701
	29.6656	23.6927	23.3286	0.984632	0.79866	41.8013
	46.9716	22.9224	21.6536	0.944647	0.488005	35.3306
	59.3673	25.3001	24.8228	0.981134	0.426162	27.1116
	49.3293	30.7638	29.943	0.97332	0.623641	40.99
	46.8228	23.2946	22.2699	0.956013	0.497504	41.2424
	63.2063	32.0359	30.9609	0.966444	0.506846	39.8054
	57.7415	38.7773	36.6091	0.944084	0.671568	38.2606
	71.8329	40.1998	35.6829	0.887639	0.559629	39.0929
	41.8579	28.8104	23.6638	0.821361	0.688291	35.3402
	21.1279	6.84694	6.22716	0.909481	0.32407	36.3376
	46.4098	22.7489	22.2143	0.976498	0.490175	40.81
	95.0502	52.5099	47.229	0.899429	0.552445	39.6315
	54.2324	35.5478	34.8514	0.980411	0.655471	34.0402
	54.8312	31.3718	30.5994	0.975381	0.572152	40.6524
	61.3827	33.5598	32.9209	0.980963	0.546729	40.0372
	75.1539	33.586	31.7086	0.944103	0.446896	39.8154
	38.3577	25.3055	24.9419	0.985633	0.659725	36.381
	23.9271	7.96812	7.79653	0.978465	0.333017	41.6207
	30.22	9.15858	3.394	0.370582	0.303063	14.3532
	17.9509	8.44289	7.66325	0.907658	0.470332	19.757
	43.3839	24.9025	24.4732	0.982761	0.574003	39.3736
	56.8881	42.6124	41.2139	0.967181	0.749055	27.7003
	75.6085	38.7365	36.7929	0.949824	0.51233	20.6077
	56.791	30.8495	30.1707	0.977997	0.543211	30.6688
	26.8943	8.0451	6.28896	0.781713	0.299138	1.94381
	70.0565	37.632	36.7615	0.976868	0.537166	40.9863
	106.331	16.0205	9.56058	0.596772	0.150666	18.9093
	51.9561	25.4594	24.9749	0.980971	0.490018	39.6868
	60.877	13.9853	7.15128	0.511341	0.229731	21.4431
	37.2023	18.7826	18.3072	0.974694	0.504877	40.8151
	50.3253	27.7561	27.3082	0.983864	0.551535	40.9934
	81.1492	49.974	46.2491	0.925464	0.615828	39.6343
	62.9915	38.7857	38.1605	0.98388	0.615729	39.918
	59.3177	28.6759	28.02	0.977128	0.483429	40.0541
	76.6435	39.0289	34.941	0.895259	0.509226	16.4199
	39.2487	14.7441	11.4507	0.77663	0.375659	9.60417
	36.6894	13.6046	8.33815	0.612892	0.370804	10.3337
	75.4727	43.2811	36.9346	0.853366	0.573467	27.9257
	68.0853	50.9383	49.8359	0.978359	0.748154	39.2563
	50.4393	27.1384	26.3507	0.970975	0.538042	16.6682
	121.227	50.0809	45.8314	0.915146	0.413117	45.0739
	46.211	10.917	9.41615	0.862521	0.236243	47.6058
	37.9233	10.2509	7.496	0.731256	0.270305	6.10099
	79.8834	44.9981	39.2021	0.871195	0.563297	37.8314
	35.5138	10.4489	3.94359	0.377417	0.29422	15.5842
	69.9379	27.891	20.1802	0.72354	0.398796	32.5371
	28.9074	8.89912	7.24502	0.814128	0.307849	17.1226
	52.5973	18.8046	15.6457	0.832013	0.35752	2.39777
	27.5095	6.19517	1.90697	0.307816	0.225201	17.0624
	97.1291	60.9724	31.0436	0.509142	0.627746	0.509142
	67.3746	39.2314	37.2392	0.949218	0.582288	43.232
	39.935	10.3415	9.95908	0.963017	0.25896	43.2215
	74.9305	28.7045	27.6104	0.961885	0.383081	41.6654
	50.7057	34.7488	34.0832	0.980844	0.685304	41.7017
	59.265	28.7796	27.7398	0.963869	0.485609	37.5972
	40.7164	25.3377	24.8035	0.978917	0.622296	41.1861
	80.2169	44.3472	39.7081	0.89539	0.552842	26.241
	87.9578	57.6144	55.5927	0.96491	0.655023	39.2794
	58.6753	36.6067	34.6487	0.946513	0.623886	37.8232
	112.432	14.7516	5.68807	0.38559	0.131205	13.6251
	41.7168	31.1539	30.6526	0.983908	0.746797	39.2761
	18.6744	10.6714	10.3727	0.972005	0.571446	39.4339
	57.3788	28.5079	27.723	0.972465	0.496837	38.9969
	40.7224	21.9866	21.3661	0.971778	0.539915	35.2551
	32.3062	8.33639	7.79702	0.9353	0.258043	48.8535
	67.3729	49.3772	48.4364	0.980947	0.732894	39.4085
	28.0966	6.37795	1.55879	0.244404	0.227001	7.1662
	93.5624	55.5695	53.2734	0.958681	0.59393	35.0572
	84.38	42.5792	40.9388	0.961476	0.504612	27.1389
	84.6419	9.06284	3.23039	0.356443	0.107073	15.1509
	69.1267	28.9567	26.9915	0.932131	0.418893	42.9431
	40.8516	21.3603	20.5587	0.962471	0.522875	39.1529
	65.5823	41.8368	40.9911	0.979783	0.637929	34.111
	57.0137	28.2365	27.6131	0.977923	0.495258	26.4062
	33.2585	19.7601	19.3024	0.976837	0.594137	24.0577
	110.788	66.83	62.504	0.93527	0.603225	12.1123	average	%motility	vcl	vap	vsl		wob	prog
	72.9336	43.7864	41.517	0.94817	0.60036	11.177		0.11502	62.1543	29.236	25.9755		0.470379	866.447	85
	86.5978	9.81063	3.56418	0.363298	0.11329	3.78899			58.4043	28.7455	25.9995	0.866225	0.488419	30.3816
	56.5689	22.833	21.293	0.932553	0.403632	5.97471			23.1565	14.7424	14.4338	0.187863	0.157908	13.0675
	81.0762	45.2198	35.6423	0.788201	0.557745	1.97516			0.396486	0.512859	0.555156	0.216876	0.323304	0.43011
arroyo 11-02 3b6	75.5533	49.4493	45.6278	0.922718	0.654496	6.52752
	68.1171	40.6062	37.4682	0.922721	0.596123	6.76607
	105.947	56.312	50.5799	0.898207	0.531511	5.04816
	73.3633	42.7396	40.9689	0.95857	0.582575	36.248
	71.3458	48.4241	47.5191	0.981312	0.678724	39.8207
	71.681	39.9846	39.2664	0.98204	0.557812	40.5109
	68.3562	40.8456	39.578	0.968966	0.59754	38.4317
	69.7243	20.6116	19.8601	0.963541	0.295616	38.9709
	70.395	41.8901	40.6334	0.970001	0.595071	17.1191
	82.2182	49.3552	47.291	0.958176	0.600295	16.9425
	83.7695	53.5585	52.7324	0.984576	0.639356	40.4759
	45.2112	24.3718	23.8844	0.980002	0.539065	40.6005
	21.1957	6.65817	6.3788	0.958042	0.314129	37.8333
	55.3298	28.8608	28.0114	0.970567	0.521615	25.6072
	54.4517	39.3816	36.7218	0.932459	0.723241	6.44961
	103.812	59.576	53.9746	0.90598	0.573883	13.5991
	121.144	45.0147	40.2987	0.895236	0.37158	5.29429
	89.1423	57.7301	52.7402	0.913565	0.647617	5.51269
	80.0521	52.1341	49.9967	0.959001	0.651252	38.7469
	61.5041	37.9883	37.1754	0.978601	0.617655	39.2096
	59.0902	36.6127	36.0797	0.985442	0.619608	39.4703
	38.4449	16.3095	15.7906	0.968184	0.42423	40.3295
	65.9874	41.0197	40.1724	0.979345	0.621629	40.1048
	44.8175	11.0723	10.5409	0.95201	0.247052	40.7858
	78.1757	48.0155	46.8337	0.975388	0.6142	39.8774
	69.0186	36.2631	35.3163	0.973889	0.525411	22.1134
	50.8552	18.3376	17.8663	0.974296	0.360585	39.633
	69.4934	49.2142	48.3982	0.98342	0.708185	40.0615
	56.7192	30.734	30.2533	0.984358	0.541862	39.2185
	46.2964	6.08772	5.70501	0.937134	0.131494	38.811
	34.6523	10.9873	10.5822	0.963136	0.317071	38.9675
	41.0703	25.2927	24.7846	0.979909	0.615841	40.6308
	70.4729	49.0881	48.3301	0.984557	0.696554	40.2432
	51.18	21.7674	20.7207	0.951913	0.425311	38.3923	average	%motility	vcl	vap	vsl		wob	prog
	96.1577	54.6192	40.6114	0.743538	0.568016	37.8688		0.142857	62.2796	33.6333	31.8998		0.540038	1216.66	38
	134.905	72.4527	70.4717	0.972658	0.537065	38.2714			67.7987	37.3168	35.3034	0.950442	0.536557	30.1037
	35.5687	21.3978	20.9663	0.979834	0.601591	26.9822			23.7053	16.0882	15.0306	0.0483018	0.137966	13.8936
	61.1299	33.2728	27.4005	0.823511	0.544297	2.46535			0.349643	0.431124	0.425753	0.0508203	0.257132	0.461526
Molino 185 asty 187 #1	63.5851	31.7891	31.2516	0.983094	0.499945	39.4643
	69.6582	37.1098	36.1707	0.974693	0.532742	39.847
	57.6817	29.6381	29.0179	0.979072	0.513822	39.1631
	90.1754	40.1213	39.5004	0.984526	0.444925	40.1166
	79.6281	39.4844	38.5834	0.97718	0.49586	39.7632
	55.4975	25.9964	24.4118	0.939045	0.468425	38.5583
	78.8903	36.894	35.804	0.970455	0.467663	39.7277
	68.0253	41.5719	40.9441	0.984897	0.611124	39.6114
	48.3634	18.5274	17.9254	0.967509	0.383087	38.9054
	74.0037	38.1347	37.5088	0.983588	0.515308	40.2553
	59.4042	24.6228	23.3555	0.948533	0.414496	38.7974
	73.9635	41.2708	40.5542	0.982636	0.557989	40.3831
	79.2064	41.505	40.7084	0.980809	0.524011	39.4153
	35.9563	8.55328	5.31017	0.620834	0.23788	31.0848
	51.4721	18.0004	17.316	0.961982	0.349711	39.9565
	72.0036	44.9119	44.22	0.984595	0.623745	40.7919
	53.7717	26.1192	25.3808	0.971731	0.485743	39.2003
	76.8082	31.4581	30.7365	0.97706	0.409567	39.8457
	31.8784	8.55355	7.52017	0.879187	0.268318	36.9216
	69.1382	34.6929	33.8707	0.976302	0.50179	39.9409
	66.9117	41.7719	40.3041	0.964862	0.624284	17.1286
	21.515	6.61836	6.33219	0.956762	0.307616	39.3312
	107.454	28.5048	15.7978	0.554214	0.265274	30.1979
	63.8298	27.2313	26.7728	0.983163	0.426623	39.7691
	38.8497	18.2428	17.8651	0.979296	0.469573	40.1354
	66.3155	38.3198	37.456	0.977458	0.577841	40.0616
	76.645	13.9748	3.42825	0.245317	0.182331	9.9809
	66.7024	33.6108	32.9849	0.981379	0.503892	42.7521
	54.5148	12.0031	7.16859	0.597228	0.220181	36.427
	66.0499	40.8187	40.0296	0.980668	0.617998	39.5862
	75.187	34.5246	16.9291	0.490349	0.459183	27.9379
	73.0331	35.0893	34.4638	0.982176	0.480458	40.521
	51.2357	25.305	24.7523	0.978155	0.493895	39.2685
	57.9895	22.0743	21.5826	0.977723	0.380661	38.9868
	59.8844	34.2196	33.6563	0.98354	0.571427	40.2765
	80.8064	38.4835	37.6908	0.9794	0.476244	39.6375	average	%motility	vcl	vap	vsl		wob	prog
	145.934	10.3728	1.77054	0.170691	0.0710787	9.35305		0.416667	74.081	28.4774	24.8027		0.38441	1008.52	40
	94.2207	18.6951	13.6779	0.731633	0.198418	34.689			67.3421	29.0956	26.762	0.880815	0.440583	35.7295
	61.1194	42.5327	41.8258	0.98338	0.695894	39.9142			20.8718	11.0752	12.5462	0.205576	0.139779	9.48367
	76.3751	22.4773	15.9023	0.707485	0.294301	1.47796			0.309936	0.380647	0.468805	0.233393	0.317259	0.265429
Molino 1b5 asty 187 #2	66.5111	31.6097	24.6409	0.779536	0.475255	1.9057
	68.2757	39.0986	38.4288	0.98287	0.572658	39.8706
	68.4479	42.3235	41.6224	0.983435	0.618332	39.4312
	61.5649	32.0756	31.3571	0.977601	0.521004	40.0009
	61.4972	39.2599	38.4868	0.980309	0.638401	39.4328
	67.4267	33.1671	32.12	0.96843	0.491899	39.9538
	38.2182	16.2686	15.3774	0.945221	0.425677	40.1225
	52.1395	18.543	17.0633	0.920205	0.355642	37.4875
	81.152	44.0885	42.0463	0.953677	0.543284	38.7693
	57.2947	39.215	38.6076	0.984511	0.684444	40.0498
	45.4933	25.1453	22.7445	0.904523	0.552724	12.1266
	55.8081	21.8724	21.3739	0.97721	0.391921	39.9699
	63.9854	33.8748	32.4182	0.957	0.529415	39.7899
	58.5966	38.3606	37.7464	0.983991	0.654655	39.8849
	87.7224	36.8156	36.0229	0.978468	0.419684	40.0431
	63.4465	19.7038	19.2731	0.978137	0.310559	38.9201
	53.7265	42.8881	41.9343	0.977762	0.798267	40.0295
	78.5703	28.8317	27.5978	0.957204	0.366954	38.0254
	74.6401	38.0972	36.8062	0.966113	0.510412	39.342
	52.4337	34.8512	34.2578	0.982975	0.664672	39.8907
	51.4536	18.6972	18.124	0.969345	0.36338	39.5035
	65.0097	39.9378	39.0369	0.977443	0.614336	39.5936
[truncated: 1,875 more rows]

## Sheet: Distilled
	%motility	vcl	With Hybrids	vsl	STR	LIN	lin	wob	prog	bcf	#Active
asty 195 2b2 B	0.411483	71.0959	41.9962	32.1591	0.521406	0.832691	0.852	0.702074	34.2233	52.7601	86
		29.0897	60.7117	17.3355	0.216996	0.250487	0.217635	1.69891	28.1919	14.9471
		0.409161	1.44565	0.539053	0.416174	0.300816	0.25544	2.41985	0.823762	0.283303
pachon n3 a194 A	0.405405	59.3851	35.348	34.0502	0.579804	0.963423	0.963423	0.579804	37.1881	61.5958	48
		18.6408	14.1972	13.5916	0.110395	0.0300397	0.0300397	0.110395	8.2737	8.05966
		0.313896	0.401642	0.399165	0.190401	0.0311801	0.0311801	0.190401	0.222483	0.130847
asty 195 2b2 D	0.352941	73.3446	35.5704	32.1488	0.486232	0.871886	0.871886	0.486232	32.5474	54.1873	108
		26.9908	17.0842	17.1203	0.192093	0.213646	0.213646	0.192093	11.3673	13.3051
		0.367999	0.480293	0.532532	0.395064	0.245039	0.245039	0.395064	0.349254	0.24554
asty 194 pachon E	0.440476	46.007	28.751	28.0263	0.61486	0.972833	0.972833	0.61486	37.1581	55.6462	84
		8.84925	9.35829	9.19546	0.152794	0.0233015	0.0233015	0.152794	8.59864	10.3799
		0.192346	0.325495	0.328101	0.248502	0.0239523	0.0239523	0.248502	0.231407	0.186533
asty 180 2c11 D	0.178808	67.8204	33.3476	31.4507	0.507482	0.847647	0.847647	0.507482	30.6024	54.0223	27
		21.8956	17.8482	19.1486	0.231836	0.263612	0.263612	0.231836	14.5327	14.7901
		0.322847	0.535218	0.608845	0.456835	0.310992	0.310992	0.456835	0.474886	0.273777
asty 195 2b2 E	0.681818	59.6577	35.9557	34.5504	0.59808	0.955114	0.955114	0.59808	34.7061	54.5933	130
		13.5014	10.8351	10.7787	0.124405	0.0936816	0.0936816	0.124405	10.9686	11.8901
		0.226315	0.301346	0.31197	0.208007	0.0980842	0.0980842	0.208007	0.316043	0.217794
pachon asty 163 4c10 A	0.36478	65.2602	38.6348	35.3743	0.582184	0.904864	0.904864	0.582184	30.0633	50.3114	174
		19.239	15.2447	14.9882	0.155439	0.146219	0.146219	0.155439	14.7886	18.6339
		0.294804	0.394585	0.423702	0.266992	0.161592	0.161592	0.266992	0.491916	0.37037
arroyo epi 3b10 A	0.478261	56.642	27.5591	26.7251	0.477906	0.953877	0.953877	0.477906	36.7161	56.3557	55
		18.4868	11.7449	11.8572	0.136794	0.0579535	0.0579535	0.136794	7.60925	8.84209
		0.326379	0.426173	0.443672	0.286235	0.0607557	0.0607558	0.286236	0.207245	0.156898
												.
asty 195 F	0.329545	83.2461	38.0531	32.9012	0.455827	0.882906	0.882906	0.455827	28.3086	51.4507	58
		32.1813	17.9318	15.539	0.127888	0.151228	0.151228	0.127888	14.5003	14.2113
		0.38658	0.47123	0.472293	0.280563	0.171284	0.171284	0.280563	0.512222	0.276213
asty 195 G	0.72	61.5011	40.1412	38.4988	0.667335	0.946201	0.946201	0.667335	35.6105	49.5505	108
		16.5715	10.6077	10.984	0.160875	0.118026	0.118026	0.160875	8.87546	10.8437
		0.269451	0.264261	0.285308	0.241071	0.124736	0.124736	0.241071	0.249237	0.218841
pachon 16 A	0.412698	58.0208	34.4551	33.1309	0.586688	0.956957	0.956957	0.586688	39.0321	56.3759	26
		14.0752	10.8765	10.9226	0.118107	0.0489094	0.0489094	0.118107	4.15652	11.5224
		0.242589	0.315672	0.32968	0.201311	0.0511092	0.0511093	0.201311	0.10649	0.204385
pachon 170	0.19469	43.0511	24.313	23.2627	0.556991	0.951957	0.951957	0.556991	37.7779	53.2002	17
		22.3785	16.3428	15.7073	0.141172	0.055706	0.055706	0.141172	5.43062	6.7118
		0.519812	0.672184	0.675215	0.253454	0.0585174	0.0585174	0.253454	0.143751	0.126161
asty 168 epi A vid 1	0.16	71.4321	38.8984	37.4176	0.544289	0.934984	0.934984	0.544289	37.0421	56.4616	20
		16.3001	14.5882	14.968	0.166435	0.127088	0.127088	0.166435	10.3431	13.4009
		0.22819	0.375033	0.400026	0.305784	0.135925	0.135925	0.305784	0.279227	0.237346
asty 195 H	0.480916	78.074	43.1678	37.8703	0.572314	0.867163	0.867163	0.572314	29.1789	50.9758	126
		26.1564	14.6308	13.988	0.183801	0.189412	0.189412	0.183801	12.9945	14.8216
		0.335021	0.338929	0.369367	0.321154	0.218427	0.218427	0.321154	0.44534	0.290758
pachon asty 194 F	0.219436	48.6812	25.1337	23.5563	0.504428	0.921668	0.921668	0.504428	31.7959	53.6312	70
		14.5485	11.2815	11.125	0.149951	0.122198	0.122198	0.149951	13.3298	16.4658
		0.298852	0.44886	0.472273	0.297269	0.132584	0.132584	0.297269	0.419232	0.307019
epi asty 168 C	0.214634	81.4862	35.9929	34.2671	0.4654	0.920579	0.920579	0.4654	34.6531	53.2649	44
		31.6845	12.5377	13.4439	0.149219	0.167414	0.167414	0.149219	8.42955	6.5982
		0.388833	0.348339	0.392326	0.320626	0.181857	0.181857	0.320626	0.243255	0.123875
asty 195 I	0.380805	74.2698	35.7842	33.7898	0.497156	0.923564	0.923564	0.497156	30.406	51.6642	123
		24.4062	14.8873	15.1307	0.185473	0.249182	0.249182	0.185473	13.1955	14.7462
		0.328616	0.41603	0.447787	0.373067	0.269805	0.269805	0.373067	0.433978	0.285425
pachon asty 163 B	0.28169	50.9578	28.8416	27.4552	0.551708	0.942938	0.942938	0.551708	35.646	57.5144	120
		13.6929	11.4208	11.6453	0.126637	0.114542	0.114542	0.126637	11.1271	12.2663
		0.268711	0.395984	0.424156	0.229536	0.121473	0.121473	0.229536	0.312156	0.213273
epi asty 168 D	0.57485	60.1768	31.1106	29.7177	0.526518	0.946961	1.34177	0.526518	34.5083	44.7502	192
		15.3197	9.30159	9.42818	0.151544	0.071711	5.45799	0.151544	10.8398	11.7821
		0.254578	0.298985	0.317258	0.287824	0.0757276	4.06774	0.287824	0.314121	0.263286
japonese 11-02 4b9	0.309783	67.8275	42.3605	39.5545	0.628774	0.923751	0.923751	0.628774	32.7931	58.7966	57
		18.4593	12.5585	12.5123	0.100823	0.1254	0.1254	0.100823	11.9438	12.384
		0.272151	0.296468	0.31633	0.160348	0.13575	0.13575	0.160348	0.364216	0.210624
yerbaniz 11-02 3b5 #1	0.360262	61.4042	34.5665	32.3893	0.559013	0.925686	0.925686	0.559013	31.5857	54.3142	165
		19.4642	12.7379	12.5589	0.122269	0.124362	0.124362	0.122269	12.5261	14.6014
		0.316984	0.368502	0.38775	0.218723	0.134346	0.134346	0.218723	0.396577	0.268832
yerbaniz 11-02 3b5 #2	0.11502	58.4043	28.7455	25.9995	0.488419	0.866225	0.866225	0.488419	30.3816	53.8625	85
		23.1565	14.7424	14.4338	0.157908	0.187863	0.187863	0.157908	13.0675	13.3938
		0.396486	0.512859	0.555156	0.323304	0.216876	0.216876	0.323304	0.43011	0.248666
arroyo 11-02 3b6	0.142857	67.7987	37.3168	35.3034	0.536557	0.950442	0.950442	0.536557	30.1037	55.9838	38
		23.7053	16.0882	15.0306	0.137966	0.0483018	0.0483018	0.137966	13.8936	15.1264
		0.349643	0.431124	0.425753	0.257132	0.0508203	0.0508203	0.257132	0.461526	0.270193
Molino 185 asty 187 #1	0.416667	67.3421	29.0956	26.762	0.440583	0.880815	0.880815	0.440583	35.7295	53.2149	40
		20.8718	11.0752	12.5462	0.139779	0.205576	0.205576	0.139779	9.48367	11.8341
		0.309936	0.380647	0.468805	0.317259	0.233393	0.233393	0.317259	0.265429	0.222384
Molino 1b5 asty 187 #2	0.324074	62.6397	33.5953	32.4624	0.533774	0.961983	0.961983	0.533774	35.9183	48.8154	35
		13.0872	10.1883	10.2609	0.128991	0.0386745	0.0386745	0.128991	9.91963	9.78247
		0.208928	0.303267	0.316086	0.241658	0.0402029	0.0402029	0.241658	0.276172	0.200397
Arroyo 2c4 #1	0.185676	63.4333	39.7508	38.0843	0.609399	0.93471	0.93471	0.609399	31.5462	51.2992	70
		17.4048	14.5207	14.7835	0.131143	0.122631	0.122631	0.131143	13.3437	12.375
		0.274379	0.365292	0.388177	0.215201	0.131197	0.131197	0.215201	0.422989	0.241232
Arroyo 2c4 #3	0.28934	66.7104	42.7793	40.6736	0.627675	0.944498	0.944498	0.627675	34.6024	54.3726	57
		18.7042	16.3033	15.8289	0.143432	0.0838937	0.0838937	0.143432	11.6596	13.249
		0.280378	0.381103	0.38917	0.228514	0.0888236	0.0888236	0.228514	0.336958	0.24367
Tina asty 19 2c5	0.699248	61.9224	38.8612	36.4938	0.624971	0.925732	0.925732	0.624971	35.1876	56.2526	93
		14.4089	12.9859	13.1396	0.152661	0.122852	0.122852	0.152661	10.806	12.9972
		0.232693	0.334161	0.360051	0.244268	0.132708	0.132708	0.244268	0.307097	0.231051
japones 2b4	0.28	59.0077	34.9178	32.43	0.583893	0.92481	0.92481	0.583893	34.4284	56.1858	91
		20.2985	14.4981	13.8117	0.15554	0.128091	0.128091	0.15554	11.1232	11.1106
		0.343997	0.415206	0.425893	0.266384	0.138506	0.138506	0.266384	0.323081	0.197747
Tinaja 19-11	0.59542	61.1183	39.8492	37.7693	0.641538	0.937856	0.937856	0.641538	32.0928	52.988	234
		16.6621	13.0685	12.7758	0.133622	0.105717	0.105717	0.133622	12.6707	13.7884
		0.27262	0.327947	0.338257	0.208284	0.112722	0.112722	0.208284	0.394813	0.260217
Tinaja 19-12	0.206522	67.3588	38.3565	32.6883	0.553068	0.87674	0.87674	0.553068	32.7347	58.5242	19
		21.7674	16.481	13.015	0.126732	0.129802	0.129802	0.126732	11.3449	12.3422
		0.323155	0.429681	0.398155	0.229143	0.148051	0.148051	0.229143	0.34657	0.210891
pachon 163-11	0.246212	63.4935	37.6917	35.1001	0.588037	0.923937	0.923937	0.588037	34.9638	61.1461	65
		20.5345	14.9533	14.2209	0.151905	0.111012	0.111012	0.151905	9.32419	11.3563
		0.323412	0.396726	0.405153	0.258326	0.120151	0.120151	0.258326	0.266682	0.185724
asty 121-11 (surface)	0.338028	78.8617	38.3302	36.189	0.49582	0.904906	0.904906	0.49582	33.908	53.3773	24
		23.9191	13.5544	14.5673	0.13832	0.181735	0.181735	0.13832	12.0538	11.4498
		0.303304	0.353621	0.402534	0.278973	0.200832	0.200832	0.278973	0.355487	0.214506
epi asty 155	0.391156	61.1803	34.3243	33.1927	0.54535	0.998213	0.998213	0.54535	34.1024	50.4978	115
		20.0006	15.8323	15.6394	0.172834	0.606079	0.606079	0.172834	12.0488	14.4073
		0.326912	0.461256	0.471169	0.316923	0.607164	0.607164	0.316923	0.353312	0.285306
micos 11	0.451149	62.0673	32.8189	31.4663	0.532394	0.938565	0.938565	0.532394	34.9885	54.786	157
		17.2182	10.2056	10.7347	0.119787	0.121888	0.121888	0.119787	10.3029	9.26437
		0.277412	0.310969	0.34115	0.224996	0.129866	0.129866	0.224996	0.294464	0.169101
tinaja asty 157 p1	0.19697	84.6255	50.8787	47.4319	0.59302	0.893436	0.893436	0.59302	35.5445	63.1219	13
		29.491	24.3415	24.7341	0.141364	0.212114	0.212114	0.141364	9.73584	9.184
		0.348488	0.478423	0.521466	0.23838	0.237414	0.237414	0.23838	0.273906	0.145496
pachon 194 p1	0.308824	70.58	38.9467	35.1007	0.557973	0.897214	0.897214	0.557973	32.3408	56.4696	63
		23.9798	15.5276	14.6257	0.147567	0.135607	0.135607	0.147567	11.6325	14.3949
		0.339754	0.398688	0.416679	0.264469	0.151142	0.151142	0.264469	0.359684	0.254913
asty 19 tina A	0.502924	67.2421	35.4462	31.4373	0.531549	0.888597	0.888597	0.531549	33.1476	55.2481	86
		17.8819	12.5181	11.3672	0.134929	0.138279	0.138279	0.134929	10.6591	10.2904
		0.265933	0.353159	0.361583	0.253841	0.155615	0.155615	0.253841	0.321564	0.186259
asty 19 tina B	0.793893	68.3267	37.562	32.4986	0.553073	0.879501	0.879501	0.553073	32.3889	54.2065	104
		17.3353	10.9386	9.24948	0.108135	0.153389	0.153389	0.108135	10.807	11.2043
		0.253713	0.291214	0.284612	0.195516	0.174404	0.174404	0.195516	0.333664	0.206696
asty 195-17	0.420886	69.871	36.8973	34.0876	0.52072	0.911504	0.911504	0.52072	30.7635	51.0011	133
		22.4343	15.6177	15.1749	0.153751	0.117164	0.117164	0.153751	12.1829	13.6085
		0.321083	0.423276	0.445173	0.295266	0.128539	0.128539	0.295266	0.396018	0.266828
	0.492063	63.183	33.1853	32.2015	0.522587	0.968075	0.968075	0.522587	38.4676	53.6643	31
asty 05 micos A		13.4265	8.45867	8.34116	0.0932084	0.0283886	0.0283886	0.0932084	3.84723	5.3816
		0.212502	0.254892	0.25903	0.17836	0.0293248	0.0293248	0.17836	0.100012	0.100283
	0.713483	68.2831	37.9879	36.5369	0.576926	0.931303	0.931303	0.576926	35.082	55.3267	127
asty 05 micos C		15.2885	11.7951	12.5812	0.176397	0.15144	0.15144	0.176397	10.5386	10.0778
		0.223898	0.310496	0.344341	0.305754	0.162611	0.162611	0.305754	0.300399	0.182151
	0.813305	64.7866	37.6473	36.1161	0.584602	0.950443	0.950443	0.584602	32.9606	51.0345	379
asty 05 micos D		11.1907	9.15216	9.81764	0.118944	0.121332	0.121332	0.118944	11.9369	11.1987
		0.172731	0.243103	0.271835	0.203461	0.127658	0.127658	0.203461	0.362156	0.219434

## Sheet: Preliminary Analysis
	%motility	vcl	vap	vsl	WOB	LIN	prog	#Active	He				He
asty 195 2b2 B	0.411483	71.0959	41.9962	32.1591	0.521406	0.832691	34.2233	86	0.85	0.416174	0.515944		0.85	0.300816	0.410561			-0.301005
		29.0897	60.7117	17.3355	0.216996	0.250487	28.1919				43				43		0.85
		0.409161	1.44565	0.539053	0.416174	0.300816	0.823762				p=0.0004				p=0.006	0.85
pachon n3 a194 A	0.405405	59.3851	35.348	34.0502	0.579804	0.963423	37.1881	48	0.48	0.190401			0.48	0.0311801
		18.6408	14.1972	13.5916	0.110395	0.0300397	8.2737										0.48
		0.313896	0.401642	0.399165	0.190401	0.0311801	0.222483									0.48
asty 195 2b2 D	0.352941	73.3446	35.5704	32.1488	0.486232	0.871886	32.5474	108	0.85	0.395064			0.85	0.245039
		26.9908	17.0842	17.1203	0.192093	0.213646	11.3673										0.85
		0.367999	0.480293	0.532532	0.395064	0.245039	0.349254									0.85
asty 194 pachon E	0.440476	46.007	28.751	28.0263	0.61486	0.972833	37.1581	84	0.48	0.248502			0.48	0.0239523
		8.84925	9.35829	9.19546	0.152794	0.0233015	8.59864										0.48
		0.192346	0.325495	0.328101	0.248502	0.0239523	0.231407									0.48
asty 180 2c11 D	0.178808	67.8204	33.3476	31.4507	0.507482	0.847647	30.6024	27	0.83	0.456835			0.83	0.310992
		21.8956	17.8482	19.1486	0.231836	0.263612	14.5327										0.83
		0.322847	0.535218	0.608845	0.456835	0.310992	0.474886									0.83
asty 195 2b2 E	0.681818	59.6577	35.9557	34.5504	0.59808	0.955114	34.7061	130	0.85	0.208007			0.85	0.0980842
		13.5014	10.8351	10.7787	0.124405	0.0936816	10.9686										0.85
		0.226315	0.301346	0.31197	0.208007	0.0980842	0.316043									0.85
pachon asty 163 4c10 A	0.36478	65.2602	38.6348	35.3743	0.582184	0.904864	30.0633	174	0.48	0.266992			0.48	0.161592
		19.239	15.2447	14.9882	0.155439	0.146219	14.7886										0.48
		0.294804	0.394585	0.423702	0.266992	0.161592	0.491916									0.48
arroyo epi 3b10 A	0.478261	56.642	27.5591	26.7251	0.477906	0.953877	36.7161	55	0.83	0.286235			0.83	0.0607557
		18.4868	11.7449	11.8572	0.136794	0.0579535	7.60925										0.83
		0.326379	0.426173	0.443672	0.286235	0.0607557	0.207245									0.83
asty 195 F	0.329545	83.2461	38.0531	32.9012	0.455827	0.882906	28.3086	58	0.85	0.280563			0.85	0.171284
		32.1813	17.9318	15.539	0.127888	0.151228	14.5003										0.85
		0.38658	0.47123	0.472293	0.280563	0.171284	0.512222									0.85
asty 195 G	0.72	61.5011	40.1412	38.4988	0.667335	0.946201	35.6105	108	0.85	0.241071			0.85	0.124736
		16.5715	10.6077	10.984	0.160875	0.118026	8.87546										0.85
		0.269451	0.264261	0.285308	0.241071	0.124736	0.249237									0.85
pachon 16 A	0.412698	58.0208	34.4551	33.1309	0.586688	0.956957	39.0321	26	0.48	0.201311			0.48	0.0511092
		14.0752	10.8765	10.9226	0.118107	0.0489094	4.15652										0.48
		0.242589	0.315672	0.32968	0.201311	0.0511092	0.10649									0.48
pachon 170	0.19469	43.0511	24.313	23.2627	0.556991	0.951957	37.7779	17	0.48	0.253454			0.48	0.0585174
		22.3785	16.3428	15.7073	0.141172	0.055706	5.43062										0.48
		0.519812	0.672184	0.675215	0.253454	0.0585174	0.143751									0.48
asty 168 epi A vid 1	0.16	71.4321	38.8984	37.4176	0.544289	0.934984	37.0421	20	0.83	0.305784			0.83	0.135925
		16.3001	14.5882	14.968	0.166435	0.127088	10.3431										0.83
		0.22819	0.375033	0.400026	0.305784	0.135925	0.279227									0.83
asty 195 H	0.480916	78.074	43.1678	37.8703	0.572314	0.867163	29.1789	126	0.85	0.321154			0.85	0.218427
		26.1564	14.6308	13.988	0.183801	0.189412	12.9945										0.85
		0.335021	0.338929	0.369367	0.321154	0.218427	0.44534									0.85
pachon asty 194 F	0.219436	48.6812	25.1337	23.5563	0.504428	0.921668	31.7959	70	0.48	0.297269			0.48	0.132584
		14.5485	11.2815	11.125	0.149951	0.122198	13.3298										0.48
		0.298852	0.44886	0.472273	0.297269	0.132584	0.419232									0.48
epi asty 168 C	0.214634	81.4862	35.9929	34.2671	0.4654	0.920579	34.6531	44	0.83	0.320626			0.83	0.181857
		31.6845	12.5377	13.4439	0.149219	0.167414	8.42955										0.83
		0.388833	0.348339	0.392326	0.320626	0.181857	0.243255									0.83
asty 195 I	0.380805	74.2698	35.7842	33.7898	0.497156	0.923564	30.406	123	0.85	0.373067			0.85	0.269805
		24.4062	14.8873	15.1307	0.185473	0.249182	13.1955										0.85
		0.328616	0.41603	0.447787	0.373067	0.269805	0.433978									0.85
pachon asty 163 B	0.28169	50.9578	28.8416	27.4552	0.551708	0.942938	35.646	120	0.48	0.229536			0.48	0.121473
		13.6929	11.4208	11.6453	0.126637	0.114542	11.1271										0.48
		0.268711	0.395984	0.424156	0.229536	0.121473	0.312156									0.48
epi asty 168 D	0.57485	60.1768	31.1106	29.7177	0.526518	0.946961	34.5083	192	0.83	0.287824			0.83	0.0757276
		15.3197	9.30159	9.42818	0.151544	0.071711	10.8398										0.83
		0.254578	0.298985	0.317258	0.287824	0.0757276	0.314121									0.83
japonese 11-02 4b9	0.309783	67.8275	42.3605	39.5545	0.628774	0.923751	32.7931	57	0.57	0.160348			0.57	0.13575
		18.4593	12.5585	12.5123	0.100823	0.1254	11.9438										0.57
		0.272151	0.296468	0.31633	0.160348	0.13575	0.364216									0.57
yerbaniz 11-02 3b5 #1	0.360262	61.4042	34.5665	32.3893	0.559013	0.925686	31.5857	165	0.6	0.218723			0.6	0.134346
		19.4642	12.7379	12.5589	0.122269	0.124362	12.5261										0.6
		0.316984	0.368502	0.38775	0.218723	0.134346	0.396577									0.6
yerbaniz 11-02 3b5 #2	0.11502	58.4043	28.7455	25.9995	0.488419	0.866225	30.3816	85	0.6	0.323304			0.6	0.216876
		23.1565	14.7424	14.4338	0.157908	0.187863	13.0675										0.6
		0.396486	0.512859	0.555156	0.323304	0.216876	0.43011									0.6
arroyo 11-02 3b6	0.142857	67.7987	37.3168	35.3034	0.536557	0.950442	30.1037	38	0.53	0.257132			0.53	0.0508203
		23.7053	16.0882	15.0306	0.137966	0.0483018	13.8936										0.53
		0.349643	0.431124	0.425753	0.257132	0.0508203	0.461526									0.53
Molino 185 asty 187 #1	0.416667	67.3421	29.0956	26.762	0.440583	0.880815	35.7295	40	0.4	0.317259			0.4	0.233393
		20.8718	11.0752	12.5462	0.139779	0.205576	9.48367										0.4
		0.309936	0.380647	0.468805	0.317259	0.233393	0.265429									0.4
Molino 1b5 asty 187 #2	0.324074	62.6397	33.5953	32.4624	0.533774	0.961983	35.9183	35	0.4	0.241658			0.4	0.0402029
		13.0872	10.1883	10.2609	0.128991	0.0386745	9.91963										0.4
		0.208928	0.303267	0.316086	0.241658	0.0402029	0.276172									0.4
Arroyo 2c4 #1	0.185676	63.4333	39.7508	38.0843	0.609399	0.93471	31.5462	70	0.53	0.215201			0.53	0.131197
		17.4048	14.5207	14.7835	0.131143	0.122631	13.3437										0.53
		0.274379	0.365292	0.388177	0.215201	0.131197	0.422989									0.53
Arroyo 2c4 #3	0.28934	66.7104	42.7793	40.6736	0.627675	0.944498	34.6024	57	0.53	0.228514			0.53	0.0888236
		18.7042	16.3033	15.8289	0.143432	0.0838937	11.6596										0.53
		0.280378	0.381103	0.38917	0.228514	0.0888236	0.336958									0.53
Tina asty 19 2c5	0.699248	61.9224	38.8612	36.4938	0.624971	0.925732	35.1876	93	0.56	0.244268			0.56	0.132708
		14.4089	12.9859	13.1396	0.152661	0.122852	10.806										0.56
		0.232693	0.334161	0.360051	0.244268	0.132708	0.307097									0.56
japones 2b4	0.28	59.0077	34.9178	32.43	0.583893	0.92481	34.4284	91	0.57	0.266384			0.57	0.138506
		20.2985	14.4981	13.8117	0.15554	0.128091	11.1232										0.57
		0.343997	0.415206	0.425893	0.266384	0.138506	0.323081									0.57
Tinaja 19-11	0.59542	61.1183	39.8492	37.7693	0.641538	0.937856	32.0928	234	0.56	0.208284			0.56	0.112722
		16.6621	13.0685	12.7758	0.133622	0.105717	12.6707										0.56
		0.27262	0.327947	0.338257	0.208284	0.112722	0.394813									0.56
Tinaja 19-12	0.206522	67.3588	38.3565	32.6883	0.553068	0.87674	32.7347	19	0.56	0.229143			0.56	0.148051
		21.7674	16.481	13.015	0.126732	0.129802	11.3449										0.56
		0.323155	0.429681	0.398155	0.229143	0.148051	0.34657									0.56
pachon 163-11	0.246212	63.4935	37.6917	35.1001	0.588037	0.923937	34.9638	65	0.48	0.258326			0.48	0.120151
		20.5345	14.9533	14.2209	0.151905	0.111012	9.32419										0.48
		0.323412	0.396726	0.405153	0.258326	0.120151	0.266682									0.48
asty 121-11 (surface)	0.338028	78.8617	38.3302	36.189	0.49582	0.904906	33.908	24	0.83	0.278973			0.83	0.200832
		23.9191	13.5544	14.5673	0.13832	0.181735	12.0538										0.83
		0.303304	0.353621	0.402534	0.278973	0.200832	0.355487									0.83
epi asty 155	0.391156	61.1803	34.3243	33.1927	0.54535	0.998213	34.1024	115	0.83	0.316923			0.83	0.607164
		20.0006	15.8323	15.6394	0.172834	0.606079	12.0488										0.83
		0.326912	0.461256	0.471169	0.316923	0.607164	0.353312									0.83
micos 11	0.451149	62.0673	32.8189	31.4663	0.532394	0.938565	34.9885	157	0.66	0.224996			0.66	0.129866
		17.2182	10.2056	10.7347	0.119787	0.121888	10.3029										0.66
		0.277412	0.310969	0.34115	0.224996	0.129866	0.294464									0.66
tinaja asty 157 p1	0.19697	84.6255	50.8787	47.4319	0.59302	0.893436	35.5445	13	0.56	0.23838			0.56	0.237414
		29.491	24.3415	24.7341	0.141364	0.212114	9.73584										0.56
		0.348488	0.478423	0.521466	0.23838	0.237414	0.273906									0.56
pachon 194 p1	0.308824	70.58	38.9467	35.1007	0.557973	0.897214	32.3408	63	0.48	0.264469			0.48	0.151142
		23.9798	15.5276	14.6257	0.147567	0.135607	11.6325										0.48
		0.339754	0.398688	0.416679	0.264469	0.151142	0.359684									0.48
asty 19 tina A	0.502924	67.2421	35.4462	31.4373	0.531549	0.888597	33.1476	86	0.56	0.253841			0.56	0.155615
		17.8819	12.5181	11.3672	0.134929	0.138279	10.6591										0.56
		0.265933	0.353159	0.361583	0.253841	0.155615	0.321564									0.56
asty 19 tina B	0.793893	68.3267	37.562	32.4986	0.553073	0.879501	32.3889	104	0.56	0.195516			0.56	0.174404
		17.3353	10.9386	9.24948	0.108135	0.153389	10.807										0.56
		0.253713	0.291214	0.284612	0.195516	0.174404	0.333664									0.56
asty 195-17	0.420886	69.871	36.8973	34.0876	0.52072	0.911504	30.7635	133	0.85	0.295266			0.85	0.128539
		22.4343	15.6177	15.1749	0.153751	0.117164	12.1829										0.85
		0.321083	0.423276	0.445173	0.295266	0.128539	0.396018									0.85
asty 05 micos A	0.492063	63.183	33.1853	32.2015	0.522587	0.968075	38.4676	31	0.66	0.17836			0.66	0.0293248
		13.4265	8.45867	8.34116	0.0932084	0.0283886	3.84723										0.66
		0.212502	0.254892	0.25903	0.17836	0.0293248	0.100012									0.66
asty 05 micos C	0.713483	68.2831	37.9879	36.5369	0.576926	0.931303	35.082	127	0.66	0.305754			0.66	0.162611
		15.2885	11.7951	12.5812	0.176397	0.15144	10.5386										0.66
		0.223898	0.310496	0.344341	0.305754	0.162611	0.300399									0.66
asty 05 micos D	0.813305	64.7866	37.6473	36.1161	0.584602	0.950443	32.9606	379	0.66	0.203461			0.66	0.127658
		11.1907	9.15216	9.81764	0.118944	0.121332	11.9369										0.66
		0.172731	0.243103	0.271835	0.203461	0.127658	0.362156									0.66
								90.6279
								68.5357
								13
								17
								19
								20
								24
								26
								27
								31
								35
								38
								40
								44
								48
								55
								57
								57
								58
								63
								65
								70
								70
								84
								85
								86
								86
								91
								93
								104
								108
								108
								115
								120
								123
								126
								127
								130
								133
								157
								165
								174
								192
								234
								379
