# Supplementary material for: Sperm swimming behaviors are correlated with sperm haploid genetic variability in the Mexican tetra, Astyanax mexicanus
Source: PLoS One. 2019 Jun 26;14(6):e0218538. doi: 10.1371/journal.pone.0218538 (PMC6594619; doi:10.1371/journal.pone.0218538)
Supplement: S5 Table — (XLSM) [file pone.0218538.s005.xlsm]

## Sheet: 20 Second Data
20 Sec	vcl	vap	vsl	wob	lin	prog	F1	He	LINEAGE
Data	0.432018	0.563973	0.579585	0.248128	0.144993	0.407012	2.05561	0.53	2
	0.266462	0.360598	0.389158	0.260738	0.149222	0.508005	-0.193755	0.53	2
	0.39968	0.5559	0.565504	0.314054	0.109627	0.311872	1.73952	0.53	2
	0.248484	0.498572	0.535089	0.365111	0.129061	0.271003	0.920595	0.83	0
	0.12796	0.285155	0.292068	0.260308	0.0187858	0.0234351	-3.5557	0.66	0
	0.203597	0.271944	0.301412	0.251091	0.173026	0.319927	-1.60504	0.66	0
	0.174559	0.234694	0.259708	0.20994	0.108768	0.378091	-2.621	0.66	0
	0.23435	0.363825	0.391193	0.240848	0.209743	0.592232	0.126257	0.83	0
	0.187666	0.280955	0.304697	0.187453	0.0676582	0.31303	-2.68851	0.83	0
	0.213455	0.278276	0.283181	0.165257	0.0609365	0.388227	-2.6713	0.83	0
	0.380509	0.420297	0.499682	0.444429	0.311147	0.717666	3.6894	0.83	0
	0.324888	0.344945	0.356572	0.240424	0.1406	0.386046	-0.553082	0.56	2
	0.24601	0.262513	0.283752	0.159932	0.17898	0.387524	-1.85014	0.56	2
	0.174786	0.261543	0.278914	0.204385	0.0755077	0.279608	-2.87826	0.48	2
	0.448911	0.561309	0.588046	0.363761	0.203454	0.35036	3.08327	0.873	1
	0.372702	0.542268	0.601341	0.4612	0.214021	0.48575	3.60158	0.873	1
	0.229713	0.315705	0.326301	0.253078	0.0938418	0.360118	-1.57838	0.873	1
	0.339659	0.431745	0.478524	0.361298	0.226929	0.452045	1.83802	0.873	1
	0.228813	0.29744	0.310122	0.237138	0.0895612	0.326678	-1.9278	0.873	1
	0.326791	0.425905	0.435681	0.356213	0.201673	0.384901	1.21972	0.873	1
	0.316495	0.516439	0.560682	0.444448	0.213561	0.335277	2.59509	0.873	1
	0.380942	0.386679	0.403665	0.231198	0.165692	0.395543	0.249518	0.873	1
	0.264885	0.367458	0.3971	0.256587	0.117231	0.642237	-0.0703522	0.83	0
	0.282194	0.386013	0.426832	0.312023	0.194002	0.375196	0.454748	0.83	0
	0.301725	0.36339	0.384642	0.272486	0.100148	0.383338	-0.544725	0.83	0
	0.328404	0.408112	0.433017	0.25507	0.145177	0.390136	0.203552	0.57	2
	0.275475	0.37793	0.403332	0.229503	0.149978	0.368071	-0.492171	0.57	2
	0.252199	0.329655	0.363986	0.23448	0.152949	0.427067	-0.818625	0.66	0
	0.268923	0.329989	0.353679	0.221012	0.0928611	0.315595	-1.48631	0.4	0
	0.193683	0.271644	0.283847	0.22977	0.109926	0.266931	-2.37764	0.4	0
	0.276332	0.3281	0.341426	0.139391	0.0824473	0.216659	-2.26633	0.48	2
	0.308504	0.422207	0.426346	0.296895	0.118516	0.354908	0.129118	0.48	2
	0.45339	0.56432	0.587669	0.275008	0.0870296	0.377639	1.91924	0.48	2
	0.290559	0.388886	0.419342	0.234785	0.173177	0.467107	0.0995681	0.48	2
	0.308486	0.43038	0.440107	0.29357	0.100102	0.419527	0.230625	0.48	2
	0.309047	0.411946	0.433357	0.257658	0.12794	0.453397	0.168053	0.48	2
	0.576606	0.679996	0.707268	0.346526	0.14885	0.424845	4.49012	0.48	2
	0.292885	0.322386	0.322234	0.224859	0.058167	0.243428	-1.89683	0.48	2
	0.245279	0.327028	0.342761	0.246428	0.146292	0.279437	-1.2569	0.56	2
	0.270758	0.319298	0.329953	0.19713	0.104076	0.373791	-1.56687	0.56	2
	0.332311	0.420173	0.436178	0.242524	0.130262	0.121346	-0.468297	0.56	2
	0.432717	0.59595	0.59079	0.32049	0.179018	0.423934	2.92239	0.56	2
	0.379128	0.463187	0.485883	0.293099	0.131881	0.461266	1.22562	0.6	2
	0.385374	0.506315	0.531628	0.340957	0.187336	0.518432	2.4064	0.6	2

## Sheet: PCA
	XLSTAT 2019.1.2.57253 - Principal Component Analysis (PCA) - Start time: 5/14/2019 at 11:20:50 AM / End time: 5/14/2019 at 11:21:49 AM / Microsoft Excel 14.04756
	Observations/variables table: Workbook = 20 Second Data.xlsx / Sheet = 20 Second Data / Range = '20 Second Data'!$B$1:$G$45 / 44 rows and 6 columns
	PCA type: Correlation
	Standardisation: (n)
	Type of biplot: Distance biplot / Coefficient = Automatic
	Summary statistics (Quantitative data):
	Variable	Observations	Obs. with missing data	Obs. without missing data	Minimum	Maximum	Mean	Std. deviation
	vcl	44	0	44	0.12796	0.576606	0.301985	0.0885057
	vap	44	0	44	0.234694	0.679996	0.39716	0.106073
	vsl	44	0	44	0.259708	0.707268	0.419688	0.109967
	wob	44	0	44	0.139391	0.4612	0.272288	0.0727592
	lin	44	0	44	0.0187858	0.311147	0.139185	0.0551325
	prog	44	0	44	0.0234351	0.717666	0.37906	0.119724
	Principal Component Analysis:
	Eigenvalues:
		F1	F2	F3	F4	F5	F6
	Eigenvalue	3.92449	1.17287	0.567726	0.255048	0.075821	0.00404472
	Variability (%)	65.4081	19.5478	9.46211	4.25081	1.26368	0.067412
	Cumulative %	65.4081	84.956	94.4181	98.6689	99.9326	100
	Eigenvectors:
		F1	F2	F3	F4	F5	F6
	vcl	0.440259	-0.260689	-0.407082	0.352027	-0.668923	0.0334341
	vap	0.463096	-0.34167	-0.0909334	-0.0818468	0.415542	-0.693657
	vsl	0.479499	-0.259768	-0.0329092	-0.094967	0.422701	0.716815
	wob	0.41481	0.0801117	0.663813	-0.462028	-0.407278	-0.0390142
	lin	0.349377	0.548779	0.296044	0.672383	0.187627	-0.0428055
	prog	0.260121	0.663511	-0.54465	-0.44135	0.0106464	-0.0233068
	Factor loadings:
		F1	F2	F3	F4	F5	F6
	vcl	0.872167	-0.282324	-0.306726	0.177782	-0.184192	0.00212634
	vap	0.917409	-0.370026	-0.0685161	-0.0413345	0.114422	-0.0441153
	vsl	0.949902	-0.281327	-0.0247963	-0.0479605	0.116393	0.0455881
	wob	0.821753	0.0867603	0.500167	-0.233335	-0.112146	-0.00248123
	lin	0.692127	0.594323	0.223062	0.339569	0.0516641	-0.00272235
	prog	0.515309	0.718577	-0.410381	-0.222892	0.00293155	-0.00148227
	Correlations between variables and factors:
		F1	F2	F3	F4	F5	F6
	vcl	0.872167	-0.282324	-0.306726	0.177782	-0.184192	0.00212634
	vap	0.917409	-0.370026	-0.0685161	-0.0413345	0.114422	-0.0441153
	vsl	0.949902	-0.281327	-0.0247963	-0.0479605	0.116393	0.0455881
	wob	0.821753	0.0867603	0.500167	-0.233335	-0.112146	-0.00248123
	lin	0.692127	0.594323	0.223062	0.339569	0.0516641	-0.00272235
	prog	0.515309	0.718577	-0.410381	-0.222892	0.00293155	-0.00148227
	Contribution of the variables (%):
		F1	F2	F3	F4	F5	F6
	vcl	19.3828	6.79586	16.5716	12.3923	44.7457	0.111784
	vap	21.4458	11.6739	0.826888	0.66989	17.2675	48.1161
	vsl	22.9919	6.74795	0.108301	0.901873	17.8676	51.3824
	wob	17.2068	0.641789	44.0647	21.347	16.5875	0.152211
	lin	12.2064	30.1158	8.76419	45.2099	3.52038	0.183231
	prog	6.76631	44.0247	29.6644	19.479	0.0113346	0.0543205
	Squared cosines of the variables:
		F1	F2	F3	F4	F5	F6
	vcl	0.760675	0.0797066	0.0940811	0.0316064	0.0339266	4.52134e-06
	vap	0.841639	0.136919	0.00469446	0.00170854	0.0130924	0.00194616
	vsl	0.902315	0.0791447	0.000614855	0.00230021	0.0135474	0.00207828
	wob	0.675278	0.00752735	0.250167	0.0544452	0.0125768	6.15651e-06
	lin	0.47904	0.35322	0.0497566	0.115307	0.00266918	7.41118e-06
	prog	0.265543	0.516353	0.168412	0.0496808	8.594e-06	2.19711e-06
	Values in bold correspond for each variable to the factor for which the squared cosine is the largest
	Factor scores:
		F1	F2	F3	F4	F5	F6
	Obs1	2.05561	-1.12478	-1.11812	0.375904	0.447937	0.00359991
	Obs2	-0.193755	1.10899	-0.439239	-0.370534	0.119532	-3.21177e-05
	Obs3	1.73952	-1.7845	-0.102254	-0.240603	0.104831	-0.0374556
	Obs4	0.920595	-1.05113	1.42496	-0.713429	0.689453	0.0485364
	Obs5	-3.5557	-2.03089	1.81741	-0.583515	0.011762	0.00400463
	Obs6	-1.60504	0.969386	0.862454	0.579355	0.0273116	0.00738705
	Obs7	-2.621	0.910161	0.0460231	-0.217272	-0.0434277	0.0290459
	Obs8	0.126257	2.2487	-0.535677	0.0562753	0.714291	-0.0735639
	Obs9	-2.68851	-0.190837	-0.200127	-0.360044	0.194573	0.0819788
	Obs10	-2.6713	0.121626	-0.898678	-0.456154	0.0124354	-0.0298117
	Obs11	3.6894	3.32094	0.554892	-0.0189735	-0.549892	0.10932
	Obs12	-0.553082	0.270632	-0.36071	0.384126	-0.44151	-0.0472186
	Obs13	-1.85014	1.25332	-0.441372	1.17974	0.139755	0.000988552
	Obs14	-2.87826	-0.117072	0.23714	-0.261488	0.0440171	0.0266925
	Obs15	3.08327	-0.786818	0.448435	0.628269	-0.117466	-0.0140197
	Obs16	3.60158	0.444453	1.14912	-0.675516	-0.0617571	0.0826704
	Obs17	-1.57838	0.119745	0.0987446	-0.51098	-0.182397	-0.0548047
	Obs18	1.83802	1.02625	0.739112	0.311736	-0.117588	0.042007
	Obs19	-1.9278	-0.0277237	0.107191	-0.311926	-0.238291	-0.0224094
	Obs20	1.21972	0.549619	0.941889	0.273423	-0.273123	-0.170959
	Obs21	2.59509	-0.0736175	1.98069	-0.182931	0.187252	0.00303458
	Obs22	0.249518	0.150723	-0.664513	0.869349	-0.382093	-0.00792092
	Obs23	-0.0703522	1.49814	-1.27004	-1.25773	0.115104	0.00730132
	Obs24	0.454748	0.652745	0.781821	0.358262	0.0982775	0.049438
	Obs25	-0.544725	-0.174307	-0.1888	-0.442894	-0.403231	0.0219155
	Obs26	0.203552	-0.0430094	-0.313785	0.229319	0.0123624	0.0279892
	Obs27	-0.492171	0.180143	-0.140701	0.371598	0.34131	0.0261249
	Obs28	-0.818625	0.866995	-0.18805	0.134679	0.162311	0.0604779
	Obs29	-1.48631	-0.404233	-0.200736	-0.0283804	-0.144924	0.0731472
	Obs30	-2.37764	0.0856796	0.618525	0.111177	-0.0676468	-0.0386783
	Obs31	-2.26633	-1.14128	-0.584408	0.77836	0.160716	0.0796128
	Obs32	0.129118	-0.433055	0.171896	-0.322131	-0.137357	-0.11165
	Obs33	1.91924	-1.92726	-1.1519	-0.323651	-0.0370333	0.0995012
	Obs34	0.0995681	0.855914	-0.506224	0.29271	0.390516	0.0243975
	Obs35	0.230625	-0.319362	-0.267338	-0.787379	-0.090075	-0.0714426
	Obs36	0.168053	0.185335	-0.58801	-0.31702	0.108565	-0.00285171
	Obs37	4.49012	-1.99032	-1.08312	0.104555	-0.243516	0.0733589
	Obs38	-1.89683	-1.12534	-0.116966	-0.0821779	-0.628225	-0.0353719
	Obs39	-1.2569	0.0655483	0.606323	0.519079	0.0184408	-0.0369231
	Obs40	-1.56687	0.0944011	-0.620117	0.0828122	-0.114505	-0.0191859
	Obs41	-0.468297	-1.77251	0.69674	1.13177	0.0380894	0.0419958
	Obs42	2.92239	-0.739769	-0.377735	0.235813	0.3218	-0.203085
	Obs43	1.22562	-0.192676	-0.662128	-0.329321	-0.206333	0.00745224
	Obs44	2.4064	0.471032	-0.262608	-0.214266	0.0197489	-0.0545938
	Contribution of the observations (%):
		F1	F2	F3	F4	F5	F6
	Obs1	2.44707	2.45149	5.00477	1.25915	6.01439	0.00728184
	Obs2	0.0217406	2.38317	0.772343	1.22343	0.428281	5.79625e-07
	Obs3	1.75237	6.17064	0.0418569	0.515855	0.329412	0.7883
	Obs4	0.490796	2.14096	8.12852	4.53551	14.2485	1.32371
	Obs5	7.32173	7.99229	13.2225	3.03409	0.00414684	0.00901123
	Obs6	1.49188	1.82092	2.97769	2.99098	0.022359	0.030662
	Obs7	3.97832	1.60522	0.0084793	0.420662	0.0565317	0.474055
	Obs8	0.00923152	9.79853	1.14872	0.0282202	15.2935	3.04081
	Obs9	4.18588	0.0705707	0.160331	1.15514	1.13481	3.77625
	Obs10	4.13247	0.0286649	3.23308	1.85416	0.0046353	0.49938
	Obs11	7.88273	21.3708	1.23261	0.00320789	9.06385	6.71514
	Obs12	0.177151	0.141924	0.520864	1.31484	5.84305	1.25281
	Obs13	1.98233	3.04384	0.779863	12.4022	0.585456	0.000549108
	Obs14	4.79761	0.0265585	0.225122	0.609295	0.0580766	0.400347
	Obs15	5.50539	1.19963	0.80502	3.51735	0.413601	0.110443
	Obs16	7.51192	0.382779	5.28611	4.06627	0.114323	3.84025
	Obs17	1.44274	0.0277852	0.0390333	2.32666	0.997228	1.6877
	Obs18	1.95643	2.04081	2.1869	0.865962	0.41446	0.991519
	Obs19	2.15222	0.00148936	0.0459966	0.86702	1.70206	0.282176
	Obs20	0.861557	0.585357	3.55147	0.666185	2.23602	16.4227
	Obs21	3.90003	0.0105017	15.705	0.298195	1.05102	0.00517434
	Obs22	0.0360553	0.0440207	1.76773	6.73461	4.3762	0.0352541
	Obs23	0.00286629	4.34913	6.45718	14.0961	0.397135	0.0299544
	Obs24	0.119758	0.825629	2.44694	1.14374	0.289512	1.37335
	Obs25	0.171838	0.0588745	0.142697	1.74793	4.87377	0.269873
	Obs26	0.0239948	0.00358447	0.39416	0.468602	0.00458103	0.440189
	Obs27	0.14028	0.0628831	0.0792508	1.23047	3.49184	0.383503
	Obs28	0.388091	1.45657	0.141564	0.161631	0.789687	2.05519
	Obs29	1.27933	0.316636	0.16131	0.00717729	0.629561	3.00645
	Obs30	3.27384	0.014225	1.53152	0.110142	0.137168	0.840607
	Obs31	2.97446	2.52395	1.36723	5.39865	0.774243	3.56143
	Obs32	0.00965471	0.363399	0.118288	0.924676	0.565539	7.00443
	Obs33	2.13315	7.19744	5.31179	0.933424	0.0411096	5.56308
	Obs34	0.00574123	1.41957	1.02587	0.763486	4.57126	0.334464
	Obs35	0.0308018	0.197635	0.286107	5.52449	0.243202	2.86796
	Obs36	0.0163553	0.0665601	1.38413	0.895565	0.353298	0.00456951
	Obs37	11.6756	7.67615	4.69632	0.0974127	1.77752	3.02388
	Obs38	2.08363	2.45393	0.0547679	0.0601776	11.8301	0.703031
	Obs39	0.914879	0.00832568	1.47169	2.401	0.0101933	0.766045
	Obs40	1.42178	0.0172684	1.53942	0.0611102	0.393011	0.206834
	Obs41	0.127001	6.08802	1.94335	11.4142	0.0434876	0.99099
	Obs42	4.94585	1.06045	0.571194	0.49552	3.10406	23.1747
	Obs43	0.869908	0.0719373	1.75506	0.966414	1.27614	0.0312056
	Obs44	3.35351	0.42993	0.276074	0.409102	0.0116908	1.67473
	Squared cosines of the observations:
		F1	F2	F3	F4	F5	F6
	Obs1	0.59659	0.178619	0.17651	0.0199502	0.0283287	1.82969e-06
	Obs2	0.0232897	0.762981	0.11969	0.0851749	0.00886395	6.39949e-10
	Obs3	0.480987	0.50618	0.001662	0.00920184	0.00174684	0.000223
	Obs4	0.170538	0.222328	0.408589	0.10242	0.0956518	0.000474044
	Obs5	0.619416	0.202072	0.161823	0.0166816	6.77784e-06	7.85703e-07
	Obs6	0.560503	0.204456	0.161837	0.0730292	0.000162294	1.18727e-05
	Obs7	0.886395	0.106888	0.000273303	0.00609117	0.000243347	0.000108859
	Obs8	0.00271178	0.860219	0.0488148	0.000538743	0.0867952	0.000920609
	Obs9	0.966481	0.00486964	0.00535526	0.0173333	0.00506216	0.000898614
	Obs10	0.873701	0.00181122	0.0988839	0.0254766	1.89337e-05	0.000108815
	Obs11	0.538801	0.436555	0.012188	1.42499e-05	0.0119693	0.000473055
	Obs12	0.35821	0.0857664	0.152361	0.172785	0.228266	0.00261087
	Obs13	0.518643	0.238003	0.0295167	0.210878	0.00295933	1.48067e-07
	Obs14	0.983269	0.00162674	0.00667454	0.00811549	0.000229961	8.45649e-05
	Obs15	0.88553	0.0576671	0.0187317	0.0367681	0.0012853	1.83087e-05
	Obs16	0.867282	0.0132076	0.0882879	0.0305102	0.000255004	0.000456956
	Obs17	0.885712	0.00509784	0.00346654	0.0928275	0.0118279	0.00106784
	Obs18	0.663643	0.20689	0.107314	0.0190901	0.00271618	0.000346639
	Obs19	0.957036	0.000197928	0.00295885	0.0250558	0.0146225	0.00012932
	Obs20	0.520994	0.105788	0.310679	0.0261808	0.0261234	0.0102352
	Obs21	0.62754	0.00050501	0.365568	0.00311826	0.0032673	8.58092e-07
	Obs22	0.0435874	0.0159043	0.309146	0.529108	0.10221	4.39246e-05
	Obs23	0.000906895	0.411251	0.295553	0.289852	0.00242762	9.76795e-06
	Obs24	0.149357	0.307732	0.441468	0.0927015	0.00697578	0.00176526
	Obs25	0.410986	0.0420826	0.0493717	0.271689	0.225206	0.000665233
	Obs26	0.212189	0.0094732	0.504236	0.269308	0.000782662	0.0040119
	Obs27	0.44063	0.0590309	0.0360112	0.251182	0.211904	0.00124152
	Obs28	0.445182	0.499346	0.0234916	0.0120495	0.0175011	0.00242975
	Obs29	0.905385	0.0669698	0.0165146	0.000330105	0.00860787	0.00219287
	Obs30	0.932633	0.00121108	0.063115	0.00203914	0.000754938	0.000246804
	Obs31	0.692374	0.175582	0.0460392	0.0816689	0.00348189	0.000854402
	Obs32	0.0451977	0.508426	0.0801076	0.281324	0.05115	0.0337953
	Obs33	0.416649	0.42014	0.150088	0.0118486	0.000155131	0.00111987
	Obs34	0.00801089	0.59197	0.207074	0.0692335	0.12323	0.000480984
	Obs35	0.0618583	0.118619	0.0831203	0.721031	0.00943615	0.0059361
	Obs36	0.0542443	0.0659747	0.664094	0.193034	0.0226383	1.56197e-05
	Obs37	0.794645	0.156136	0.0462388	0.000430872	0.0023373	0.000212111
	Obs38	0.681342	0.239814	0.00259076	0.00127885	0.0747376	0.000236932
	Obs39	0.710701	0.0019329	0.165385	0.121215	0.000152984	0.000613314
	Obs40	0.855765	0.00310628	0.13404	0.00239042	0.00457018	0.000128307
	Obs41	0.0427433	0.612356	0.0946165	0.249658	0.00028277	0.000343745
	Obs42	0.90559	0.0580293	0.0151297	0.00589647	0.0109807	0.00437332
	Obs43	0.70564	0.0174394	0.205949	0.0509463	0.0199992	2.60885e-05
	Obs44	0.944524	0.0361891	0.0112485	0.00748832	6.36154e-05	0.000486144
	Values in bold correspond for each observation to the factor for which the squared cosine is the largest

## Sheet: PCA_HID9
0.872167	-0.282324
0.917409	-0.370026
0.949902	-0.281327
0.821753	0.0867603
0.692127	0.594323
0.515309	0.718577

## Sheet: PCA_HID10
2.05561	-1.12478
-0.193755	1.10899
1.73952	-1.7845
0.920595	-1.05113
-3.5557	-2.03089
-1.60504	0.969386
-2.621	0.910161
0.126257	2.2487
-2.68851	-0.190837
-2.6713	0.121626
3.6894	3.32094
-0.553082	0.270632
-1.85014	1.25332
-2.87826	-0.117072
3.08327	-0.786818
3.60158	0.444453
-1.57838	0.119745
1.83802	1.02625
-1.9278	-0.0277237
1.21972	0.549619
2.59509	-0.0736175
0.249518	0.150723
-0.0703522	1.49814
0.454748	0.652745
-0.544725	-0.174307
0.203552	-0.0430094
-0.492171	0.180143
-0.818625	0.866995
-1.48631	-0.404233
-2.37764	0.0856796
-2.26633	-1.14128
0.129118	-0.433055
1.91924	-1.92726
0.0995681	0.855914
0.230625	-0.319362
0.168053	0.185335
4.49012	-1.99032
-1.89683	-1.12534
-1.2569	0.0655483
-1.56687	0.0944011
-0.468297	-1.77251
2.92239	-0.739769
1.22562	-0.192676
2.4064	0.471032

## Sheet: PCA_HID11
3.29813	-1.95291
3.46922	-2.55957
3.5921	-1.94602
3.10749	0.600145
2.61731	4.1111
1.94866	4.9706
2.05561	-1.12478
-0.193755	1.10899
1.73952	-1.7845
0.920595	-1.05113
-3.5557	-2.03089
-1.60504	0.969386
-2.621	0.910161
0.126257	2.2487
-2.68851	-0.190837
-2.6713	0.121626
3.6894	3.32094
-0.553082	0.270632
-1.85014	1.25332
-2.87826	-0.117072
3.08327	-0.786818
3.60158	0.444453
-1.57838	0.119745
1.83802	1.02625
-1.9278	-0.0277237
1.21972	0.549619
2.59509	-0.0736175
0.249518	0.150723
-0.0703522	1.49814
0.454748	0.652745
-0.544725	-0.174307
0.203552	-0.0430094
-0.492171	0.180143
-0.818625	0.866995
-1.48631	-0.404233
-2.37764	0.0856796
-2.26633	-1.14128
0.129118	-0.433055
1.91924	-1.92726
0.0995681	0.855914
0.230625	-0.319362
0.168053	0.185335
4.49012	-1.99032
-1.89683	-1.12534
-1.2569	0.0655483
-1.56687	0.0944011
-0.468297	-1.77251
2.92239	-0.739769
1.22562	-0.192676
2.4064	0.471032

## Sheet: Linear regression
	XLSTAT 2019.1.2.57253 - Linear regression - Start time: 5/14/2019 at 11:37:14 AM / End time: 5/14/2019 at 11:37:18 AM / Microsoft Excel 14.04756
	Y / Dependent variables: Workbook = 20 Second Data.xlsx / Sheet = 20 Second Data / Range = '20 Second Data'!$B$1:$H$45 / 44 rows and 7 columns
	X / Quantitative: Workbook = 20 Second Data.xlsx / Sheet = 20 Second Data / Range = '20 Second Data'!$I$1:$J$45 / 44 rows and 2 columns
	Confidence interval (%): 95
	Tolerance: 0.0001
	Summary statistics:
	Variable	Observations	Obs. with missing data	Obs. without missing data	Minimum	Maximum	Mean	Std. deviation
	vcl	44	0	44	0.12796	0.576606	0.301985	0.0885057
	vap	44	0	44	0.234694	0.679996	0.39716	0.106073
	vsl	44	0	44	0.259708	0.707268	0.419688	0.109967
	wob	44	0	44	0.139391	0.4612	0.272288	0.0727592
	lin	44	0	44	0.0187858	0.311147	0.139185	0.0551325
	prog	44	0	44	0.0234351	0.717666	0.37906	0.119724
	F1	44	0	44	-3.5557	4.49012	-4.55771e-17	2.00394
	He	44	0	44	0.4	0.873	0.651682	0.163679
	LINEAGE	44	0	44	0	2	1.18182	0.896316
	Correlation matrix:
		He	LINEAGE	vcl	vap	vsl	wob	lin	prog	F1
	He	1	-0.583892	-0.0863689	-0.00199358	0.0551886	0.395164	0.359538	0.243621	0.171839
	LINEAGE	-0.583892	1	0.457039	0.356276	0.294968	-0.0740116	-0.0426105	-0.0590469	0.225486
	vcl	-0.0863689	0.457039	1	0.897098	0.885636	0.517965	0.418287	0.332269	0.872167
	vap	-0.00199358	0.356276	0.897098	1	0.990535	0.684432	0.391761	0.244588	0.917409
	vsl	0.0551886	0.294968	0.885636	0.990535	1	0.741799	0.474326	0.308478	0.949902
	wob	0.395164	-0.0740116	0.517965	0.684432	0.741799	1	0.646869	0.332225	0.821753
	lin	0.359538	-0.0426105	0.418287	0.391761	0.474326	0.646869	1	0.616654	0.692127
	prog	0.243621	-0.0590469	0.332269	0.244588	0.308478	0.332225	0.616654	1	0.515309
	F1	0.171839	0.225486	0.872167	0.917409	0.949902	0.821753	0.692127	0.515309	1
	Regression of variable vcl:
	Goodness of fit statistics (vcl):
	Observations	44
	Sum of weights	44
	DF	41
	R²	0.258314
	Adjusted R²	0.222135
	MSE	0.00609322
	RMSE	0.0780591
	MAPE	20.3654
	DW	2.07435
	Cp	3
	AIC	-221.533
	SBC	-216.18
	PC	0.850225
	Analysis of variance (vcl):
	Source	DF	Sum of squares	Mean squares	F	Pr > F
	Model	2	0.0870082	0.0435041	7.13975	0.00218527
	Error	41	0.249822	0.00609322
	Corrected Total	43	0.33683
	Computed against model Y=Mean(Y)
	Type I Sum of Squares analysis (vcl):
	Source	DF	Sum of squares	Mean squares	F	Pr > F
	He	1	0.00251262	0.00251262	0.412362	0.524347
	LINEAGE	1	0.0844956	0.0844956	13.8671	0.0005911
	Type III Sum of Squares analysis (vcl):
	Source	DF	Sum of squares	Mean squares	F	Pr > F
	He	1	0.0166494	0.0166494	2.73244	0.105967
	LINEAGE	1	0.0844956	0.0844956	13.8671	0.0005911
	Model parameters (vcl):
	Source	Value	Standard error	t	Pr > |t|	Lower bound (95%)	Upper bound (95%)
	Intercept	0.133486	0.0723781	1.84428	0.0723756	-0.0126847	0.279656
	He	0.148083	0.0895839	1.65301	0.105967	-0.0328354	0.329001
	LINEAGE	0.0609194	0.0163592	3.72386	0.0005911	0.0278813	0.0939575
	Equation of the model (vcl):
	vcl = 0.133485876364728+0.148082992548409*He+6.09193806045062E-02*LINEAGE
	Standardized coefficients (vcl):
	Source	Value	Standard error	t	Pr > |t|	Lower bound (95%)	Upper bound (95%)
	He	0.273859	0.165673	1.65301	0.105967	-0.0607245	0.608443
	LINEAGE	0.616943	0.165673	3.72386	0.0005911	0.28236	0.951527
	Predictions and residuals (vcl):
	Observation	Weight	vcl	Pred(vcl)	Residual	Std. residual	Std. dev. on pred. (Mean)	Lower bound 95% (Mean)	Upper bound 95% (Mean)	Std. dev. on pred. (Observation)	Lower bound 95% (Observation)	Upper bound 95% (Observation)
	Obs1	1	0.432018	0.333809	0.0982095	1.25814	0.0163119	0.300866	0.366751	0.0797452	0.17276	0.494857
	Obs2	1	0.266462	0.333809	-0.0673463	-0.862761	0.0163119	0.300866	0.366751	0.0797452	0.17276	0.494857
	Obs3	1	0.39968	0.333809	0.0658711	0.843861	0.0163119	0.300866	0.366751	0.0797452	0.17276	0.494857
	Obs4	1	0.248484	0.256395	-0.00791046	-0.101339	0.0201691	0.215663	0.297127	0.0806227	0.093574	0.419216
	Obs5	1	0.12796	0.231221	-0.10326	-1.32285	0.0222711	0.186243	0.276198	0.081174	0.0672863	0.395155
	Obs6	1	0.203597	0.231221	-0.0276236	-0.35388	0.0222711	0.186243	0.276198	0.081174	0.0672863	0.395155
	Obs7	1	0.174559	0.231221	-0.0566617	-0.725882	0.0222711	0.186243	0.276198	0.081174	0.0672863	0.395155
	Obs8	1	0.23435	0.256395	-0.0220446	-0.282409	0.0201691	0.215663	0.297127	0.0806227	0.093574	0.419216
	Obs9	1	0.187666	0.256395	-0.0687285	-0.880468	0.0201691	0.215663	0.297127	0.0806227	0.093574	0.419216
	Obs10	1	0.213455	0.256395	-0.0429393	-0.550088	0.0201691	0.215663	0.297127	0.0806227	0.093574	0.419216
	Obs11	1	0.380509	0.256395	0.124114	1.59001	0.0201691	0.215663	0.297127	0.0806227	0.093574	0.419216
	Obs12	1	0.324888	0.338251	-0.0133634	-0.171195	0.0160223	0.305893	0.370609	0.0796865	0.177321	0.499181
	Obs13	1	0.24601	0.338251	-0.0922407	-1.18168	0.0160223	0.305893	0.370609	0.0796865	0.177321	0.499181
	Obs14	1	0.174786	0.326404	-0.151619	-1.94236	0.0177139	0.290631	0.362178	0.0800438	0.164753	0.488056
	Obs15	1	0.448911	0.323682	0.12523	1.60429	0.0217153	0.279827	0.367537	0.0810233	0.160052	0.487312
	Obs16	1	0.372702	0.323682	0.0490204	0.627991	0.0217153	0.279827	0.367537	0.0810233	0.160052	0.487312
	Obs17	1	0.229713	0.323682	-0.0939683	-1.20381	0.0217153	0.279827	0.367537	0.0810233	0.160052	0.487312
	Obs18	1	0.339659	0.323682	0.0159773	0.204682	0.0217153	0.279827	0.367537	0.0810233	0.160052	0.487312
	Obs19	1	0.228813	0.323682	-0.0948682	-1.21534	0.0217153	0.279827	0.367537	0.0810233	0.160052	0.487312
	Obs20	1	0.326791	0.323682	0.00310928	0.0398324	0.0217153	0.279827	0.367537	0.0810233	0.160052	0.487312
	Obs21	1	0.316495	0.323682	-0.00718643	-0.092064	0.0217153	0.279827	0.367537	0.0810233	0.160052	0.487312
	Obs22	1	0.380942	0.323682	0.0572604	0.733552	0.0217153	0.279827	0.367537	0.0810233	0.160052	0.487312
	Obs23	1	0.264885	0.256395	0.0084906	0.108771	0.0201691	0.215663	0.297127	0.0806227	0.093574	0.419216
	Obs24	1	0.282194	0.256395	0.0257994	0.330511	0.0201691	0.215663	0.297127	0.0806227	0.093574	0.419216
	Obs25	1	0.301725	0.256395	0.0453298	0.580712	0.0201691	0.215663	0.297127	0.0806227	0.093574	0.419216
	Obs26	1	0.328404	0.339732	-0.011328	-0.145121	0.0160251	0.307369	0.372095	0.0796871	0.178801	0.500663
	Obs27	1	0.275475	0.339732	-0.0642574	-0.823189	0.0160251	0.307369	0.372095	0.0796871	0.178801	0.500663
	Obs28	1	0.252199	0.231221	0.0209786	0.268753	0.0222711	0.186243	0.276198	0.081174	0.0672863	0.395155
	Obs29	1	0.268923	0.192719	0.0762043	0.976238	0.039111	0.113733	0.271705	0.0873092	0.0163946	0.369044
	Obs30	1	0.193683	0.192719	0.00096423	0.0123526	0.039111	0.113733	0.271705	0.0873092	0.0163946	0.369044
	Obs31	1	0.276332	0.326404	-0.0500725	-0.641469	0.0177139	0.290631	0.362178	0.0800438	0.164753	0.488056
	Obs32	1	0.308504	0.326404	-0.0179006	-0.229321	0.0177139	0.290631	0.362178	0.0800438	0.164753	0.488056
	Obs33	1	0.45339	0.326404	0.126985	1.62678	0.0177139	0.290631	0.362178	0.0800438	0.164753	0.488056
	Obs34	1	0.290559	0.326404	-0.0358453	-0.459207	0.0177139	0.290631	0.362178	0.0800438	0.164753	0.488056
	Obs35	1	0.308486	0.326404	-0.0179189	-0.229555	0.0177139	0.290631	0.362178	0.0800438	0.164753	0.488056
	Obs36	1	0.309047	0.326404	-0.0173571	-0.222359	0.0177139	0.290631	0.362178	0.0800438	0.164753	0.488056
	Obs37	1	0.576606	0.326404	0.250201	3.20528	0.0177139	0.290631	0.362178	0.0800438	0.164753	0.488056
	Obs38	1	0.292885	0.326404	-0.033519	-0.429406	0.0177139	0.290631	0.362178	0.0800438	0.164753	0.488056
	Obs39	1	0.245279	0.338251	-0.0929726	-1.19105	0.0160223	0.305893	0.370609	0.0796865	0.177321	0.499181
	Obs40	1	0.270758	0.338251	-0.0674929	-0.864638	0.0160223	0.305893	0.370609	0.0796865	0.177321	0.499181
	Obs41	1	0.332311	0.338251	-0.00594005	-0.0760969	0.0160223	0.305893	0.370609	0.0796865	0.177321	0.499181
	Obs42	1	0.432717	0.338251	0.0944663	1.21019	0.0160223	0.305893	0.370609	0.0796865	0.177321	0.499181
	Obs43	1	0.379128	0.344174	0.0349535	0.447782	0.0163311	0.311193	0.377156	0.0797492	0.183118	0.505231
	Obs44	1	0.385374	0.344174	0.0411995	0.527799	0.0163311	0.311193	0.377156	0.0797492	0.183118	0.505231
	Interpretation (vcl):
	Given the R2, 26% of the variability of the dependent variable vcl is explained by the 2 explanatory variables.
	Given the p-value of the F statistic computed in the ANOVA table, and given the significance level of 5%, the information brought by the explanatory variables is significantly better than what a basic mean would bring.
	Based on the Type III sum of squares, the following variables bring significant information to explain the variability of the dependent variable vcl: LINEAGE.
	Based on the Type III sum of squares, the following variables do not bring significant information to explain the variability the dependent variable vcl: He. You might want to remove them from the model.
	Among the explanatory variables, based on the Type III sum of squares, variable LINEAGE is the most influential.
	Regression of variable vap:
	Goodness of fit statistics (vap):
	Observations	44
	Sum of weights	44
	DF	41
	R²	0.191341
	Adjusted R²	0.151894
	MSE	0.00954252
	RMSE	0.0976858
	MAPE	19.0795
	DW	1.86888
	Cp	3
	AIC	-201.795
	SBC	-196.443
	PC	0.927
	Analysis of variance (vap):
	Source	DF	Sum of squares	Mean squares	F	Pr > F
	Model	2	0.0925738	0.0462869	4.8506	0.0128587
	Error	41	0.391243	0.00954252
	Corrected Total	43	0.483817
	Computed against model Y=Mean(Y)
	Type I Sum of Squares analysis (vap):
	Source	DF	Sum of squares	Mean squares	F	Pr > F
	He	1	1.92287e-06	1.92287e-06	0.000201505	0.988743
	LINEAGE	1	0.0925719	0.0925719	9.70099	0.00335489
	Type III Sum of Squares analysis (vap):
	Source	DF	Sum of squares	Mean squares	F	Pr > F
	He	1	0.0311618	0.0311618	3.26557	0.0780905
	LINEAGE	1	0.0925719	0.0925719	9.70099	0.00335489
	Model parameters (vap):
	Source	Value	Standard error	t	Pr > |t|	Lower bound (95%)	Upper bound (95%)
	Intercept	0.189778	0.0905765	2.09523	0.0423698	0.0068553	0.372701
	He	0.20259	0.112108	1.80709	0.0780905	-0.0238177	0.428997
	LINEAGE	0.0637644	0.0204725	3.11464	0.00335489	0.0224194	0.105109
	Equation of the model (vap):
	vap = 0.189778151180829+0.202589685167682*He+6.37643778598193E-02*LINEAGE
	Standardized coefficients (vap):
	Source	Value	Standard error	t	Pr > |t|	Lower bound (95%)	Upper bound (95%)
	He	0.312611	0.172992	1.80709	0.0780905	-0.0367525	0.661975
	LINEAGE	0.538807	0.172992	3.11464	0.00335489	0.189443	0.88817
	Predictions and residuals (vap):
	Observation	Weight	vap	Pred(vap)	Residual	Std. residual	Std. dev. on pred. (Mean)	Lower bound 95% (Mean)	Upper bound 95% (Mean)	Std. dev. on pred. (Observation)	Lower bound 95% (Observation)	Upper bound 95% (Observation)
	Obs1	1	0.563973	0.424679	0.139293	1.42593	0.0204132	0.383454	0.465905	0.0997959	0.223138	0.626221
	Obs2	1	0.360598	0.424679	-0.0640819	-0.656	0.0204132	0.383454	0.465905	0.0997959	0.223138	0.626221
	Obs3	1	0.5559	0.424679	0.131221	1.34329	0.0204132	0.383454	0.465905	0.0997959	0.223138	0.626221
	Obs4	1	0.498572	0.357928	0.140644	1.43976	0.0252402	0.306954	0.408901	0.100894	0.154168	0.561687
	Obs5	1	0.285155	0.323487	-0.0383324	-0.392405	0.0278708	0.267201	0.379774	0.101584	0.118334	0.52864
	Obs6	1	0.271944	0.323487	-0.0515436	-0.527647	0.0278708	0.267201	0.379774	0.101584	0.118334	0.52864
	Obs7	1	0.234694	0.323487	-0.0887936	-0.908971	0.0278708	0.267201	0.379774	0.101584	0.118334	0.52864
	Obs8	1	0.363825	0.357928	0.00589766	0.0603738	0.0252402	0.306954	0.408901	0.100894	0.154168	0.561687
	Obs9	1	0.280955	0.357928	-0.0769725	-0.78796	0.0252402	0.306954	0.408901	0.100894	0.154168	0.561687
	Obs10	1	0.278276	0.357928	-0.0796511	-0.81538	0.0252402	0.306954	0.408901	0.100894	0.154168	0.561687
	Obs11	1	0.420297	0.357928	0.0623694	0.638469	0.0252402	0.306954	0.408901	0.100894	0.154168	0.561687
	Obs12	1	0.344945	0.430757	-0.0858125	-0.878454	0.0200509	0.390264	0.471251	0.0997224	0.229364	0.632151
	Obs13	1	0.262513	0.430757	-0.168244	-1.7223	0.0200509	0.390264	0.471251	0.0997224	0.229364	0.632151
	Obs14	1	0.261543	0.41455	-0.153007	-1.56631	0.0221677	0.369781	0.459319	0.100169	0.212254	0.616846
	Obs15	1	0.561309	0.430403	0.130906	1.34007	0.0271753	0.375522	0.485285	0.101395	0.225631	0.635175
	Obs16	1	0.542268	0.430403	0.111865	1.14515	0.0271753	0.375522	0.485285	0.101395	0.225631	0.635175
	Obs17	1	0.315705	0.430403	-0.114698	-1.17416	0.0271753	0.375522	0.485285	0.101395	0.225631	0.635175
	Obs18	1	0.431745	0.430403	0.00134154	0.0137332	0.0271753	0.375522	0.485285	0.101395	0.225631	0.635175
	Obs19	1	0.29744	0.430403	-0.132964	-1.36114	0.0271753	0.375522	0.485285	0.101395	0.225631	0.635175
	Obs20	1	0.425905	0.430403	-0.00449829	-0.0460485	0.0271753	0.375522	0.485285	0.101395	0.225631	0.635175
	Obs21	1	0.516439	0.430403	0.0860359	0.880741	0.0271753	0.375522	0.485285	0.101395	0.225631	0.635175
	Obs22	1	0.386679	0.430403	-0.0437246	-0.447605	0.0271753	0.375522	0.485285	0.101395	0.225631	0.635175
	Obs23	1	0.367458	0.357928	0.00953013	0.097559	0.0252402	0.306954	0.408901	0.100894	0.154168	0.561687
	Obs24	1	0.386013	0.357928	0.0280855	0.287508	0.0252402	0.306954	0.408901	0.100894	0.154168	0.561687
	Obs25	1	0.36339	0.357928	0.00546219	0.0559159	0.0252402	0.306954	0.408901	0.100894	0.154168	0.561687
	Obs26	1	0.408112	0.432783	-0.0246706	-0.252551	0.0200544	0.392282	0.473284	0.0997231	0.231388	0.634178
	Obs27	1	0.37793	0.432783	-0.054853	-0.561524	0.0200544	0.392282	0.473284	0.0997231	0.231388	0.634178
	Obs28	1	0.329655	0.323487	0.00616783	0.0631394	0.0278708	0.267201	0.379774	0.101584	0.118334	0.52864
	Obs29	1	0.329989	0.270814	0.0591748	0.605767	0.0489448	0.171968	0.36966	0.109262	0.0501556	0.491472
	Obs30	1	0.271644	0.270814	0.000829747	0.00849404	0.0489448	0.171968	0.36966	0.109262	0.0501556	0.491472
	Obs31	1	0.3281	0.41455	-0.0864504	-0.884984	0.0221677	0.369781	0.459319	0.100169	0.212254	0.616846
	Obs32	1	0.422207	0.41455	0.00765717	0.0783857	0.0221677	0.369781	0.459319	0.100169	0.212254	0.616846
	Obs33	1	0.56432	0.41455	0.14977	1.53318	0.0221677	0.369781	0.459319	0.100169	0.212254	0.616846
	Obs34	1	0.388886	0.41455	-0.0256638	-0.262718	0.0221677	0.369781	0.459319	0.100169	0.212254	0.616846
	Obs35	1	0.43038	0.41455	0.01583	0.16205	0.0221677	0.369781	0.459319	0.100169	0.212254	0.616846
	Obs36	1	0.411946	0.41455	-0.00260348	-0.0266516	0.0221677	0.369781	0.459319	0.100169	0.212254	0.616846
	Obs37	1	0.679996	0.41455	0.265446	2.71735	0.0221677	0.369781	0.459319	0.100169	0.212254	0.616846
	Obs38	1	0.322386	0.41455	-0.0921638	-0.943472	0.0221677	0.369781	0.459319	0.100169	0.212254	0.616846
	Obs39	1	0.327028	0.430757	-0.103729	-1.06186	0.0200509	0.390264	0.471251	0.0997224	0.229364	0.632151
	Obs40	1	0.319298	0.430757	-0.11146	-1.141	0.0200509	0.390264	0.471251	0.0997224	0.229364	0.632151
	Obs41	1	0.420173	0.430757	-0.0105846	-0.108354	0.0200509	0.390264	0.471251	0.0997224	0.229364	0.632151
	Obs42	1	0.59595	0.430757	0.165193	1.69106	0.0200509	0.390264	0.471251	0.0997224	0.229364	0.632151
	Obs43	1	0.463187	0.438861	0.0243266	0.249029	0.0204372	0.397587	0.480135	0.0998008	0.237309	0.640413
	Obs44	1	0.506315	0.438861	0.0674545	0.690525	0.0204372	0.397587	0.480135	0.0998008	0.237309	0.640413
	Interpretation (vap):
	Given the R2, 19% of the variability of the dependent variable vap is explained by the 2 explanatory variables.
	Given the p-value of the F statistic computed in the ANOVA table, and given the significance level of 5%, the information brought by the explanatory variables is significantly better than what a basic mean would bring.
	Based on the Type III sum of squares, the following variables bring significant information to explain the variability of the dependent variable vap: LINEAGE.
	Based on the Type III sum of squares, the following variables do not bring significant information to explain the variability the dependent variable vap: He. You might want to remove them from the model.
	Among the explanatory variables, based on the Type III sum of squares, variable LINEAGE is the most influential.
	Regression of variable vsl:
	Goodness of fit statistics (vsl):
	Observations	44
	Sum of weights	44
	DF	41
	R²	0.165478
	Adjusted R²	0.12477
	MSE	0.0105839
	RMSE	0.102878
	MAPE	19.4378
	DW	1.94436
	Cp	3
	AIC	-197.238
	SBC	-191.885
	PC	0.956647
	Analysis of variance (vsl):
	Source	DF	Sum of squares	Mean squares	F	Pr > F
	Model	2	0.0860464	0.0430232	4.06497	0.0245172
	Error	41	0.43394	0.0105839
	Corrected Total	43	0.519986
	Computed against model Y=Mean(Y)
	Type I Sum of Squares analysis (vsl):
	Source	DF	Sum of squares	Mean squares	F	Pr > F
	He	1	0.00158377	0.00158377	0.149639	0.700881
	LINEAGE	1	0.0844626	0.0844626	7.9803	0.00727157
	Type III Sum of Squares analysis (vsl):
	Source	DF	Sum of squares	Mean squares	F	Pr > F
	He	1	0.0408045	0.0408045	3.85534	0.0563942
	LINEAGE	1	0.0844626	0.0844626	7.9803	0.00727157
	Model parameters (vsl):
	Source	Value	Standard error	t	Pr > |t|	Lower bound (95%)	Upper bound (95%)
	Intercept	0.19663	0.0953908	2.06131	0.0456533	0.0039841	0.389275
	He	0.231825	0.118067	1.9635	0.0563942	-0.00661628	0.470267
	LINEAGE	0.0609075	0.0215606	2.82494	0.00727157	0.017365	0.10445
	Equation of the model (vsl):
	vsl = 0.196629745266823+0.231825164966022*He+6.09075106263406E-02*LINEAGE
	Standardized coefficients (vsl):
	Source	Value	Standard error	t	Pr > |t|	Lower bound (95%)	Upper bound (95%)
	He	0.345058	0.175736	1.9635	0.0563942	-0.00984795	0.699964
	LINEAGE	0.496444	0.175736	2.82494	0.00727157	0.141538	0.85135
	Predictions and residuals (vsl):
	Observation	Weight	vsl	Pred(vsl)	Residual	Std. residual	Std. dev. on pred. (Mean)	Lower bound 95% (Mean)	Upper bound 95% (Mean)	Std. dev. on pred. (Observation)	Lower bound 95% (Observation)	Upper bound 95% (Observation)
	Obs1	1	0.579585	0.441312	0.138273	1.34405	0.0214982	0.397896	0.484729	0.1051	0.229058	0.653566
	Obs2	1	0.389158	0.441312	-0.0521546	-0.506955	0.0214982	0.397896	0.484729	0.1051	0.229058	0.653566
	Obs3	1	0.565504	0.441312	0.124192	1.20718	0.0214982	0.397896	0.484729	0.1051	0.229058	0.653566
	Obs4	1	0.535089	0.389045	0.146045	1.41959	0.0265818	0.335362	0.442728	0.106257	0.174455	0.603634
	Obs5	1	0.292068	0.349634	-0.0575661	-0.559557	0.0293522	0.290356	0.408912	0.106983	0.133577	0.565692
	Obs6	1	0.301412	0.349634	-0.0482223	-0.468732	0.0293522	0.290356	0.408912	0.106983	0.133577	0.565692
	Obs7	1	0.259708	0.349634	-0.0899261	-0.874104	0.0293522	0.290356	0.408912	0.106983	0.133577	0.565692
	Obs8	1	0.391193	0.389045	0.00214818	0.0208808	0.0265818	0.335362	0.442728	0.106257	0.174455	0.603634
	Obs9	1	0.304697	0.389045	-0.0843478	-0.819881	0.0265818	0.335362	0.442728	0.106257	0.174455	0.603634
	Obs10	1	0.283181	0.389045	-0.105864	-1.02902	0.0265818	0.335362	0.442728	0.106257	0.174455	0.603634
	Obs11	1	0.499682	0.389045	0.110637	1.07542	0.0265818	0.335362	0.442728	0.106257	0.174455	0.603634
	Obs12	1	0.356572	0.448267	-0.0916948	-0.891296	0.0211166	0.405621	0.490913	0.105023	0.236169	0.660365
	Obs13	1	0.283752	0.448267	-0.164515	-1.59913	0.0211166	0.405621	0.490913	0.105023	0.236169	0.660365
	Obs14	1	0.278914	0.429721	-0.150806	-1.46588	0.023346	0.382573	0.476869	0.105494	0.216672	0.64277
	Obs15	1	0.588046	0.459921	0.128125	1.24541	0.0286197	0.402122	0.517719	0.106785	0.244264	0.675577
	Obs16	1	0.601341	0.459921	0.14142	1.37464	0.0286197	0.402122	0.517719	0.106785	0.244264	0.675577
	Obs17	1	0.326301	0.459921	-0.13362	-1.29882	0.0286197	0.402122	0.517719	0.106785	0.244264	0.675577
	Obs18	1	0.478524	0.459921	0.0186029	0.180825	0.0286197	0.402122	0.517719	0.106785	0.244264	0.675577
	Obs19	1	0.310122	0.459921	-0.149799	-1.45608	0.0286197	0.402122	0.517719	0.106785	0.244264	0.675577
	Obs20	1	0.435681	0.459921	-0.0242394	-0.235613	0.0286197	0.402122	0.517719	0.106785	0.244264	0.675577
	Obs21	1	0.560682	0.459921	0.100762	0.979429	0.0286197	0.402122	0.517719	0.106785	0.244264	0.675577
	Obs22	1	0.403665	0.459921	-0.0562557	-0.546819	0.0286197	0.402122	0.517719	0.106785	0.244264	0.675577
	Obs23	1	0.3971	0.389045	0.00805561	0.0783025	0.0265818	0.335362	0.442728	0.106257	0.174455	0.603634
	Obs24	1	0.426832	0.389045	0.037787	0.367299	0.0265818	0.335362	0.442728	0.106257	0.174455	0.603634
	Obs25	1	0.384642	0.389045	-0.00440281	-0.0427964	0.0265818	0.335362	0.442728	0.106257	0.174455	0.603634
	Obs26	1	0.433017	0.450585	-0.0175683	-0.170768	0.0211203	0.407932	0.493238	0.105024	0.238486	0.662685
	Obs27	1	0.403332	0.450585	-0.0472531	-0.459312	0.0211203	0.407932	0.493238	0.105024	0.238486	0.662685
	Obs28	1	0.363986	0.349634	0.0143515	0.1395	0.0293522	0.290356	0.408912	0.106983	0.133577	0.565692
	Obs29	1	0.353679	0.28936	0.064319	0.625197	0.0515463	0.18526	0.39346	0.115069	0.0569729	0.521747
	Obs30	1	0.283847	0.28936	-0.00551262	-0.053584	0.0515463	0.18526	0.39346	0.115069	0.0569729	0.521747
	Obs31	1	0.341426	0.429721	-0.0882953	-0.858252	0.023346	0.382573	0.476869	0.105494	0.216672	0.64277
	Obs32	1	0.426346	0.429721	-0.00337503	-0.0328061	0.023346	0.382573	0.476869	0.105494	0.216672	0.64277
	Obs33	1	0.587669	0.429721	0.157948	1.5353	0.023346	0.382573	0.476869	0.105494	0.216672	0.64277
	Obs34	1	0.419342	0.429721	-0.0103784	-0.100881	0.023346	0.382573	0.476869	0.105494	0.216672	0.64277
	Obs35	1	0.440107	0.429721	0.0103859	0.100953	0.023346	0.382573	0.476869	0.105494	0.216672	0.64277
	Obs36	1	0.433357	0.429721	0.00363604	0.0353432	0.023346	0.382573	0.476869	0.105494	0.216672	0.64277
	Obs37	1	0.707268	0.429721	0.277548	2.69783	0.023346	0.382573	0.476869	0.105494	0.216672	0.64277
	Obs38	1	0.322234	0.429721	-0.107487	-1.0448	0.023346	0.382573	0.476869	0.105494	0.216672	0.64277
	Obs39	1	0.342761	0.448267	-0.105506	-1.02554	0.0211166	0.405621	0.490913	0.105023	0.236169	0.660365
	Obs40	1	0.329953	0.448267	-0.118314	-1.15004	0.0211166	0.405621	0.490913	0.105023	0.236169	0.660365
	Obs41	1	0.436178	0.448267	-0.0120893	-0.117511	0.0211166	0.405621	0.490913	0.105023	0.236169	0.660365
	Obs42	1	0.59079	0.448267	0.142524	1.38536	0.0211166	0.405621	0.490913	0.105023	0.236169	0.660365
	Obs43	1	0.485883	0.45754	0.0283436	0.275507	0.0215235	0.414072	0.501008	0.105105	0.245275	0.669805
	Obs44	1	0.531628	0.45754	0.0740876	0.72015	0.0215235	0.414072	0.501008	0.105105	0.245275	0.669805
	Interpretation (vsl):
	Given the R2, 17% of the variability of the dependent variable vsl is explained by the 2 explanatory variables.
	Given the p-value of the F statistic computed in the ANOVA table, and given the significance level of 5%, the information brought by the explanatory variables is significantly better than what a basic mean would bring.
	Based on the Type III sum of squares, the following variables bring significant information to explain the variability of the dependent variable vsl: LINEAGE.
	Based on the Type III sum of squares, the following variables do not bring significant information to explain the variability the dependent variable vsl: He. You might want to remove them from the model.
	Among the explanatory variables, based on the Type III sum of squares, variable LINEAGE is the most influential.
	Regression of variable wob:
	Goodness of fit statistics (wob):
	Observations	44
	Sum of weights	44
	DF	41
	R²	0.193422
	Adjusted R²	0.154077
	MSE	0.00447823
	RMSE	0.0669196
	MAPE	20.3476
	DW	2.12079
	Cp	3
	AIC	-235.082
	SBC	-229.73
	PC	0.924614
	Analysis of variance (wob):
	Source	DF	Sum of squares	Mean squares	F	Pr > F
	Model	2	0.0440301	0.022015	4.91601	0.012197
	Error	41	0.183607	0.00447823
	Corrected Total	43	0.227638
	Computed against model Y=Mean(Y)
	Type I Sum of Squares analysis (wob):
	Source	DF	Sum of squares	Mean squares	F	Pr > F
	He	1	0.0355467	0.0355467	7.93767	0.00741597
	LINEAGE	1	0.00848338	0.00848338	1.89436	0.176182
	Type III Sum of Squares analysis (wob):
	Source	DF	Sum of squares	Mean squares	F	Pr > F
	He	1	0.0427831	0.0427831	9.55358	0.00357954
	LINEAGE	1	0.00848338	0.00848338	1.89436	0.176182
	Model parameters (wob):
	Source	Value	Standard error	t	Pr > |t|	Lower bound (95%)	Upper bound (95%)
	Intercept	0.09478	0.0620493	1.5275	0.134317	-0.0305311	0.220091
	He	0.237379	0.0767997	3.09089	0.00357954	0.0822791	0.392479
	LINEAGE	0.0193029	0.0140246	1.37636	0.176182	-0.00902041	0.0476263
	Equation of the model (wob):
	wob = 9.47800202544802E-02+0.237379222460738*He+1.93029247777486E-02*LINEAGE
	Standardized coefficients (wob):
	Source	Value	Standard error	t	Pr > |t|	Lower bound (95%)	Upper bound (95%)
	He	0.534009	0.172769	3.09089	0.00357954	0.185095	0.882923
	LINEAGE	0.237792	0.172769	1.37636	0.176182	-0.111122	0.586705
	Predictions and residuals (wob):
	Observation	Weight	wob	Pred(wob)	Residual	Std. residual	Std. dev. on pred. (Mean)	Lower bound 95% (Mean)	Upper bound 95% (Mean)	Std. dev. on pred. (Observation)	Lower bound 95% (Observation)	Upper bound 95% (Observation)
	Obs1	1	0.248128	0.259197	-0.0110686	-0.165401	0.0139841	0.230955	0.287438	0.0683651	0.121131	0.397263
	Obs2	1	0.260738	0.259197	0.00154092	0.0230264	0.0139841	0.230955	0.287438	0.0683651	0.121131	0.397263
	Obs3	1	0.314054	0.259197	0.0548575	0.819752	0.0139841	0.230955	0.287438	0.0683651	0.121131	0.397263
	Obs4	1	0.365111	0.291805	0.0733061	1.09544	0.0172908	0.256885	0.326724	0.0691173	0.15222	0.43139
	Obs5	1	0.260308	0.25145	0.00885746	0.13236	0.0190929	0.212891	0.290009	0.06959	0.11091	0.39199
	Obs6	1	0.251091	0.25145	-0.000359742	-0.00537573	0.0190929	0.212891	0.290009	0.06959	0.11091	0.39199
	Obs7	1	0.20994	0.25145	-0.0415099	-0.620295	0.0190929	0.212891	0.290009	0.06959	0.11091	0.39199
	Obs8	1	0.240848	0.291805	-0.0509571	-0.761468	0.0172908	0.256885	0.326724	0.0691173	0.15222	0.43139
	Obs9	1	0.187453	0.291805	-0.104351	-1.55936	0.0172908	0.256885	0.326724	0.0691173	0.15222	0.43139
	Obs10	1	0.165257	0.291805	-0.126548	-1.89104	0.0172908	0.256885	0.326724	0.0691173	0.15222	0.43139
	Obs11	1	0.444429	0.291805	0.152625	2.28072	0.0172908	0.256885	0.326724	0.0691173	0.15222	0.43139
	Obs12	1	0.240424	0.266318	-0.0258942	-0.386946	0.0137358	0.238578	0.294058	0.0683147	0.128354	0.404283
	Obs13	1	0.159932	0.266318	-0.106386	-1.58976	0.0137358	0.238578	0.294058	0.0683147	0.128354	0.404283
	Obs14	1	0.204385	0.247328	-0.0429428	-0.641707	0.015186	0.216659	0.277997	0.068621	0.108745	0.385911
	Obs15	1	0.363761	0.321315	0.0424455	0.634276	0.0186164	0.283718	0.358912	0.0694608	0.181036	0.461594
	Obs16	1	0.4612	0.321315	0.139885	2.09034	0.0186164	0.283718	0.358912	0.0694608	0.181036	0.461594
	Obs17	1	0.253078	0.321315	-0.0682368	-1.01968	0.0186164	0.283718	0.358912	0.0694608	0.181036	0.461594
	Obs18	1	0.361298	0.321315	0.0399834	0.597485	0.0186164	0.283718	0.358912	0.0694608	0.181036	0.461594
	Obs19	1	0.237138	0.321315	-0.0841773	-1.25789	0.0186164	0.283718	0.358912	0.0694608	0.181036	0.461594
	Obs20	1	0.356213	0.321315	0.0348983	0.521496	0.0186164	0.283718	0.358912	0.0694608	0.181036	0.461594
	Obs21	1	0.444448	0.321315	0.123133	1.84001	0.0186164	0.283718	0.358912	0.0694608	0.181036	0.461594
	Obs22	1	0.231198	0.321315	-0.0901169	-1.34664	0.0186164	0.283718	0.358912	0.0694608	0.181036	0.461594
	Obs23	1	0.256587	0.291805	-0.0352175	-0.526266	0.0172908	0.256885	0.326724	0.0691173	0.15222	0.43139
	Obs24	1	0.312023	0.291805	0.0202182	0.302128	0.0172908	0.256885	0.326724	0.0691173	0.15222	0.43139
	Obs25	1	0.272486	0.291805	-0.0193186	-0.288683	0.0172908	0.256885	0.326724	0.0691173	0.15222	0.43139
	Obs26	1	0.25507	0.268692	-0.013622	-0.203558	0.0137382	0.240947	0.296437	0.0683152	0.130727	0.406657
	Obs27	1	0.229503	0.268692	-0.0391892	-0.585617	0.0137382	0.240947	0.296437	0.0683152	0.130727	0.406657
	Obs28	1	0.23448	0.25145	-0.0169699	-0.253586	0.0190929	0.212891	0.290009	0.06959	0.11091	0.39199
	Obs29	1	0.221012	0.189732	0.0312803	0.467431	0.0335296	0.122017	0.257446	0.0748496	0.0385699	0.340894
	Obs30	1	0.22977	0.189732	0.0400381	0.598301	0.0335296	0.122017	0.257446	0.0748496	0.0385699	0.340894
	Obs31	1	0.139391	0.247328	-0.107937	-1.61293	0.015186	0.216659	0.277997	0.068621	0.108745	0.385911
	Obs32	1	0.296895	0.247328	0.0495672	0.740699	0.015186	0.216659	0.277997	0.068621	0.108745	0.385911
	Obs33	1	0.275008	0.247328	0.0276801	0.413632	0.015186	0.216659	0.277997	0.068621	0.108745	0.385911
	Obs34	1	0.234785	0.247328	-0.0125432	-0.187437	0.015186	0.216659	0.277997	0.068621	0.108745	0.385911
	Obs35	1	0.29357	0.247328	0.0462425	0.691017	0.015186	0.216659	0.277997	0.068621	0.108745	0.385911
	Obs36	1	0.257658	0.247328	0.0103301	0.154366	0.015186	0.216659	0.277997	0.068621	0.108745	0.385911
	Obs37	1	0.346526	0.247328	0.0991986	1.48236	0.015186	0.216659	0.277997	0.068621	0.108745	0.385911
	Obs38	1	0.224859	0.247328	-0.0224694	-0.335767	0.015186	0.216659	0.277997	0.068621	0.108745	0.385911
	Obs39	1	0.246428	0.266318	-0.0198906	-0.297231	0.0137358	0.238578	0.294058	0.0683147	0.128354	0.404283
	Obs40	1	0.19713	0.266318	-0.069188	-1.0339	0.0137358	0.238578	0.294058	0.0683147	0.128354	0.404283
	Obs41	1	0.242524	0.266318	-0.0237944	-0.355568	0.0137358	0.238578	0.294058	0.0683147	0.128354	0.404283
	Obs42	1	0.32049	0.266318	0.0541714	0.8095	0.0137358	0.238578	0.294058	0.0683147	0.128354	0.404283
	Obs43	1	0.293099	0.275813	0.0172859	0.258309	0.0140005	0.247539	0.304088	0.0683684	0.137741	0.413886
	Obs44	1	0.340957	0.275813	0.0651439	0.973465	0.0140005	0.247539	0.304088	0.0683684	0.137741	0.413886
	Interpretation (wob):
	Given the R2, 19% of the variability of the dependent variable wob is explained by the 2 explanatory variables.
	Given the p-value of the F statistic computed in the ANOVA table, and given the significance level of 5%, the information brought by the explanatory variables is significantly better than what a basic mean would bring.
	Based on the Type III sum of squares, the following variables bring significant information to explain the variability of the dependent variable wob: He.
	Based on the Type III sum of squares, the following variables do not bring significant information to explain the variability the dependent variable wob: LINEAGE. You might want to remove them from the model.
	Among the explanatory variables, based on the Type III sum of squares, variable He is the most influential.
	Regression of variable lin:
	Goodness of fit statistics (lin):
	Observations	44
	Sum of weights	44
	DF	41
	R²	0.171746
	Adjusted R²	0.131343
	MSE	0.00264037
	RMSE	0.0513845
	MAPE	43.6529
	DW	2.73045
	Cp	3
	AIC	-258.328
	SBC	-252.975
	PC	0.949462
	Analysis of variance (lin):
	Source	DF	Sum of squares	Mean squares	F	Pr > F
	Model	2	0.0224476	0.0112238	4.25086	0.0210065
	Error	41	0.108255	0.00264037
	Corrected Total	43	0.130703
	Computed against model Y=Mean(Y)
	Type I Sum of Squares analysis (lin):
	Source	DF	Sum of squares	Mean squares	F	Pr > F
	He	1	0.0168956	0.0168956	6.39896	0.0153576
	LINEAGE	1	0.00555203	0.00555203	2.10275	0.154642
	Type III Sum of Squares analysis (lin):
	Source	DF	Sum of squares	Mean squares	F	Pr > F
	He	1	0.0222103	0.0222103	8.41184	0.00596763
	LINEAGE	1	0.00555203	0.00555203	2.10275	0.154642
	Model parameters (lin):
	Source	Value	Standard error	t	Pr > |t|	Lower bound (95%)	Upper bound (95%)
	Intercept	0.00927018	0.0476448	0.194568	0.846692	-0.0869505	0.105491
	He	0.171035	0.058971	2.90032	0.00596763	0.0519402	0.290129
	LINEAGE	0.0156158	0.0107689	1.45009	0.154642	-0.00613239	0.037364
	Equation of the model (lin):
	lin = 9.27017739048248E-03+0.171034531283053*He+1.56158043717511E-02*LINEAGE
	Standardized coefficients (lin):
	Source	Value	Standard error	t	Pr > |t|	Lower bound (95%)	Upper bound (95%)
	He	0.507773	0.175075	2.90032	0.00596763	0.154202	0.861344
	LINEAGE	0.253874	0.175075	1.45009	0.154642	-0.0996973	0.607445
	Predictions and residuals (lin):
	Observation	Weight	lin	Pred(lin)	Residual	Std. residual	Std. dev. on pred. (Mean)	Lower bound 95% (Mean)	Upper bound 95% (Mean)	Std. dev. on pred. (Observation)	Lower bound 95% (Observation)	Upper bound 95% (Observation)
	Obs1	1	0.144993	0.13115	0.013843	0.2694	0.0107377	0.109465	0.152835	0.0524944	0.0251354	0.237165
	Obs2	1	0.149222	0.13115	0.018072	0.351701	0.0107377	0.109465	0.152835	0.0524944	0.0251354	0.237165
	Obs3	1	0.109627	0.13115	-0.0215227	-0.418855	0.0107377	0.109465	0.152835	0.0524944	0.0251354	0.237165
	Obs4	1	0.129061	0.151229	-0.0221683	-0.431421	0.0132768	0.124416	0.178042	0.053072	0.0440477	0.25841
	Obs5	1	0.0187858	0.122153	-0.103367	-2.01164	0.0146605	0.0925454	0.151761	0.053435	0.0142388	0.230067
	Obs6	1	0.173026	0.122153	0.0508727	0.99004	0.0146605	0.0925454	0.151761	0.053435	0.0142388	0.230067
	Obs7	1	0.108768	0.122153	-0.0133854	-0.260494	0.0146605	0.0925454	0.151761	0.053435	0.0142388	0.230067
	Obs8	1	0.209743	0.151229	0.0585139	1.13875	0.0132768	0.124416	0.178042	0.053072	0.0440477	0.25841
	Obs9	1	0.0676582	0.151229	-0.0835707	-1.62638	0.0132768	0.124416	0.178042	0.053072	0.0440477	0.25841
	Obs10	1	0.0609365	0.151229	-0.0902924	-1.75719	0.0132768	0.124416	0.178042	0.053072	0.0440477	0.25841
	Obs11	1	0.311147	0.151229	0.159918	3.11218	0.0132768	0.124416	0.178042	0.053072	0.0440477	0.25841
	Obs12	1	0.1406	0.136281	0.00431904	0.0840534	0.0105471	0.114981	0.157581	0.0524558	0.0303445	0.242218
	Obs13	1	0.17898	0.136281	0.0426992	0.830974	0.0105471	0.114981	0.157581	0.0524558	0.0303445	0.242218
	Obs14	1	0.0755077	0.122598	-0.0470907	-0.916438	0.0116606	0.0990493	0.146147	0.0526909	0.0161868	0.22901
	Obs15	1	0.203454	0.174199	0.0292549	0.569333	0.0142947	0.14533	0.203068	0.0533358	0.0664854	0.281913
	Obs16	1	0.214021	0.174199	0.039822	0.774981	0.0142947	0.14533	0.203068	0.0533358	0.0664854	0.281913
	Obs17	1	0.0938418	0.174199	-0.0803573	-1.56384	0.0142947	0.14533	0.203068	0.0533358	0.0664854	0.281913
	Obs18	1	0.226929	0.174199	0.0527296	1.02618	0.0142947	0.14533	0.203068	0.0533358	0.0664854	0.281913
	Obs19	1	0.0895612	0.174199	-0.084638	-1.64715	0.0142947	0.14533	0.203068	0.0533358	0.0664854	0.281913
	Obs20	1	0.201673	0.174199	0.0274743	0.534681	0.0142947	0.14533	0.203068	0.0533358	0.0664854	0.281913
	Obs21	1	0.213561	0.174199	0.0393622	0.766033	0.0142947	0.14533	0.203068	0.0533358	0.0664854	0.281913
	Obs22	1	0.165692	0.174199	-0.00850666	-0.165549	0.0142947	0.14533	0.203068	0.0533358	0.0664854	0.281913
	Obs23	1	0.117231	0.151229	-0.0339977	-0.661634	0.0132768	0.124416	0.178042	0.053072	0.0440477	0.25841
	Obs24	1	0.194002	0.151229	0.0427727	0.832405	0.0132768	0.124416	0.178042	0.053072	0.0440477	0.25841
	Obs25	1	0.100148	0.151229	-0.051081	-0.994095	0.0132768	0.124416	0.178042	0.053072	0.0440477	0.25841
	Obs26	1	0.145177	0.137991	0.00718537	0.139835	0.010549	0.116687	0.159296	0.0524561	0.0320541	0.243929
	Obs27	1	0.149978	0.137991	0.0119869	0.233278	0.010549	0.116687	0.159296	0.0524561	0.0320541	0.243929
	Obs28	1	0.152949	0.122153	0.0307958	0.599322	0.0146605	0.0925454	0.151761	0.053435	0.0142388	0.230067
	Obs29	1	0.0928611	0.077684	0.0151771	0.295364	0.0257458	0.0256892	0.129679	0.0574736	-0.0383863	0.193754
	Obs30	1	0.109926	0.077684	0.0322418	0.627462	0.0257458	0.0256892	0.129679	0.0574736	-0.0383863	0.193754
	Obs31	1	0.0824473	0.122598	-0.0401511	-0.781385	0.0116606	0.0990493	0.146147	0.0526909	0.0161868	0.22901
	Obs32	1	0.118516	0.122598	-0.00408255	-0.0794509	0.0116606	0.0990493	0.146147	0.0526909	0.0161868	0.22901
	Obs33	1	0.0870296	0.122598	-0.0355687	-0.692207	0.0116606	0.0990493	0.146147	0.0526909	0.0161868	0.22901
	Obs34	1	0.173177	0.122598	0.0505785	0.984314	0.0116606	0.0990493	0.146147	0.0526909	0.0161868	0.22901
	Obs35	1	0.100102	0.122598	-0.0224962	-0.437802	0.0116606	0.0990493	0.146147	0.0526909	0.0161868	0.22901
	Obs36	1	0.12794	0.122598	0.00534193	0.10396	0.0116606	0.0990493	0.146147	0.0526909	0.0161868	0.22901
	Obs37	1	0.14885	0.122598	0.0262513	0.510879	0.0116606	0.0990493	0.146147	0.0526909	0.0161868	0.22901
	Obs38	1	0.058167	0.122598	-0.0644314	-1.25391	0.0116606	0.0990493	0.146147	0.0526909	0.0161868	0.22901
	Obs39	1	0.146292	0.136281	0.0100113	0.194831	0.0105471	0.114981	0.157581	0.0524558	0.0303445	0.242218
	Obs40	1	0.104076	0.136281	-0.0322056	-0.626757	0.0105471	0.114981	0.157581	0.0524558	0.0303445	0.242218
	Obs41	1	0.130262	0.136281	-0.00601946	-0.117145	0.0105471	0.114981	0.157581	0.0524558	0.0303445	0.242218
	Obs42	1	0.179018	0.136281	0.0427372	0.831714	0.0105471	0.114981	0.157581	0.0524558	0.0303445	0.242218
	Obs43	1	0.131881	0.143123	-0.0112414	-0.21877	0.0107504	0.121412	0.164833	0.052497	0.0371026	0.249142
	Obs44	1	0.187336	0.143123	0.0442137	0.860448	0.0107504	0.121412	0.164833	0.052497	0.0371026	0.249142
	Interpretation (lin):
	Given the R2, 17% of the variability of the dependent variable lin is explained by the 2 explanatory variables.
	Given the p-value of the F statistic computed in the ANOVA table, and given the significance level of 5%, the information brought by the explanatory variables is significantly better than what a basic mean would bring.
	Based on the Type III sum of squares, the following variables bring significant information to explain the variability of the dependent variable lin: He.
	Based on the Type III sum of squares, the following variables do not bring significant information to explain the variability the dependent variable lin: LINEAGE. You might want to remove them from the model.
	Among the explanatory variables, based on the Type III sum of squares, variable He is the most influential.
	Regression of variable prog:
	Goodness of fit statistics (prog):
	Observations	44
	Sum of weights	44
	DF	41
	R²	0.0698547
	Adjusted R²	0.0244817
	MSE	0.0139829
	RMSE	0.118249
	MAPE	54.9219
	DW	1.71111
	Cp	3
	AIC	-184.984
	SBC	-179.631
	PC	1.06626
	Analysis of variance (prog):
	Source	DF	Sum of squares	Mean squares	F	Pr > F
	Model	2	0.0430551	0.0215275	1.53957	0.226617
	Error	41	0.573297	0.0139829
	Corrected Total	43	0.616352
	Computed against model Y=Mean(Y)
	Type I Sum of Squares analysis (prog):
	Source	DF	Sum of squares	Mean squares	F	Pr > F
	He	1	0.0365813	0.0365813	2.61615	0.11345
	LINEAGE	1	0.00647379	0.00647379	0.462981	0.500059
	Type III Sum of Squares analysis (prog):
	Source	DF	Sum of squares	Mean squares	F	Pr > F
	He	1	0.0409061	0.0409061	2.92545	0.0947511
	LINEAGE	1	0.00647379	0.00647379	0.462981	0.500059
	Model parameters (prog):
	Source	Value	Standard error	t	Pr > |t|	Lower bound (95%)	Upper bound (95%)
	Intercept	0.207867	0.109643	1.89585	0.0650426	-0.0135614	0.429296
	He	0.232114	0.135708	1.71039	0.0947511	-0.0419535	0.506181
	LINEAGE	0.0168623	0.024782	0.680427	0.500059	-0.0331859	0.0669106
	Equation of the model (prog):
	prog = 0.207867492169202+0.2321136002483*He+1.68623455292566E-02*LINEAGE
	Standardized coefficients (prog):
	Source	Value	Standard error	t	Pr > |t|	Lower bound (95%)	Upper bound (95%)
	He	0.317332	0.185531	1.71039	0.0947511	-0.0573564	0.69202
	LINEAGE	0.126241	0.185531	0.680427	0.500059	-0.248448	0.500929
	Predictions and residuals (prog):
	Observation	Weight	prog	Pred(prog)	Residual	Std. residual	Std. dev. on pred. (Mean)	Lower bound 95% (Mean)	Upper bound 95% (Mean)	Std. dev. on pred. (Observation)	Lower bound 95% (Observation)	Upper bound 95% (Observation)
	Obs1	1	0.407012	0.364612	0.0423995	0.358561	0.0247103	0.314709	0.414516	0.120803	0.120645	0.60858
	Obs2	1	0.508005	0.364612	0.143392	1.21263	0.0247103	0.314709	0.414516	0.120803	0.120645	0.60858
	Obs3	1	0.311872	0.364612	-0.05274	-0.446008	0.0247103	0.314709	0.414516	0.120803	0.120645	0.60858
	Obs4	1	0.271003	0.400522	-0.129519	-1.09531	0.0305534	0.338818	0.462226	0.122133	0.15387	0.647174
	Obs5	1	0.0234351	0.361062	-0.337627	-2.85522	0.0337377	0.292928	0.429197	0.122968	0.112724	0.609401
	Obs6	1	0.319927	0.361062	-0.0411354	-0.34787	0.0337377	0.292928	0.429197	0.122968	0.112724	0.609401
	Obs7	1	0.378091	0.361062	0.0170281	0.144002	0.0337377	0.292928	0.429197	0.122968	0.112724	0.609401
	Obs8	1	0.592232	0.400522	0.19171	1.62124	0.0305534	0.338818	0.462226	0.122133	0.15387	0.647174
	Obs9	1	0.31303	0.400522	-0.0874919	-0.739895	0.0305534	0.338818	0.462226	0.122133	0.15387	0.647174
	Obs10	1	0.388227	0.400522	-0.0122948	-0.103973	0.0305534	0.338818	0.462226	0.122133	0.15387	0.647174
	Obs11	1	0.717666	0.400522	0.317144	2.682	0.0305534	0.338818	0.462226	0.122133	0.15387	0.647174
	Obs12	1	0.386046	0.371576	0.0144701	0.12237	0.0242717	0.322558	0.420593	0.120714	0.127788	0.615363
	Obs13	1	0.387524	0.371576	0.0159478	0.134866	0.0242717	0.322558	0.420593	0.120714	0.127788	0.615363
	Obs14	1	0.279608	0.353007	-0.0733985	-0.620711	0.0268341	0.298814	0.407199	0.121256	0.108126	0.597887
	Obs15	1	0.35036	0.427365	-0.0770048	-0.651209	0.0328958	0.360931	0.493799	0.12274	0.179488	0.675242
	Obs16	1	0.48575	0.427365	0.0583848	0.493744	0.0328958	0.360931	0.493799	0.12274	0.179488	0.675242
	Obs17	1	0.360118	0.427365	-0.067247	-0.56869	0.0328958	0.360931	0.493799	0.12274	0.179488	0.675242
	Obs18	1	0.452045	0.427365	0.0246802	0.208714	0.0328958	0.360931	0.493799	0.12274	0.179488	0.675242
	Obs19	1	0.326678	0.427365	-0.100687	-0.851485	0.0328958	0.360931	0.493799	0.12274	0.179488	0.675242
	Obs20	1	0.384901	0.427365	-0.0424636	-0.359103	0.0328958	0.360931	0.493799	0.12274	0.179488	0.675242
	Obs21	1	0.335277	0.427365	-0.0920882	-0.778764	0.0328958	0.360931	0.493799	0.12274	0.179488	0.675242
	Obs22	1	0.395543	0.427365	-0.0318219	-0.269109	0.0328958	0.360931	0.493799	0.12274	0.179488	0.675242
	Obs23	1	0.642237	0.400522	0.241715	2.04412	0.0305534	0.338818	0.462226	0.122133	0.15387	0.647174
	Obs24	1	0.375196	0.400522	-0.0253261	-0.214176	0.0305534	0.338818	0.462226	0.122133	0.15387	0.647174
	Obs25	1	0.383338	0.400522	-0.0171835	-0.145316	0.0305534	0.338818	0.462226	0.122133	0.15387	0.647174
	Obs26	1	0.390136	0.373897	0.0162391	0.13733	0.0242759	0.324871	0.422923	0.120715	0.130108	0.617686
	Obs27	1	0.368071	0.373897	-0.00582558	-0.0492653	0.0242759	0.324871	0.422923	0.120715	0.130108	0.617686
	Obs28	1	0.427067	0.361062	0.0660046	0.558182	0.0337377	0.292928	0.429197	0.122968	0.112724	0.609401
	Obs29	1	0.315595	0.300713	0.014882	0.125853	0.0592479	0.181059	0.420366	0.132262	0.033605	0.567821
	Obs30	1	0.266931	0.300713	-0.0337821	-0.285686	0.0592479	0.181059	0.420366	0.132262	0.033605	0.567821
	Obs31	1	0.216659	0.353007	-0.136348	-1.15305	0.0268341	0.298814	0.407199	0.121256	0.108126	0.597887
	Obs32	1	0.354908	0.353007	0.00190144	0.0160799	0.0268341	0.298814	0.407199	0.121256	0.108126	0.597887
	Obs33	1	0.377639	0.353007	0.0246318	0.208304	0.0268341	0.298814	0.407199	0.121256	0.108126	0.597887
	Obs34	1	0.467107	0.353007	0.114101	0.964918	0.0268341	0.298814	0.407199	0.121256	0.108126	0.597887
	Obs35	1	0.419527	0.353007	0.0665203	0.562543	0.0268341	0.298814	0.407199	0.121256	0.108126	0.597887
	Obs36	1	0.453397	0.353007	0.10039	0.848974	0.0268341	0.298814	0.407199	0.121256	0.108126	0.597887
	Obs37	1	0.424845	0.353007	0.0718386	0.607519	0.0268341	0.298814	0.407199	0.121256	0.108126	0.597887
	Obs38	1	0.243428	0.353007	-0.109578	-0.926674	0.0268341	0.298814	0.407199	0.121256	0.108126	0.597887
	Obs39	1	0.279437	0.371576	-0.0921387	-0.779192	0.0242717	0.322558	0.420593	0.120714	0.127788	0.615363
	Obs40	1	0.373791	0.371576	0.00221549	0.0187358	0.0242717	0.322558	0.420593	0.120714	0.127788	0.615363
	Obs41	1	0.121346	0.371576	-0.25023	-2.11612	0.0242717	0.322558	0.420593	0.120714	0.127788	0.615363
	Obs42	1	0.423934	0.371576	0.0523583	0.44278	0.0242717	0.322558	0.420593	0.120714	0.127788	0.615363
	Obs43	1	0.461266	0.38086	0.0804056	0.679968	0.0247394	0.330898	0.430823	0.120809	0.136881	0.62484
	Obs44	1	0.518432	0.38086	0.137571	1.1634	0.0247394	0.330898	0.430823	0.120809	0.136881	0.62484
	Interpretation (prog):
	Given the R2, 7% of the variability of the dependent variable prog is explained by the 2 explanatory variables.
	Given the p-value of the F statistic computed in the ANOVA table, and given the significance level of 5%, the information brought by the explanatory variables is not significantly better than what a basic mean would bring. The fact that variables do not bring significant information to the model may be interpreted in different ways: Either the variables do not contribute to the model, or some cov…
	Based on the Type III sum of squares, the following variables do not bring significant information to explain the variability the dependent variable prog: He,LINEAGE. You might want to remove them from the model.
	Among the explanatory variables, based on the Type III sum of squares, variable He is the most influential.
	Regression of variable F1:
	Goodness of fit statistics (F1):
	Observations	44
	Sum of weights	44
	DF	41
	R²	0.190603
	Adjusted R²	0.15112
	MSE	3.40889
	RMSE	1.84632
	MAPE	118.009
	DW	2.1473
	Cp	3
	AIC	56.8539
	SBC	62.2065
	PC	0.927845
	Analysis of variance (F1):
	Source	DF	Sum of squares	Mean squares	F	Pr > F
	Model	2	32.9129	16.4564	4.8275	0.0131012
	Error	41	139.765	3.40889
	Corrected Total	43	172.678
	Computed against model Y=Mean(Y)
	Type I Sum of Squares analysis (F1):
	Source	DF	Sum of squares	Mean squares	F	Pr > F
	He	1	5.09893	5.09893	1.49577	0.228306
	LINEAGE	1	27.8139	27.8139	8.15923	0.0066974
	Type III Sum of Squares analysis (F1):
	Source	DF	Sum of squares	Mean squares	F	Pr > F
	He	1	24.1333	24.1333	7.07951	0.0110793
	LINEAGE	1	27.8139	27.8139	8.15923	0.0066974
	Model parameters (F1):
	Source	Value	Standard error	t	Pr > |t|	Lower bound (95%)	Upper bound (95%)
	Intercept	-4.98033	1.71195	-2.90916	0.00582988	-8.43767	-1.52298
	He	5.63786	2.11891	2.66073	0.0110793	1.35863	9.91709
	LINEAGE	1.10527	0.386941	2.85644	0.0066974	0.32383	1.88672
	Equation of the model (F1):
	F1 = -4.98032569464575+5.63786327989026*He+1.10527382455461*LINEAGE
	Standardized coefficients (F1):
	Source	Value	Standard error	t	Pr > |t|	Lower bound (95%)	Upper bound (95%)
	He	0.460494	0.17307	2.66073	0.0110793	0.110972	0.810017
	LINEAGE	0.494365	0.17307	2.85644	0.0066974	0.144842	0.843887
	Predictions and residuals (F1):
	Observation	Weight	F1	Pred(F1)	Residual	Std. residual	Std. dev. on pred. (Mean)	Lower bound 95% (Mean)	Upper bound 95% (Mean)	Std. dev. on pred. (Observation)	Lower bound 95% (Observation)	Upper bound 95% (Observation)
	Obs1	1	2.05561	0.218289	1.83732	0.995127	0.385822	-0.560893	0.997472	1.8862	-3.59097	4.02755
	Obs2	1	-0.193755	0.218289	-0.412045	-0.223171	0.385822	-0.560893	0.997472	1.8862	-3.59097	4.02755
	Obs3	1	1.73952	0.218289	1.52124	0.823929	0.385822	-0.560893	0.997472	1.8862	-3.59097	4.02755
	Obs4	1	0.920595	-0.300899	1.22149	0.661583	0.477055	-1.26433	0.662534	1.90695	-4.15207	3.55027
	Obs5	1	-3.5557	-1.25934	-2.29636	-1.24375	0.526774	-2.32318	-0.195493	1.92	-5.13685	2.61817
	Obs6	1	-1.60504	-1.25934	-0.345701	-0.187238	0.526774	-2.32318	-0.195493	1.92	-5.13685	2.61817
	Obs7	1	-2.621	-1.25934	-1.36167	-0.737504	0.526774	-2.32318	-0.195493	1.92	-5.13685	2.61817
	Obs8	1	0.126257	-0.300899	0.427156	0.231355	0.477055	-1.26433	0.662534	1.90695	-4.15207	3.55027
	Obs9	1	-2.68851	-0.300899	-2.38761	-1.29317	0.477055	-1.26433	0.662534	1.90695	-4.15207	3.55027
	Obs10	1	-2.6713	-0.300899	-2.3704	-1.28385	0.477055	-1.26433	0.662534	1.90695	-4.15207	3.55027
	Obs11	1	3.6894	-0.300899	3.9903	2.16122	0.477055	-1.26433	0.662534	1.90695	-4.15207	3.55027
	Obs12	1	-0.553082	0.387425	-0.940508	-0.509396	0.378974	-0.377927	1.15278	1.88481	-3.41903	4.19388
	Obs13	1	-1.85014	0.387425	-2.23757	-1.21191	0.378974	-0.377927	1.15278	1.88481	-3.41903	4.19388
	Obs14	1	-2.87826	-0.0636037	-2.81466	-1.52447	0.418983	-0.909757	0.782549	1.89326	-3.88712	3.75992
	Obs15	1	3.08327	1.0468	2.03647	1.10299	0.513629	0.00950885	2.0841	1.91643	-2.82351	4.91711
	Obs16	1	3.60158	1.0468	2.55478	1.38372	0.513629	0.00950885	2.0841	1.91643	-2.82351	4.91711
	Obs17	1	-1.57838	1.0468	-2.62518	-1.42185	0.513629	0.00950885	2.0841	1.91643	-2.82351	4.91711
	Obs18	1	1.83802	1.0468	0.791215	0.428537	0.513629	0.00950885	2.0841	1.91643	-2.82351	4.91711
	Obs19	1	-1.9278	1.0468	-2.9746	-1.6111	0.513629	0.00950885	2.0841	1.91643	-2.82351	4.91711
	Obs20	1	1.21972	1.0468	0.172917	0.0936549	0.513629	0.00950885	2.0841	1.91643	-2.82351	4.91711
	Obs21	1	2.59509	1.0468	1.54829	0.83858	0.513629	0.00950885	2.0841	1.91643	-2.82351	4.91711
	Obs22	1	0.249518	1.0468	-0.797285	-0.431824	0.513629	0.00950885	2.0841	1.91643	-2.82351	4.91711
	Obs23	1	-0.0703522	-0.300899	0.230547	0.124868	0.477055	-1.26433	0.662534	1.90695	-4.15207	3.55027
	Obs24	1	0.454748	-0.300899	0.755647	0.409272	0.477055	-1.26433	0.662534	1.90695	-4.15207	3.55027
	Obs25	1	-0.544725	-0.300899	-0.243826	-0.132061	0.477055	-1.26433	0.662534	1.90695	-4.15207	3.55027
	Obs26	1	0.203552	0.443804	-0.240252	-0.130125	0.37904	-0.321682	1.20929	1.88482	-3.36268	4.25028
	Obs27	1	-0.492171	0.443804	-0.935975	-0.506941	0.37904	-0.321682	1.20929	1.88482	-3.36268	4.25028
	Obs28	1	-0.818625	-1.25934	0.440711	0.238697	0.526774	-2.32318	-0.195493	1.92	-5.13685	2.61817
	Obs29	1	-1.48631	-2.72518	1.23887	0.670997	0.925085	-4.59343	-0.856933	2.06511	-6.89575	1.44539
	Obs30	1	-2.37764	-2.72518	0.347537	0.188232	0.925085	-4.59343	-0.856933	2.06511	-6.89575	1.44539
	Obs31	1	-2.26633	-0.0636037	-2.20272	-1.19303	0.418983	-0.909757	0.782549	1.89326	-3.88712	3.75992
	Obs32	1	0.129118	-0.0636037	0.192722	0.104382	0.418983	-0.909757	0.782549	1.89326	-3.88712	3.75992
	Obs33	1	1.91924	-0.0636037	1.98284	1.07394	0.418983	-0.909757	0.782549	1.89326	-3.88712	3.75992
	Obs34	1	0.0995681	-0.0636037	0.163172	0.0883768	0.418983	-0.909757	0.782549	1.89326	-3.88712	3.75992
	Obs35	1	0.230625	-0.0636037	0.294228	0.159359	0.418983	-0.909757	0.782549	1.89326	-3.88712	3.75992
	Obs36	1	0.168053	-0.0636037	0.231657	0.12547	0.418983	-0.909757	0.782549	1.89326	-3.88712	3.75992
	Obs37	1	4.49012	-0.0636037	4.55372	2.46638	0.418983	-0.909757	0.782549	1.89326	-3.88712	3.75992
	Obs38	1	-1.89683	-0.0636037	-1.83323	-0.992908	0.418983	-0.909757	0.782549	1.89326	-3.88712	3.75992
	Obs39	1	-1.2569	0.387425	-1.64432	-0.890595	0.378974	-0.377927	1.15278	1.88481	-3.41903	4.19388
	Obs40	1	-1.56687	0.387425	-1.9543	-1.05848	0.378974	-0.377927	1.15278	1.88481	-3.41903	4.19388
	Obs41	1	-0.468297	0.387425	-0.855723	-0.463475	0.378974	-0.377927	1.15278	1.88481	-3.41903	4.19388
	Obs42	1	2.92239	0.387425	2.53496	1.37298	0.378974	-0.377927	1.15278	1.88481	-3.41903	4.19388
	Obs43	1	1.22562	0.61294	0.612676	0.331837	0.386276	-0.16716	1.39304	1.88629	-3.19651	4.42239
	Obs44	1	2.4064	0.61294	1.79346	0.971371	0.386276	-0.16716	1.39304	1.88629	-3.19651	4.42239
	Interpretation (F1):
	Given the R2, 19% of the variability of the dependent variable F1 is explained by the 2 explanatory variables.
	Given the p-value of the F statistic computed in the ANOVA table, and given the significance level of 5%, the information brought by the explanatory variables is significantly better than what a basic mean would bring.
	Based on the Type III sum of squares, the following variables bring significant information to explain the variability of the dependent variable F1: He,LINEAGE.
	Among the explanatory variables, based on the Type III sum of squares, variable LINEAGE is the most influential.
	Summary for all Ys:
		vcl	vap	vsl	wob	lin	prog	F1
	R²	0.258314	0.191341	0.165478	0.193422	0.171746	0.0698547	0.190603
	F	7.13975	4.8506	4.06497	4.91601	4.25086	1.53957	4.8275
	Pr > F	0.00218527	0.0128587	0.0245172	0.012197	0.0210065	0.226617	0.0131012
	He	2.73244	3.26557	3.85534	9.55358	8.41184	2.92545	7.07951
		0.105967	0.0780905	0.0563942	0.00357954	0.00596763	0.0947511	0.0110793
	LINEAGE	13.8671	9.70099	7.9803	1.89436	2.10275	0.462981	8.15923
		0.0005911	0.00335489	0.00727157	0.176182	0.154642	0.500059	0.0066974

## Sheet: PCA_HID3
0.872167	-0.282324
0.917409	-0.370026
0.949902	-0.281327
0.821753	0.0867603
0.692127	0.594323
0.515309	0.718577

## Sheet: PCA_HID4
2.05561	-1.12478
-0.193755	1.10899
1.73952	-1.7845
0.920595	-1.05113
-3.5557	-2.03089
-1.60504	0.969386
-2.621	0.910161
0.126257	2.2487
-2.68851	-0.190837
-2.6713	0.121626
3.6894	3.32094
-0.553082	0.270632
-1.85014	1.25332
-2.87826	-0.117072
3.08327	-0.786818
3.60158	0.444453
-1.57838	0.119745
1.83802	1.02625
-1.9278	-0.0277237
1.21972	0.549619
2.59509	-0.0736175
0.249518	0.150723
-0.0703522	1.49814
0.454748	0.652745
-0.544725	-0.174307
0.203552	-0.0430094
-0.492171	0.180143
-0.818625	0.866995
-1.48631	-0.404233
-2.37764	0.0856796
-2.26633	-1.14128
0.129118	-0.433055
1.91924	-1.92726
0.0995681	0.855914
0.230625	-0.319362
0.168053	0.185335
4.49012	-1.99032
-1.89683	-1.12534
-1.2569	0.0655483
-1.56687	0.0944011
-0.468297	-1.77251
2.92239	-0.739769
1.22562	-0.192676
2.4064	0.471032

## Sheet: PCA_HID5
3.29813	-1.95291
3.46922	-2.55957
3.5921	-1.94602
3.10749	0.600145
2.61731	4.1111
1.94866	4.9706
2.05561	-1.12478
-0.193755	1.10899
1.73952	-1.7845
0.920595	-1.05113
-3.5557	-2.03089
-1.60504	0.969386
-2.621	0.910161
0.126257	2.2487
-2.68851	-0.190837
-2.6713	0.121626
3.6894	3.32094
-0.553082	0.270632
-1.85014	1.25332
-2.87826	-0.117072
3.08327	-0.786818
3.60158	0.444453
-1.57838	0.119745
1.83802	1.02625
-1.9278	-0.0277237
1.21972	0.549619
2.59509	-0.0736175
0.249518	0.150723
-0.0703522	1.49814
0.454748	0.652745
-0.544725	-0.174307
0.203552	-0.0430094
-0.492171	0.180143
-0.818625	0.866995
-1.48631	-0.404233
-2.37764	0.0856796
-2.26633	-1.14128
0.129118	-0.433055
1.91924	-1.92726
0.0995681	0.855914
0.230625	-0.319362
0.168053	0.185335
4.49012	-1.99032
-1.89683	-1.12534
-1.2569	0.0655483
-1.56687	0.0944011
-0.468297	-1.77251
2.92239	-0.739769
1.22562	-0.192676
2.4064	0.471032

## Sheet: PCA1_HID
0.872167	-0.282324
0.917409	-0.370026
0.949902	-0.281327
0.821753	0.0867603
0.692127	0.594323
0.515309	0.718577

[truncated: 8 more sheets: PCA1_HID1, PCA1_HID2, PCA_HID6, PCA_HID7, PCA_HID8, PCA_HID, PCA_HID1, PCA_HID2]
