# Supplementary material for: Sperm swimming behaviors are correlated with sperm haploid genetic variability in the Mexican tetra, Astyanax mexicanus
Source: PLoS One. 2019 Jun 26;14(6):e0218538. doi: 10.1371/journal.pone.0218538 (PMC6594619; doi:10.1371/journal.pone.0218538)
Supplement: S6 Table — (XLSM) [file pone.0218538.s006.xlsm]

## Sheet: PCA_HID3
0.872167	-0.282324
0.917409	-0.370026
0.949902	-0.281327
0.821753	0.0867603
0.692127	0.594323
0.515309	0.718577

## Sheet: PCA_HID4
2.05561	-1.12478
-0.193755	1.10899
1.73952	-1.7845
0.920595	-1.05113
-3.5557	-2.03089
-1.60504	0.969386
-2.621	0.910161
0.126257	2.2487
-2.68851	-0.190837
-2.6713	0.121626
3.6894	3.32094
-0.553082	0.270632
-1.85014	1.25332
-2.87826	-0.117072
3.08327	-0.786818
3.60158	0.444453
-1.57838	0.119745
1.83802	1.02625
-1.9278	-0.0277237
1.21972	0.549619
2.59509	-0.0736175
0.249518	0.150723
-0.0703522	1.49814
0.454748	0.652745
-0.544725	-0.174307
0.203552	-0.0430094
-0.492171	0.180143
-0.818625	0.866995
-1.48631	-0.404233
-2.37764	0.0856796
-2.26633	-1.14128
0.129118	-0.433055
1.91924	-1.92726
0.0995681	0.855914
0.230625	-0.319362
0.168053	0.185335
4.49012	-1.99032
-1.89683	-1.12534
-1.2569	0.0655483
-1.56687	0.0944011
-0.468297	-1.77251
2.92239	-0.739769
1.22562	-0.192676
2.4064	0.471032

## Sheet: PCA_HID5
3.29813	-1.95291
3.46922	-2.55957
3.5921	-1.94602
3.10749	0.600145
2.61731	4.1111
1.94866	4.9706
2.05561	-1.12478
-0.193755	1.10899
1.73952	-1.7845
0.920595	-1.05113
-3.5557	-2.03089
-1.60504	0.969386
-2.621	0.910161
0.126257	2.2487
-2.68851	-0.190837
-2.6713	0.121626
3.6894	3.32094
-0.553082	0.270632
-1.85014	1.25332
-2.87826	-0.117072
3.08327	-0.786818
3.60158	0.444453
-1.57838	0.119745
1.83802	1.02625
-1.9278	-0.0277237
1.21972	0.549619
2.59509	-0.0736175
0.249518	0.150723
-0.0703522	1.49814
0.454748	0.652745
-0.544725	-0.174307
0.203552	-0.0430094
-0.492171	0.180143
-0.818625	0.866995
-1.48631	-0.404233
-2.37764	0.0856796
-2.26633	-1.14128
0.129118	-0.433055
1.91924	-1.92726
0.0995681	0.855914
0.230625	-0.319362
0.168053	0.185335
4.49012	-1.99032
-1.89683	-1.12534
-1.2569	0.0655483
-1.56687	0.0944011
-0.468297	-1.77251
2.92239	-0.739769
1.22562	-0.192676
2.4064	0.471032

## Sheet: PCA1_HID
0.872167	-0.282324
0.917409	-0.370026
0.949902	-0.281327
0.821753	0.0867603
0.692127	0.594323
0.515309	0.718577

## Sheet: PCA1_HID1
2.05561	-1.12478
-0.193755	1.10899
1.73952	-1.7845
0.920595	-1.05113
-3.5557	-2.03089
-1.60504	0.969386
-2.621	0.910161
0.126257	2.2487
-2.68851	-0.190837
-2.6713	0.121626
3.6894	3.32094
-0.553082	0.270632
-1.85014	1.25332
-2.87826	-0.117072
3.08327	-0.786818
3.60158	0.444453
-1.57838	0.119745
1.83802	1.02625
-1.9278	-0.0277237
1.21972	0.549619
2.59509	-0.0736175
0.249518	0.150723
-0.0703522	1.49814
0.454748	0.652745
-0.544725	-0.174307
0.203552	-0.0430094
-0.492171	0.180143
-0.818625	0.866995
-1.48631	-0.404233
-2.37764	0.0856796
-2.26633	-1.14128
0.129118	-0.433055
1.91924	-1.92726
0.0995681	0.855914
0.230625	-0.319362
0.168053	0.185335
4.49012	-1.99032
-1.89683	-1.12534
-1.2569	0.0655483
-1.56687	0.0944011
-0.468297	-1.77251
2.92239	-0.739769
1.22562	-0.192676
2.4064	0.471032

## Sheet: PCA1_HID2
3.29813	-1.95291
3.46922	-2.55957
3.5921	-1.94602
3.10749	0.600145
2.61731	4.1111
1.94866	4.9706
2.05561	-1.12478
-0.193755	1.10899
1.73952	-1.7845
0.920595	-1.05113
-3.5557	-2.03089
-1.60504	0.969386
-2.621	0.910161
0.126257	2.2487
-2.68851	-0.190837
-2.6713	0.121626
3.6894	3.32094
-0.553082	0.270632
-1.85014	1.25332
-2.87826	-0.117072
3.08327	-0.786818
3.60158	0.444453
-1.57838	0.119745
1.83802	1.02625
-1.9278	-0.0277237
1.21972	0.549619
2.59509	-0.0736175
0.249518	0.150723
-0.0703522	1.49814
0.454748	0.652745
-0.544725	-0.174307
0.203552	-0.0430094
-0.492171	0.180143
-0.818625	0.866995
-1.48631	-0.404233
-2.37764	0.0856796
-2.26633	-1.14128
0.129118	-0.433055
1.91924	-1.92726
0.0995681	0.855914
0.230625	-0.319362
0.168053	0.185335
4.49012	-1.99032
-1.89683	-1.12534
-1.2569	0.0655483
-1.56687	0.0944011
-0.468297	-1.77251
2.92239	-0.739769
1.22562	-0.192676
2.4064	0.471032

## Sheet: PCA_HID6
0.767951	0.542426
0.823157	0.0403453
0.85327	0.413519
0.810694	-0.197146
0.651513	-0.455649
0.668966	-0.517103

## Sheet: PCA_HID7
0.401218	0.485803
-0.548783	-0.409986
-0.780064	0.17899
-0.186189	1.34467
-3.44389	0.440117
-0.849538	-0.953922
-2.35594	-1.51994
0.164354	-0.335145
-0.536844	-0.424844
3.76446	-0.763532
-0.715609	-0.403128
-1.64077	-0.835208
-2.18444	-0.162526
6.8895	-1.50606
2.48836	0.298593
-1.88159	-0.542834
1.70579	0.167612
-1.71323	-0.251811
0.780913	-0.837204
1.83716	-0.860568
0.644511	0.137605
2.60891	-1.79135
0.524972	0.780203
-1.21198	-0.424203
0.286836	0.602742
-1.6388	-0.370755
-1.22253	-0.0816028
0.722959	0.157689
-2.05304	-0.333778
-2.48989	0.836012
-0.282211	0.68546
2.38844	4.50919
0.312922	0.307438
0.504907	-0.672974
-0.590344	0.20196
0.803215	-0.0428193
-1.27676	1.40296
-1.1686	-0.493837
-1.10322	-0.43678
-0.106189	0.272615
0.963904	0.948839
-0.318709	0.0365873
2.50583	0.659713

## Sheet: PCA_HID8
4.96049	6.64221
5.31709	0.494043
5.5116	5.0637
5.23658	-2.41412
4.20837	-5.5796
4.32111	-6.33212
0.401218	0.485803
-0.548783	-0.409986
-0.780064	0.17899
-0.186189	1.34467
-3.44389	0.440117
-0.849538	-0.953922
-2.35594	-1.51994
0.164354	-0.335145
-0.536844	-0.424844
3.76446	-0.763532
-0.715609	-0.403128
-1.64077	-0.835208
-2.18444	-0.162526
6.8895	-1.50606
2.48836	0.298593
-1.88159	-0.542834
1.70579	0.167612
-1.71323	-0.251811
0.780913	-0.837204
1.83716	-0.860568
0.644511	0.137605
2.60891	-1.79135
0.524972	0.780203
-1.21198	-0.424203
0.286836	0.602742
-1.6388	-0.370755
-1.22253	-0.0816028
0.722959	0.157689
-2.05304	-0.333778
-2.48989	0.836012
-0.282211	0.68546
2.38844	4.50919
0.312922	0.307438
0.504907	-0.672974
-0.590344	0.20196
0.803215	-0.0428193
-1.27676	1.40296
-1.1686	-0.493837
-1.10322	-0.43678
-0.106189	0.272615
0.963904	0.948839
-0.318709	0.0365873
2.50583	0.659713

## Sheet: 30 Second Data
30 Sec		vcl	vap	vsl	wob	lin	prog	F1	He	LINEAGE
Data		0.349643	0.431124	0.425753	0.257132	0.0508203	0.461526	0.401218	0.53	2
		0.274379	0.365292	0.388177	0.215201	0.131197	0.422989	-0.548783	0.53	2
		0.280378	0.381103	0.38917	0.228514	0.0888236	0.336958	-0.780064	0.53	2
		0.326379	0.426173	0.443672	0.286235	0.0607557	0.207245	-0.186189	0.83	0
		0.212502	0.254892	0.25903	0.17836	0.0293248	0.100012	-3.44389	0.66	0
		0.223898	0.310496	0.344341	0.305754	0.162611	0.300399	-0.849538	0.66	0
		0.172731	0.243103	0.271835	0.203461	0.127658	0.362156	-2.35594	0.66	0
		0.303304	0.353621	0.402534	0.278973	0.200832	0.355487	0.164354	0.83	0
		0.22819	0.375033	0.400026	0.305784	0.135925	0.279227	-0.536844	0.83	0
		0.322847	0.535218	0.608845	0.456835	0.310992	0.474886	3.76446	0.83	0
		0.265933	0.353159	0.361583	0.253841	0.155615	0.321564	-0.715609	0.56	2
		0.253713	0.291214	0.284612	0.195516	0.174404	0.333664	-1.64077	0.56	2
		0.192346	0.325495	0.328101	0.248502	0.0239523	0.231407	-2.18444	0.48	2
		0.409161	1.44565	0.539053	0.416174	0.300816	0.823762	6.8895	0.873	1
		0.367999	0.480293	0.532532	0.395064	0.245039	0.349254	2.48836	0.873	1
		0.226315	0.301346	0.31197	0.208007	0.0980842	0.316043	-1.88159	0.873	1
		0.38658	0.47123	0.472293	0.280563	0.171284	0.512222	1.70579	0.873	1
		0.269451	0.264261	0.285308	0.241071	0.124736	0.249237	-1.71323	0.873	1
		0.335021	0.338929	0.369367	0.321154	0.218427	0.44534	0.780913	0.873	1
		0.328616	0.41603	0.447787	0.373067	0.269805	0.433978	1.83716	0.873	1
		0.321083	0.423276	0.445173	0.295266	0.128539	0.396018	0.644511	0.873	1
		0.326912	0.461256	0.471169	0.316923	0.607164	0.353312	2.60891	0.83	0
		0.388833	0.348339	0.392326	0.320626	0.181857	0.243255	0.524972	0.83	0
		0.254578	0.298985	0.317258	0.287824	0.0757276	0.314121	-1.21198	0.83	0
		0.343997	0.415206	0.425893	0.266384	0.138506	0.323081	0.286836	0.57	2
		0.272151	0.296468	0.31633	0.160348	0.13575	0.364216	-1.6388	0.57	2
		0.277412	0.310969	0.34115	0.224996	0.129866	0.294464	-1.22253	0.66	0
		0.309936	0.380647	0.468805	0.317259	0.233393	0.265429	0.722959	0.4	0
		0.208928	0.303267	0.316086	0.241658	0.0402029	0.276172	-2.05304	0.4	0
		0.242589	0.315672	0.32968	0.201311	0.0511092	0.10649	-2.48989	0.48	2
		0.323412	0.396726	0.405153	0.258326	0.120151	0.266682	-0.282211	0.48	2
		0.519812	0.672184	0.675215	0.253454	0.0585174	0.143751	2.38844	0.48	2
		0.339754	0.398688	0.416679	0.264469	0.151142	0.359684	0.312922	0.48	2
		0.294804	0.394585	0.423702	0.266992	0.161592	0.491916	0.504907	0.48	2
		0.268711	0.395984	0.424156	0.229536	0.121473	0.312156	-0.590344	0.48	2
		0.298852	0.44886	0.472273	0.297269	0.132584	0.419232	0.803215	0.48	2
		0.313896	0.401642	0.399165	0.190401	0.0311801	0.222483	-1.27676	0.48	2
		0.232693	0.334161	0.360051	0.244268	0.132708	0.307097	-1.1686	0.56	2
		0.27262	0.327947	0.338257	0.208284	0.112722	0.394813	-1.10322	0.56	2
		0.323155	0.429681	0.398155	0.229143	0.148051	0.34657	-0.106189	0.56	2
		0.348488	0.478423	0.521466	0.23838	0.237414	0.273906	0.963904	0.56	2
		0.316984	0.368502	0.38775	0.218723	0.134346	0.396577	-0.318709	0.6	2
		0.396486	0.512859	0.555156	0.323304	0.216876	0.43011	2.50583	0.6	2

[truncated: 8 more sheets: PCA, PCA_HID9, PCA_HID10, PCA_HID11, Linear regression, PCA_HID, PCA_HID1, PCA_HID2]
